# Supplementary material for: Excessive G–U transversions in novel allele variants in SARS-CoV-2 genomes
Source: PeerJ. 2020 Jul 28;8:e9648. doi: 10.7717/peerj.9648 (PMC7394058; doi:10.7717/peerj.9648)
Supplement: Supplemental Information 2 [file peerj-08-9648-s002.zip]

Archive with 6 entries (6 files):
- hku1_alignments.fasta
- hku_trio.fasta
- SARS2_alignments.fasta
- SARS2_trio.fasta
- SARS_alignment.fasta
- SARS_trio.fasta
