# Supplementary material for: Excessive G–U transversions in novel allele variants in SARS-CoV-2 genomes
Source: PeerJ. 2020 Jul 28;8:e9648. doi: 10.7717/peerj.9648 (PMC7394058; doi:10.7717/peerj.9648)
Supplement: Supplemental Information 2 [file peerj-08-9648-s002.zip › hku1_alignments.fasta]

>KY674921.1 Human coronavirus HKU1 genotype B strain N08-87, complete genome
----------------------------------GTCTATCAGCTTACGATCTCTTGTCA
GATCTCATTAAATCTAAACTT--TTTAAACAAGATTCCCTGTTATCCATGCTTGTGAGTG
TGGTTTAATCATAATCTTGTATTTTACTTTCCACACTTTTCATCTCTCTGCCAGTGACGT
GTTGGTTGTCCTCAGCGTCCCTCCCATAGGTC----------------------------
-----GCAATGATTAAAACCAGCAAATACGGTCTCGGCTTCAAGTGGGCGCCAGAATTTC
GTTGGCTGCTTCCGGATGCAGCGGAGGAGTTGGCTAGTCCTATGAAGTCAGATGAGGGTG
GGTTATGCCCCTCTACTGGTCAAGCGATGGAAAGTGTTGGATTTGTTTATGATAATCATG
TGAAGATAGATTGTCGCTGCATTCTTGGACAAGAATGGCATGTGCAGTCAAATCTTATCC
GTGATATTTTTGTTCATGAAGATCTACATGTTGTAGAAGTTCTAACTAAAACAGCCGTAA
AGTCCGGTACGGCAATTTTAATTAAATCACCTTTGCATAGCTT-----------------
----GGGTGGTTTTCCTAAAGGGTATGTTATGGGCTTGTTCCGTT---------------
---------CATACAAGACTAAACGTTATGTTGTACATCATCTTTCTATGACTACATCTA
CTACTAATTTTGGTGAAGA------TTTTTTGGGTTGGATTGTACCTTTTGGTTTTATGC
CATCTTATGTTCACAAATGGTTTCAATTCTGTAGGTTGTATAT-----------------
----------------TGAAGAGAGTGATTTAATAATTTCAAATTTTAAATTTGATGATT
ATGATTTTAGTGTAGAAGATGCTTATGCTGAGGTTCATGCTGAGCCTAAAGGTAAATATT
CACAAAAAGCTTATGCTTTACTTAGACAATATCGTGGTATTAAACCCGTACTTTTTGTAG
ACCAGTATGGTTGTGACTATTCTGGTAAATTAGCAGATTGTCTTCAAGCTTATGGTCATT
ATTCTTTGCAAGATATGAGACAAAAGCAGTCTGTATGGCTTGCCAATTGTGACTTTGATA
TTGTAGTGGCTTGGCATGTAGTTCGTGATTCACGATTTGTTATGCGCCTGCAGACTATAG
CTACTATTTGTGGTATTAAATATGTTGCACAACCTACAGAAGATGTAGTAGATGGAGCTG
TAGTTATACGTGAACCTGTACATTTATTATCTGCTGATGCAATAGTTTTAAAGCTTCCTA
GTTTGATGAAAGTTATGACTCATATGGATGATTTTTCTATTAAATCTATATACAATGTTG
ATTTGTGTGATTGTGGTTTTGTTATGCAGTATGGTTATGTAGATTGTTTTAATGATAATT
GTGATTTTTATGGTTGGGTTTCAGGTAATATGATGGATGGTTTTTCTTGTCCATTGTGTT
GTACAGTTTATGACTCTAGTGAAGTTAAAGCCCAATCATCTGGTGTTATTCCTGAGAATC
CTGTGTTATTTACTAATAGTACTGATACTGTTAACCCTGATTCTTTTAATTTGTATGGTT
ATTCTGTTACACCATTTGGTTCTTGTATATATTGGTCACCGCGTCCTGGATTGTGGATTC
CTATCATTAAATCTTCAGTCAAGTCTTATGATGATTTGGTTTATTCAGGTGTAGTAGGTT
GTAAATCTATTGTTAAAGAAACTGCTCTTATTACTCATGCACTTTACTTAGATTATGTTC
AATGTAAGTGTGGTAATCTTGAACAAAATCATATTCTTGGTGTTAATAATTCTTGGTGTA
GGCAACTGTTGCTTAATAGAGGTGATTATAATATGCTTTTAAAAAATATTGACTTGTTTG
TTAAGCGTCGTGCTGATTTTGCTTGCAAGTTTGCAGTTTGTGGAGATGGTTTTGTACCTT
TTTTATTAGATGGTTTAATTCCCCGTAGTTATTATCTAATTCAGAGTGGTATTTTCTTTA
CATCTTTGATGTCTCAATTTTCACAAGAAGTTTCTGATATGTGTTTAAAAATGTGTATTT
TGTTTATGGACAGAGTTTCAGTTGCTACATTTTATATAGAGCATTATGTTAATAGGTTGG
TTACTCAATTTAAGTTATTGGGTACTACACTTGTTAATAAAATGGTTAATTGGTTTAATA
CCATGTTAGATGCTAGTGCACCTGCTACAGGCTGGCTTCTTTACCAATTATTGAATGGTC
TTTTTGTAGTATCTCAAGCCAACTTTAATTTTGTTGCTTTAATACCTGATTATGCTAAAA
TTTTAGTTAATAAATTTTACACTTTTTTTAAGTTATTATTAGAGTGTGTTACAGTTGATG
TTTTAAAAGATATGCCTGTTCTTAAAACTATTAATGGTTTAGTTTGTATTGTAGGCAATA
AGTTTTATAACGTTAGTACAGGGTTAATTCCTGGTTTTGTTTTACCATGTAATGCACAGG
AACAACAAATTTATTTTTTTGAAGGCGTTGCAGAATCTGTTATAGTAGAAGATGATGTTA
TTGAGAATGTCAAATCTTCTTTATCATCTTATGAGTATTGTCAACCACCTAAATCTGTAG
AAAAAATTTGTATTATAGATAATATGTACATGGGTAAGTGTGGTGATAAATTTTTCCCTA
TTGTCATGAATGATAAAAATATTTGTCTTTTAGATCAGGCTTGGCGTTTTCCATGTGCAG
GTAGAAAAGTTAATTTTAACGAGAAACCTGTTGTTATGGAGATTCCGTCTTTGATGACAG
TTAAGGTTATGTTTGATTTAGATTCTACTTTTGATGATATTTTAGGTAAAGTTTGTTCAG
AATTTGAAGTAGAAAAGGGTGTTACTGTAGATGATTTTGTCGCTGTTGTTTGTGATGCTA
TAGAGAATGCTTTAAACTCTTGTAAAGATCATCCAGTGGTTGGTTATCAAGTTCGTGCAT
TTTTAAATAAACTTAATGAGAATGTTGTTTATTTATTTGATGAGGCTGGTGATGAAGCAA
TGGCCTCTCGTATGTATTGTACTTTTGCTATTGAGGATGTTGAAGACGTTATCAGTAGTG
AAGCTGTTGAAG------ATACTATTGATGGTGTCGTTGAAGACACTATTAATGA-----
----CGATGAAGATGTTGTTACTGGTGACAATGACGATGAAGATGTTGTTACTGGTGACA
ATGACGATGAAGAT---GTTGTTACTGGTGACAATGACGACTGTCTCTTATANNNNNNNN
NNNNNNNNNNNNNNNNNNNNNNNNNNNNNNNNNNNNNNNNNNNNNNNNNNNNNNNNNNNN
NNNNNNNNNNNNNNNNNNNNNNNNNNNNNNNNNNNNNNNNNNNNNNNNNNNNNNNNNNNN
NNNNNNNNNNNNNNNNNNNNNNNNNNNNNNNNNNNNNNNNNNNNNNNNNNNNNNNNNNNN
NNNNNNNNNNNNNNNNNNNNNNNNNNNNNNNNNNNGACGATGAAGATGTTGTTACTGGTG
ACAATGACGATGAAGATGTTGTTACTGGTGACAATGACGATGAAGATGTTGTTACTGGTG
ACAATGACGATGAAGATGTTGTTACTGG--------------------------------
------------------------------------------------------------
------------------------------------------------------------
----------TGACAATGATGACCAAATTGTTGTTACTGGTGATGATGTAGATGATAT--
-------------TGAAAGTGTTTATGATTTTGATACTTATAAAGCTCTTTTAGTTTTTA
ATGATGTCTATAATGATGCTTTGTTTGTTAGTTATGGTTCTAGTGTTGAAACAGAAACAT
ATTTTAAAGTTAATGGTTTATGGTCACCTACTATTACACATACTAACTGTTGGTTGCGTT
CTGTGTTACTTGTAATGCAGAAATTACCTTTTAAGTTTAAGGATTTAGCTATTGAAAATA
TGTGGTTATCTTATAAGGTGGGTTATAATCAAAGTTTTGTTGATTATTTACTGACCACTA
TTCCTAAAGCTATTGTTTTGCCTCAAGGTGGTTATGTAGCTGATTTTGCTTATTGGTTTT
TAAACCAGTTTGATATTAATGCGTATGCTAATTGGTGTTGTTTAAAATGTGGTTTTTCTT
TTGATTTAAATGGTTTGGATGCTGTGTTTTTTTATGGAGATATTGTGTCTCATGTTTGTA
AGTGTGGACATAATATGACTCTAATAGCAGCGGACTTACCTTGTACATTACATTTTTCAT
TATTTGATGACAATTTTTGTGCTTTTTGCACCCCTAAAAAAATTTTTATTGCTGCATGTG
CTGTGGATGTAAACGTTTGTCATTCTGTAGCTGTTATAGGTGATGAACAAATAGATGGTA
AGTTTGTTACTAAATTTAGTGGTGATAAATTTGATTTTATAGTAGGTTATGGAATGTCAT
TTAGTATGTCTTCTTTTGAGTTAGCTCAATTGTATGGTTTGTGTATAACACCTAATGTAT
GTTTTGTTAAAGGTGATATTATAAATGTTGCTAGACTTGTTAAAGCTGATGTTATTGTTA
ACCCTGCTAATGGGCATATGCTCCATGGTGGTGGAGTTGCAAAAGCTATAGCTGTAGCTG
CAGGTAAAAAATTTTCTAAAGAAACTGCTGCTATGGTTAAATCTAAAGGTGTTTGCCAAG
TAGGAGATTGTTATGTTTCTACCGGTGGTAAATTATGTAAAACAATTCTTAATATTGTAG
GTCCTGATGCTAGACAAGATGGAAGACAATCTTATGTTTTGTTAGCACGTGCTTATAAGC
ATCTTAATAATTATGATTGTTGTTTGTCTACTCTCATATCGGCTGGTATATTTAGTGTTC
CTGCTGATGTGTCATTAACTTACCTTCTAGGTGTTGTTGATAAACAAGTTATCCTTGTTA
GTAATAATAAAGAAGATTTTGATATTATTCAAAAATGTCAAATTACTTCAGTTGTTGGTA
CTAAAGCATTGGCTGTTAGATTAACTGCTAATGTAGGCCGTGTTATTAAATTTGAGACAG
ATGCATACAAACTTTTCTTGAGTGGTGATGATTGTTTTGTTTCAAATTCTTCTGTTATAC
AAGAAGTTTTATTGCTTCGTCATGATATACAATTGAATAATGACGTTCGTGATTATTTGT
TGTCTAAGATGACTAGTCTTCCTAAAGATTGGCGTCTTATCAATAAATTTGATGTTATTA
ACGGTGTTAAAACTGTTAAGTATTTTGAGTGTCCTAATTCTATTTATATATGTAGTCAGG
GTAAAGACTTTGGTTATGTATGTGATGGTTCTTTTTGTAAAGCAACTGTTAATCAAGTTT
GTGTTTTATTAGCTAAGAAGATAGATGTTTTGCTTACTGTAGATGGTGTTAATTTTAAAT
CTATTTCTCTTACTGTAGGTGAAGTTTTTGGTAAAATACTTGGTAATGTTTTCTGTGATG
GCATTGATGTTACTAAGTTAAAGTGTAGTGATTTTTATGCCGATAAAATTTTATATCAGT
ATGAAAATTTGTCTTTAGCTGATATTTCTGCTGTACAAAGTTCATTTGGGTTTGATCAGC
AACAATTGCTTGCTTACTACAATTTTTTAACAGTATGTAAATGGTCTGTAGTTGTTAACG
GTCCATTTTTTTCTTTTGAACAGTCTCATAATAATTGTTATGTGAATGTAGCTTGTCTTA
TGTTGCAGCATATTAATCTTAAATTTAATAAATGGCAGTGGCAGGAAGCATGGTATGAAT
TTCGTGCTGGCAGACCACATAGGTTAGTTGCTCTTGTTTTAGCTAAAGGTCATTTTAAAT
TTGATGAACCATCAGATGCTACTGATTTTATTCGTGTTGTTTTGAAACAAGCTGATTTAT
CAGGTGCAATTTGTGAATTAGAACTTATTTGTGATTGTGGTATTAAACAAGAAAGTCGTG
TTGGTGTTGATGCTGTTATGCATTTTGGTACATTAGCAAAGACTGATCTTTTTAATGGTT
ATAAGATTGGCTGTAATTGTGCAGGTAGAATTGTCCATTGTACTAAATTGAATGTACCAT
TTTTGATTTGTTCTAATACTCCTCTGAGTAAGGATTTACCTGATGATGTTGTTGCAGCTA
ACATGTTTATGGGTGTAGGTGTAGGCCATTATACACATTTGAAATGTGGTTCACCTTACC
AACATTATGATGCTTGTAGTGTTAAAAAATATACAGGTGTTAGTGGTTGTTTAACTGACT
GCTTGTATCTTAAAAATTTAACCCAGACTTTTACATCTATGTTGACTAATTATTTTTTGG
ATGATGTTGAAATGGTTGCTTATAACCCTGATCTTTCACAATATTATTGTGATAATGGTA
AGTATTATACAAAACCTATTATAAAGGCTCAGTTTAAACCATTTGCTAAAGTTGACGGTG
TTTATACTAACTTTAAGTTAGTTGGACATGATATTTGTGCTCAATTGAATGATAAGTTAG
GTTTTAATGTAGATTTGCCGTTTGTTGAGTACAAAGTAACAGTCTGGCCTGTAGCTACTG
GTGATGTTGTTTTGGCATCTGATGATTTATATGTTAAACGTTATTTTAAAGGATGTGAAA
CTTTTGGTAAGCCTGTTATTTGGCTTTGTCATGATGAAGCATCATTGAATTCTCTTACTT
ATTTTAATAAACCTAGTTTTAAATCTGAAAATAGATATAGTGTTTTGTCTGTTGATTCTG
TATCTGAGGAGCCACAAGGTAATGTGGTTACTTCTGTTATGGAATCGCAGATTAGTACTA
AAGAGGTTAAGTTAAAGGGTGTTAAAAAGACTGTTAAAATAGAAGATGCTATTATTGTTA
ATGATGAAAATAGTTCTATTAAGGTTGTTAAAAGTTTATCTTTAGTTGATGTTTGGGATA
TGTATTTGACAGGTTGTGATTATGTTGTTTGGGTTGCTAATGAATTGTCACGCCTAGTTA
AATCACCAACAGTTAGGGAATATATACGATATGGTATTAAACCTATTACTATACCTATAG
ATTTGTTATGTTTAAGAGATGATAATCAAACTCTTTTAGTTCCTAAAATTTTTAAAGCAA
GAGCTATAGAATTTTATGGTTTTTTGAAGTGGTTGTTTATTTATGTTTTTAGTTTATTAC
ATTTTACAAATGATAAAACCATTTTTTATACTACAGAAATAGCTTCTAAGTTTACTTTTA
ATTTGTTTTGTTTGGCTCTTAAAAATGCTTTTAAGACATTTAGATGGAGTATATTTATAA
AAGGTTTTCTTGTTGTAGCCACTGTGTTTTTGTTTTGGTTTAATTTTTTGTATATAAATG
TTATTTTTAGTGATTTTTATCTTCCTAATATTAGTGTTTTTCCTATTTTTGTGGGAAGAA
TTGTTATGTGGATAAAGGCTACTTTTGGTTTGGTTACAATTTGTGATTTTTATTCTAAGT
TAGGTGTAGGTTTTACAAGTCATTTTTGTAATGGTAGTTTTATATGTGAATTGTGTTATT
CTGGTTTTGATATGTTGGATACATATGCAGCTATAGATTTTGTTCAGTATGAAGTAGATA
GACGTGTTTTATTTGATTATGTTAGTTTAGTCAAATTAATTGTTGAACTCGTTATTGGTT
ATTCATTATATACAGTATGGTTTTATCCATTATTTTGTCTTATTGGTTTACAATTATTTA
CTACATGGTTGCCTGATTTGTTTATGTTAGAAACTATGCATTGGTTGATTAGATTTATTG
TATTTGTAGCTAATATGTTACCTGCTTTTGTCTTGTTGCGGTTTTATATAGTTGTTACTG
CTATGTATAAAGTAGTTGGTTTTATTAGGCATATTGTTTATGGTTGTAATAAAGCTGGTT
GTTTATTTTGTTATAAACGAAATTGTAGTGTTCGTGTTAAGTGTAGTACTATTGTTGGTG
GTGTAATTCGTTATTATGATATTACTGCTAATGGTGGTACTGGTTTTTGTGTTAAACATC
AATGGAATTGTTTTAATTGCCATTCTTTTAAACCAGGTAACACTTTTATAACTGTAGAAG
CTGCTATAGAACTTTCTAAAGAGCTTAAACGACCTGTAAACCCAACTGATGCTTCACATT
ATGTAGTTACTGATATTAAGCAAGTTGGTTGTATGATGCGTTTGTTCTATGATAGAGATG
GACAGCGTGTTTACGATGATGTTGATGCTAGTTTATTTGTAGATATTAATAATCTGTTAC
ATTCTAAAGTTAAAGTTGTTCCTAATTTGTATGTAGTTGTAGTAGAGAGTGATGCTGATA
GAGCTAATTTTCTGAATGCTGTTGTGTTTTATGCACAATCATTGTATAGGCCTATATTAC
TTGTAGACAAAAAGTTAATTACTACAGCTTGTAATGGTATCTCTGTAACCCAGACTATGT
TTGATGTTTATGTTGATACTTTTATGTCTCATTTTGATGTTGATAGAAAGAGTTTTAATA
ATTTTGTTAACATTGCTCATGCTTCTCTTAGAGAGGGTGTGCAATTAGAAAAGGTTTTAG
ATACTTTTGTGGGATGTGTACGTAAATGTTGTTCCATTGATTCAGATGTTGAAACAAGAT
TTATTACTAAATCTATGATATCTGCAGTAGCTGCTGGTTTGGAATTTACTGATGAAAATT
ATAACAATTTGGTACCTACATATTTAAAGAGTGATAATATTGTAGCTGCAGATTTAGGTG
TTCTTATACAGAATGGTGCTAAGCATGTACAGGGTAATGTTGCTAAGGCAGCTAATATTT
CTTGTATATGGTTTATTGACACTTTTAATCAACTTACTGCTGATTTACAGCATAAATTAA
AAAAAGCATGTGTTAAAACTGGCTTGAAGTTAAAATTGACTTTTAATAAGCAAGAGGCAA
GTGTTCCTATTCTTACAACACCCTTTTCACTTAAAGGAGGTGTTGTATTGAGTAATTTGT
TATATATATTATTTTTTATTAGTTTAACCTGTTTTATATTATTGTGGGCTTTACTGCCTA
CATATAGTGTTTATAAGTCTGATATTCATTTGCCTGCTTATGCTAGTTTTAAAGTTATTG
ATAATGGTGTTGTTAGAGATATTTCAGTTAATGATTTATGTTTTGCTAATAAATTTTTCC
AATTTGATCAATGGTATGAGTCCACTTTTGGGTCTTTTTACTATCATAATTCTATGGATT
GCCCTATTGTAGTGGCAGTTATGGATGAAGATATTGGTTCTACTATGTTTAATGTTCCTA
CTAAAGTTTTGAGACATGGCTTTCATGTTTTACATTTTCTAACTTATGCATTTGCTAGTG
ATAGTGTTCAGTGCTATACACCACATATTCAGATTTCTTATAATGATTTTTATGCTAGTG
GTTGTGTTTTATCATCTTTGTGTACTATGTTTAAAAGAGGTGATGGTACACCACATCCTT
ATTGTTATTCAGATGGTGTTATGAAGAATGCTTCTTTGTATACATCTTTGGTTCCACATA
CACGTTATAGCCTTGCTAATTCTAATGGTTTTATAAGATTTCCTGATGTTATTAGTGAAG
GTATTGTACGTATTGTAAGAACGCGCTCTATGACTTATTGTAGAGTGGGTGCATGTGAAT
ATGCCGAAGAGGGTATATGTTTTAATTTTAATAGTTCCTGGGTTTTGAATAATGATTATT
ATAGAAGTATGCCTGGAACTTTTTGTGGTAGAGATCTTTTTGATTTGTTTTATCAATTTT
TTAGTAGTTTAATTCGTCCTATAGACTTCTTTTCTCTTACTGCTAGTTCTATTTTTGGAG
CTATATTGGCTATAGTCGTTGTCTTGGTTTTTTATTATTTAATAAAACTTAAGCGTGCTT
TTGGAGATTATACTAGTGTTGTAGTTATAAATGTTATTGTTTGGTGTATTAATTTTCTTA
TGCTTTTTGTTTTTCAAGTTTATCCTATTTGTGCATGTGTTTATGCTTGTTTTTATTTTT
ATGTAACATTGTATTTTCCTTCTGAAATTAGTGTAATTATGCATTTGCAATGGATTGTTA
TGTATGGTGCTATAATGCCTTTTTGGTTTTGTGTCACATATGTAGCTATGGTTATTGCAA
ACCATGTTTTATGGTTATTTTCATATTGTAGGAAAATTGGTGTTAATGTATGTAATGATA
GTACATTTGAAGAAACATCTCTTACTACTTTTATGATTACTAAAGATTCTTATTGTAGAT
TAAAGAATTCTGTTTCTGATGTTGCTTACAATAGATATTTGAGTTTGTATAATAAGTATC
GTTACTATAGTGGTAAAATGGATACTGCTGCCTATAGAGAAGCGGCGTGTTCTCAGTTAG
CTAAAGCTATGGAAACATTTAATCACAATAATGGTAATGATGTCTTATACCAACCTCCTA
CAGCATCTGTTTCTACATCTTTTTTGCAATCAGGTATTGTAAAGATGGTATCTCCTACGT
CAAAAATTGAACCTTGTATTGTTAGTGTTACTTATGGTAGTATGACTTTGAATGGTTTAT
GGTTAGATGACAAAGTTTATTGTCCTCGTCATGTTATATGTTTATCCTCTAATATGAATG
AACCTGATTATTCTGCCTTATTATGTAGAGTTACTCTAGGTGATTTTACTATAATGTCTG
GGCGGATGAGTTTAACAGTTGTGTCTTACCAGATGCAGGGCTGTCAACTTGTTTTGACAG
TCTCTTTACAAAATCCTTACACTCCAAAATATACTTTTGGTGTTGTTAAACCTGGTGAAA
CTTTTACTGTTTTAGCTGCGTATAATGGCCGACCACAAGGGGCATTTCATGTTACTATGC
GTAGTAGTTATACTATTAAAGGTTCTTTTTTGTGTGGGTCATGTGGATCTGTTGGTTATG
TATTAACAGGTGATAGTGTTAAGTTTGTATATATGCATCAATTAGAGCTCAGTACTGGTT
GTCACACTGGCACTGATTTTACTGGTAATTTTTATGGTCCATATAGAGATGCTCAAGTTG
TACAGTTGCCAGTTAAGGACTACGTCCAAACTGTTAATGTTATTGCTTGGCTCTATGCAG
CTATACTTAATAATTGTGCTTGGTTTGTACAAAATGATGTTTGTTCTATTGAAGATTTTA
ATGTTTGGGCTATGACAAATGGTTTTAGCCAAGTAAAAGCAGATCTTGTTTTAGATGCTT
TGGCTTCAATGACAGGTGTTTCTATTGAAACTTTATTGGCTGCTATTAAGCGTCTATATA
TGGGATTTCAAGGTCGTCAAATACTAGGAAGTTGTACTTTTGAAGATGAATTGGCACCTT
CTGACGTTTATCAACAATTGGCTGGTGTTAAATTGCAATCTAAAACAAAAAGATTTATTA
AAGAAACAATTTATTGGATTTTGATATCTACATTTTTGTTTAGTTGTATAATTTCTGCAT
TTGTTAAATGGACTATATTTATGTATATTAATACACATATGATTGGTGTTACATTATGTG
TACTTTGTTTTGTTAGTTTTATGATGTTACTAGTTAAACATAAGCATTTTTATTTGACTA
TGTATATAATTCCTGTACTCTGTACCTTGTTTTATGTAAATTATTTAGTTGTTTATAAGG
AAGGTTTTAGAGGTCTTACTTATGTCTGGCTCTCATATTTTGTTCCTGCTGTGAATTTTA
CTTATGTTTATGAAGTATTTTATGGTTGTATTTTATGTGTTTTTGCTATTTTTATAACTA
TGCATAGTATTAATCATGACATTTTTTCTTTGATGTTTTTGGTTGGTAGAATAGTTACTT
TAATTTCTATGTGGTATTTTGGGTCGAATTTAGAAGAGGATGTTTTGTTATTTATTACAG
CCTTTTTAGGTACTTATACATGGACCACTATTTTGTCATTAGCTATAGCAAAAATTGTTG
CTAATTGGTTGTCTGTTAATATATTTTATTTTACAGATGTACCTTATATTAAATTGATTC
TTTTGAGTTACTTATTTATAGGGTATATTTTATCTTGTTATTGGGGATTTTTCTCTCTTT
TAAACAGTGTTTTTAGAATGCCTATGGGTGTTTATAATTATAAAATTTCTGTTCAAGAAT
TGCGTTATATGAATGCTAATGGCTTACGTCCACCCCGTAATAGTTTTGAGGCTATTTTGT
TAAATTTAAAACTGCTTGGAATAGGTGGCGTGCCAGTTATTGAAGTTTCTCAAATTCAAT
CAAAATTGACTGATGTGAAATGTGCTAATGTTGTTTTGTTAAATTGTTTACAGCATTTGC
ATGTTGCTTCTAATTCTAGGTTGTGGCAGTATTGTAGTATTTTACATAATGAAATACTAT
CTACTTCAGATTTAAGTGTAGCTTTTGATAAGCTTGCTCAATTATTGATTGTTTTATTCG
CTAATCCTGCTGCAGTTGATACTAAGTGTCTTGCAAGTATAGATGAAGTTAGCGATGATT
ATGTTCAAGATAGTACTGTTTTGCAGGCTTTGCAAAGTGAGTTTGTAAATATGGCTAGTT
TTGTTGAATATGAAGTCGCAAAGAAAAATTTGGCTGATGCTAAAAATAGTGGTTCTGTTA
ATCAACAACAGATAAAACAGTTAGAAAAAGCATGTAATATAGCTAAGTCTGTGTATGAAC
GCGATAAAGCTGTAGCTCGCAAACTGGAACGTATGGCAGACCTAGCACTTACTAACATGT
ATAAAGAGGCTCGGATTAATGATAAGAAGAGTAAAGTTGTTTCCGCTTTGCAGACAATGC
TTTTTAGCATGGTTCGTAAATTGGATAATCAGGCTTTAAATTCTATTCTGGATAATGCTG
TTAAAGGTTGTGTACCTTTGAATGCTATTCCAGCGCTGGCTGCTAATACTTTAACTATAA
TAATACCAGATAAACAAGTTTTTGATAAAGTTGTTGATAATGTTTATGTTGCATATGCTG
GTAGTGTATGGCATATACAGACTGTTCAAGATGCCGATGGTATTAATAAACAGTTAACTG
ATATTAGTGTTGATTCTAATTGGCCTCTTGTTATTATTGCTAACAGGTATAATGAAGTTG
CTAATGCTGTTATGCAGAATAATGAGTTGATGCCTCATAAATTAAAAATACAAGTTGTTA
ATAGTGGTTCTGATATGAATTGTAACATTCCTACTCAATGTTATTATAATAATGGTAGTA
GTGGTAGAATAGTTTATGCTGTTCTTAGTGATGTTGATGGTCTTAAGTATACTAAGATAA
TAAAAGATGATGGAAATTGTGTTGTTTTAGAGCTTGATCCTCCTTGTAAATTTTCTATAC
AAGATGTTAAGGGACTTAAAATTAAGTATCTTTATTTTATTAAAGGATGTAACACTTTAG
CTAGAGGGTGGGTTGTTGGTACTTTATCTTCAACAATTAGATTGCAGGCTGGTGTTGCTA
CTGAGTATGCAGCTAATTCTTCTATACTTTCATTATGTGCATTTTCTGTAGATCCTAAGA
AAACTTATTTAGATTATATACAACAAGGTGGTGTACCTATAATTAATTGTGTTAAAATGC
TCTGTGATCATGCTGGTACTGGTATGGCTATTACTATTAAACCTGAGGCTACTATTAATC
AAGATTCTTATGGTGGGGCCTCAGTTTGTATTTACTGCCGTGCACGTGTAGAGCATCCAG
ATGTAGATGGTTTGTGTAAATTACGTGGTAAATTTGTACAAGTCCCTTTGGGTATAAAAG
ATCCTATTCTCTATGTGTTAACACATGATGTTTGTCAAGTTTGTGGATTTTGGAGAGATG
GCAGTTGTTCCTGTGTAGGTTCAGGTGTCGCTGTTCAATCTAAAGATTTAAATTTTTTAA
ACGGGTTCGGGGTACTAGTGTGAATGCCCGTCTAGTACCCTGTGCTAGTGGTTTATCTAC
TGATGTTCAATTAAGGGCATTTGATATTTGTAATACTAATAGAGCTGGTATAGGTTTATA
TTATAAAGTGAATTGTTGCCGTTTTCAGCGTATAGATGACGACGGTAATAAATTGGATAA
GTTCTTTGTTGTTAAAAGAACTAATCTAGAAGTTTATAATAAAGAGAAAACTTATTATGA
GTTGACTAAAAGTTGTGGTGTTGTGGCTGAACATGATTTCTTTACATTTGATATTGATGG
TAGTCGTGTGCCACATATAGTTCGTAAGAACCTCTCAAAGTATACTATGTTAGATCTTTG
CTATGCATTGCGCCATTTTGATTGTAATGATTGTTCAGTATTGTGTGAAATTCTTTGTGA
GTATGCTGATTGTAAAGAATCCTACTTTTCTAAGAAAGATTGGTATGATTTTGTTGAAAA
TCCTGATATTATTAATATCTATAAAAAATTAGGCCCTATTTTTAATAGAGCTTTACTTAA
TACTGTCAGTTTTGCAGATACTTTAGTAAAAGTAGGTTTAGTTGGTGTTTTAACTTTAGA
TAATCAAGACTTGTATGGTCAATGGTATGATTTTGGTGATTTTATACAAACAGCTCCAGG
TTTTGGTGTGGCAGTTGCAGATTCTTACTATTCTTATATGATGCCTATGTTGACTATGTG
TCATGTATTAGATTGTGAATTATTTGTTAATGATAGTTATAGACAATTCGATCTTGTACA
GTATGATTTTACTGATTATAAGTTAGAATTGTTTAATAAGTATTTTAAGTATTGGGGTAT
GAAGTATCATCCTAATACTGTGGATTGTGATAATGATAGGTGTATTATTCATTGTGCTAA
TTTTAATATATTATTTAGTATGGTCTTACCTAATACTTGTTTTGGTCCTCTTGTTAGACA
AATTTTTGTAGATGGTGTTCCGTTTGTTGTTTCAATTGGTTACCATTATAAAGAGTTAGG
TGTAGTTATGAACTTGGATGTTGACACACACCGCTATCGTTTGTCGCTTAAAGACTTACT
TCTTTATGCAGCAGATCCTGCTATGCATGTTGCATCTGCTAGTGCTCTGCTTGATTTACG
AACTTGTTGTTTTAGTGTAGCTGCCATTACAAGTGGTATAAAGTTTCAAACTGTTAAACC
AGGTAATTTTAACCAAGATTTTTATGAGTTTGTCAAAAGTAAAGGCTTGTTTAAAGAGGG
TAGTACAGTTGATTTGAAACACTTTTTCTTTACTCAAGATGGTAATGCTGCAATTACTGA
TTATAATTATTATAAGTATAATTTACCTACTATGGTTGATATTAAGCAGTTATTGTTTGT
ATTAGAAGTTGTTTATAAGTATTTTGAAATTTATGATGGTGGTTGTATACCAGCATCACA
AGTTATTGTTAATAATTATGACAAAAGTGCTGGTTATCCATTTAATAAATTTGGTAAAGC
TAGACTTTATTATGAGGCATTATCATTTGAGGAGCAGAATGAAATTTATGCATATACTAA
ACGTAATGTGTTGCCCACTTTAACTCAAATGAATTTAAAATATGCTATTAGTGCTAAGAA
TAGAGCTCGTACTGTTGCAGGTGTTTCCATTCTTAGTACTATGACAGGTCGAATGTTTCA
TCAAAAATGTTTGAAGAGTATAGCAGCTACTCGTGGTGTTCCTGTTGTTATAGGAACTAC
TAAATTTTATGGTGGCTGGGATGATATGTTACGCCATCTTATAAAGGATGTTGACAACCC
TGTTCTTATGGGTTGGGATTATCCTAAATGTGATCGTGCCATGCCAAATATTTTGCGTAT
TGTTAGTAGTTTAGTTTTGGCTCGTAAACATGAATTTTGTTGTTCACATGGTGATAGATT
CTATCGCCTTGCGAATGAATGTGCTCAAGTTTTGAGTGAAATAGTTATGTGTGGCGGTTG
CTATTATGTTAAGCCTGGTGGTACTAGCAGTGGTGATGCAACCACTGCTTTTGCTAACTC
TGTTTTTAACATATGTCAAGCTGTTACTGCTAATGTTTGTTCTCTTATGGCTTGTAATGG
CCATAAGATTGAAGATTTAAGTATACGCAATTTACAAAAACGCTTATACTCTAATGTTTA
TCGTACAGATTATGTTGATTATACATTTGTTAATGAGTATTATGAATTTTTATGTAAGCA
TTTTAGTATGATGATTTTGAGTGATGATGGTGTTGTTTGTTATAACTCTGATTATGCTAG
TAAGGGTTATATAGCCAATATAAGTGTTTTTCAACAAGTTTTGTACTATCAGAATAATGT
TTTTATGTCTGAATCTAAATGTTGGGTTGAAAATGATATTACTAATGGTCCTCATGAATT
CTGTTCACAACATACTATGTTGGTTAAGATAGATGGTGACTATGTTTATCTACCCTACCC
AGACCCTTCTAGAATTTTAGGAGCTGGTTGTTTTGTTGATGATTTATTGAAGACTGACAG
TGTTCTTTTGATAGAGCGCTTTGTAAGTCTAGCTATAGATGCTTACCCTTTAGTACACCA
TGAAAATGAAGAATACCAAAAAGTTTTTCGTGTATATTTAGAATATATAAAAAAACTATA
TAATGATCTTGGTAATCAGATCTTAGATAGTTATAGTGTTATTTTAAGTACTTGTGATGG
TTTAAAGTTCACTGATGAATCATTTTATAAGAATATGTATTTAAAAAGTGCCGTGATGCA
GAGTGTAGGTGCATGTGTTGTTTGTTCATCACAGACGTCTTTGCGTTGTGGCAGTTGTAT
ACGGAAGCCTTTGTTGTGTTGTAAATGTTGCTATGATCATGTTATGGCAACCAATCATAA
ATATGTTTTGAGTGTTTCACCTTATGTGTGTAATGCACCTAACTGTGATGTGAGTGATGT
CACCAAATTATATTTGGGTGGTATGTCTTATTATTGTGAAAACCATAAACCTCATTATTC
ATTTAAGTTAGTTATGAATGGTATGGTCTTTGGTTTGTATAAACAATCTTGTACAGGTTC
ACCTTATATAGATGATTTTAATAAGATAGCTAGTTGTAAATGGACAGAAGTTGATGATTA
TGTTCTGGCAAATGAGTGTATTGAACGTTTAAAGTTATTTGCTGCAGAAACTCAAAAGGC
AACTGAAGAAGCTTTTAAACAAAGCTATGCTTCTGCTACTATTCAAGAGATTGTTAGTGA
TAGAGAAATTATTTTGTGTTGGGAGACAGGTAAAGTTAAACCACCACTTAATAAAAATTA
TGTTTTCACTGGCTATCATTTTACTAGTACTGGTAAGACAGTTTTAGGTGAGTATGTTTT
TGATAAAAGTGAATTAACTAATGGTGTTTATTATCGCGCTACAACTACTTACAAACTTTC
TATAGGTGATGTTTTTGTCTTAACATCACATTCTGTAGCTAATCTAAGTGCACCTACACT
TGTTCCACAAGAGAACTATGCTAGTATAAGATTTTCTAGTGTTTATAACGTTCCTTTGCT
GTTTCAAACTAATGTTGCTAACTATCAGCACATTGGAATGAAACGTTATTGCACTGTGCA
AGGTCCTCCTGGTACGGGCAAGTCTCACCTTGCTATAGGTTTAGCTGTTTATTACTATAC
AGCACGTGTAGTTTATACTGCTGCTAGTCATGCTGCTGTAGATGCATTGTGTGAAAAAGC
TTATAAGTTTTTAAATATTAATGACTGTACACGCATTATACCTGCTAAAGTTCGTGTAGA
TTGTTATGATAAGTTTAAAATTAATGATACTACTTGTAAGTATGTTTTTACTACAATAAA
TGCATTACCAGAGTTAGTCACAGATATTGTTGTTGTTGATGAAGTTAGTATGCTTACTAA
TTATGAATTGTCTGTTATAAATGCTCGTGTTAAAGCTAAACATTATGTATATATTGGAGA
TCCTGCTCAGTTACCTGCACCACGTGTGCTATTGAGTAAGGGTTCTTTAGAACCTAGGCA
TTTTAATTCTATTACTAAAATAATGTGCTGTTTAGGTCCTGATATTTTTTTGGGAAATTG
TTATAGATGTCCTAAAGAAATTGTAGAAACTGTTTCAGCATTGGTTTATGATAATAAACT
TAAGGCTAAGAATGATAATAGTTCATTATGCTTTAAAGTATATTTTAAGGGACAGACAAC
ACATGAGAGTTCAAGTGCTGTAAATATTCAACAAATATATTTAATTAGTAAATTTTTGAA
AGCTAATCCAGTTTGGAATAGTGCTGTTTTTATTAGTCCTTATAATAGTCAGAACTATGT
TGCTAAGCGTATTTTAGGTGTTCAAACACAAACTGTTGATTCTGCTCAAGGTTCTGAATA
TGATTATGTTATATATTCACAAACAGCAGAAACAGCTCATTCTATTAATGTTAATCGATT
TAATGTTGCCATAACTAGAGCCAAGAAGGGTATTTTCTGTGTTATGAGTAATATGCAATT
ATTTGAATCTCTTAATTTTATTACTTTACCTTTAGATAAAATTCAGAATCAAACTTTATC
TCGTTTGCATTGTACTACTAATCTTTTTAAAGATTGTAGTAAAAATTTTTTAGGTTACCA
CCCAGCTCATGCTCCTTCATTTTTATCAGTTGATGATAAATATAAGGTCAACGAAGATTT
GGCTGTTTGTTTAAACATTTGTGAACCTGTTTTAACATATTCTCGTTTAATATCTCTCAT
GGGGTTTAAATTGGATTTGACTCTTGATGGTTATTCTAAATTTTTTATTACTAAAGACGA
AGCTATTAAACGTGTTAGAGGTTGGGTTGGTTTTGATGTAGAAGGAGCCCATGCTACGCG
TGATAACATTGGAACAAACTTTCCATTGCAAATAGGTTTTTCAACTGGTGTTGATTTTGT
AGTTGAAGCTACTGGCTTATTTGCTGAGAGAGATTGTTATATATTTAAAAGAACTGTTGC
TAAAGCTCCTCCTGGTGATAACTTTAAACATTTAATACCCCTTATGTCGAAAGGTCAAAA
GTGGGATGTTGTTAGAATCAGAATTGTTCAAATGTTGTCTGATTATCTTTTGGATCTTTC
TGATAGTGTAGTATTTATTACTTGGTCTGCCAGTTTTGAACTTACGTGTTTAAGGTATTT
TGCTAAATTAGGTAGAGAGCTCAATTGTGATGTGTGTCCTAATCGTGCAACATGCTATAA
TTCTAGAACTGGTTATTACGGTTGTTGGCGCCATAGTTATACTTGTGATTATGTGTATAA
CCCGCTTATTGTAGATATACAACAGTGGGGTTACACAGGTTCTTTAACTAGTAATCATGA
TATAATTTGTAATGTACATAAAGGTGCACATGTTGCATCATCTGATGCAATTATGACTCG
GTGTTTAGCAATCTATGATTGTTTTTGTAAATCTGTTAATTGGAATTTAGAGTATCCAAT
AATTTCCAATGAGGTTAGTATAAATACATCTTGTAGGTTATTGCAGCGTGTTATGCTTAA
AGCTGCCATGCTATGTAATAGATACAATTTATGTTATGACATTGGCAATCCTAAAGGTAT
TGCTTGTGTCAAAGATTATGAATTTAAATTCTATGATGCTTCTCCTGTTGTCAAGTCTGT
TAAACAGTTGTTTTATGTTTATGATGTTCATAAAGATAATTTTAAAGATGGTTTATGTAT
GTTTTGGAATTGTAATGTTGATAAATATCCATCTAATTCAATTGTTTGTAGATTTGATAC
TCGGGTATTAAATAAATTAAACCTCCCTGGATGTAATGGTGGTAGTTTGTATGTTAATAA
ACATGCATTTCATACTAATCCTTTTACCAGAACGGTCTTTGAAAATCTTAAACCTATGCC
ATTTTTTTACTATTCAGATACTCCTTGTGTGTATGTAGATGGTTTGGAATCCAAACAAGT
TGATTATGTGCCTTTAAGAAGCGCTACTTGTATCACACGATGTAATTTAGGTGGTGCTGT
TTGTTCTAAGCATGCTGAAGATTATTGTAAATATCTTGAGTCTTATAATGTAGCTACTAC
AGCAGGCTTTACTTTTTGGGTTTATAAGACTTTTGATTTTTATAATTTATGGAATACTTT
TACTATGTTGCAGAGCTTAGAAAATGTAATATATAATTTGGTTAATGCTGGTCATTATGA
TGGACGTATAGGTGAATTGCCTTGTGCTATTATGAATGACAAAGTTGTTGTTAAGATTAA
TAATGTAGATACTGTTATTTTTAAAAATAATACATCACTTCCTACTAATATAGCTGTTGA
ATTATTTACAAAACGTAGTATTCGCCATCACCCTGAACTTAAGATTCTTAGAAATTTGAA
TATTGATATTTGTTGGAAGCATGTCCTTTGGGATTATGTTAAAGATAGTTTGTTTTGTAG
TTCTACCTATGGTGTCTGCAAATACACAGATTTAAATTTTATTGAAAATTTGAATGTACT
TTTTGATGGTCGTGACAATGGTGCTTTAGAAGCTTTTAGAAAAGCAAGAAATGGTGTTTT
TATTAGTACTGGAAAATTAAGTAGTTTGTCTATGATTAAAGGTCCGCAACGAGCTGATTT
AAATGGCGTAATTGTGGATAAAGTTGGAGAACTCAATGTTGAGTTTTGGTTTGCTATGAG
AAAAGATGGTGACGATGTTATCTTCAGCCGTGCAGACAGCCTAAGCCCAAGCCATTACTG
GAGCCCACAAGGTAATCTAGGTGGTAATTGTGCAGGTAATGCCAGCGGTAATGATGCTCT
AGCGCGTTTTACTATCTTTACTCAGAGTCGTGTATTGTCAACCTTTGAACCTCGCTCAGA
TTTAGAACGGGATTTTATTGATATGGAGGATAGTCTGTTTATAGCCAAATATGGTTTAGA
AGATTATGCATTTGATCATATAGTTTATGGTAGTTTTAATTATAAAGTTATAGGAGGTTT
GCACTTGCTTATAGGTTTATTTCGTAGACTAAAAAAATCTAATTTGGTAATTCAAGAGTT
TTTGCAGTATGATTCTAGTATTCATTCATATTTCATTACTGATCAAGAGTGTGGTAGTAG
TAAGAGTGTTTGTACAGTTATTGATTTATTATTAGATGACTTTGTTGTTATTGTTAAGTC
ATTAAATTTGAATTGTGTTAGTAAAGTTGTTAATATTAATGTTGACTTTAAGGACTTTCA
ATTTATGTTGTGGTGTAATGATAATAAAATTATGACTTTTTATCCTAAAATGCAAGCTAC
TAGTGACTGGAAACCTGGTTATTCTATGCCTGTTTTATATAAGTATTTGAATGTTCCATT
AGAGAGAGTTTCTTTATGGAATTATGGTAAAGCTATTAATTTACCAACAGGTTGTATGAT
GAATGTTGCTAAGTATACTCAATTATGTCAATATTTAAATACTACAACATTAGCTGTTCC
TGTTAATATGCGTGTCTTACACTTAGGTGCAGGATCTGATAAAGAAGTAGCCCCTGGTTC
TGCTGTTTTAAGACAGTGGTTACCATCTGGTAGTATTCTTGTAGATAATGATTTAAATCC
TTTTGTTAGTGATAGTTTAGTCACTTATTTTGGAGATTGTATGACTTTACCATTTGATTG
TCATTGGGATCTGATAATATCTGATATGTATGATCCTCTTACTAAGAATATTGGTGATTA
TAATGTGAGTAAGGATGGTTTCTTTACTTATATTTGTTATTTAATTCGTGATAAATTATC
TTTGGGTGGTAGTGTTGCTATAAAAATTACAGAATTTTCTTGGAATGCTGACTTATATAA
ATTAATGAGTTATTTTGCATTCTGGACAGTTTTTTGTACTAATGTAAATGCTTCTTCTAG
TGAAGGGTTTTTAATAGGTATAAATTATTTGGGTAAGTCCTGCTTTGAAATAGATGGCAA
TGTTATGCATGCCAACTATTTGTTTTGGAGAAATAGTACAACATGGAATGGTGGTGCTTA
TAGTTTATTTGATATGTCTAAATTTTCTTTGAAATTGGCTGGCACTGCTGTAGTAAATTT
AAGACCAGATCAATTAAATGATTTAGTTTATTCTCTTATTGAAAGAGGTAAGTTATTAGT
GCGTGATACGCGTAAAGAAATTTTTGTTGGTGATAGTCTTGTAAACACTTGTTAGATCTT
TCAGTTTG----------------------------------------------------
------------------------------------------------------------
------------------------------------------------------------
------------------------------------------------------------
------------------------------------------------------------
------------------------------------------------------------
------------------------------------------------------------
------------------------------------------------------------
------------------------------------------------------------
------------------------------------------------------------
------------------------------------------------------------
------------------------------------------------------------
------------------------------------------------------------
-------------------------------------------------TTAATATTAAA
TCTAAACTATGTTAATTATATTTTTATTTTTTAATTTTTGTTATGGTTTTAATGAACCTT
TGAATGTTGTGTCTCATTTAAACCATGACTGGTTTTTATTTGGTGATAGTCGTTCTGATT
GTAACCATATTAATAATTTAAAAATTAAAAATTATGGTTATTTGGACATTCACCCTAGTT
TGTGTAATAATGGTAAAATTTCATCTAGTGCTGGTGATTCTATTTTTAAGAGTTATCATT
TTACCCGGTTTTATAATTACACTGGCGAGGGTGATCAAATTATTTTTTATGAGGGTGTTA
ATTTCAATCCTCATCATAGGTTTAAGTGCTCCTCTAATGGTAGTAATGATGTATGGATTT
TTAACAAGGTGAGGTTTTATCGTGCTTTATATTCTAATATGGCTCTTTTTCGCTATCTTA
CCTTTGTTGATATTCTTTACAATTTTTCTTTTTCTATTAAGGCTAATATT---TGTAATA
GTAATATTTTATCACTTAATAATCCTATTTTTAT---------------------TAGTA
CTAATTATTCTAAGGACGTTTATTTCACTTTATCAGGGTGTTCTTTGTATTTAGTACCTC
TTTGTCTTTTTAAATCTAATTT---------------------------TAGTCAGTACT
ATTATAATATGGATACTGGCTTTGCTTATGGTTAT------------TCTAATTTTGTTT
CTTCTGATTTAGATTGTACATATATTTCTCTTAAACCTGGTTCTTATAAAATTTTTTCTA
CTGGTTTTGTTTTATCCATACCTACTAAAGCTCTTTGCTTTAATAAATCTAAACAATTTG
TACCCGTGCAGGTTGTTGATTCTAGGTGGAACAATCTTCGTGCATCGGATACTTCATTAT
CCGATGCATGTCAGTTGCCTTATTGTTATTTTCGCAATTCTTCTGGTAACTATGTTGGCA
AATATGATATTAATCATGGTGATAATGGTTTTACTTCTATTCTATCTGGTCTTTTATATA
ATGTCTCTTGTATTTCTTATTATGGCTCCTTTTTGTATGACAATTTTACATCAATTTGGC
CTCGTTTTTCTTTTGGTAATTGTCCTACATCTGCTTATATTAAAT------TAAA---TT
GTTTCTATGATCCTTTGCCTATTATTTTACAAGGTATTTTATTATTTTTAGCTTTATTGT
TTATTGTGTTT---TTACTTT-------------------TTCTAGTTTACCATGGCTAA
TATTAAATCTAAACATGTTTTTAATTATTTTTATTTTGCCTACAACACTAGCTGTTATAG
GTGATTTTAATTGTACTAACTCTTTTATTAATGATTATAATAAAACCATTCCGCGTATAA
GCGAGGATGTTGTTGATGTATCTCTTGGTTTGGGCACATATTATGTTCTTAACCGTGTTT
ATTTAAATACTACCTTGTTATTTACAGGTTATTTTCCTAAATCTGGTGCTAATTTTAGAG
ACTTGGCTTTAAAGGGTTCTAAATTTTTGAGTACTCTCTGGTATAAACCACCTTTTTTGT
CAGATTTTAATAATGGTATTTTTTCTAAGGTTAAGAATACTAAGTTATATGTTAATAATA
CTTTGTATAGTGAATTTAGTACTATAGTTATAGGTAGTGTTTTTGTTAATACTTCTTATA
CTATTGTTGTTCAACCTCACAATGGTATTTTGGAGATTACAGCTTGTCAGTATACTATGT
GTGAATTTCCTCACACTGTTTGTAAGT---CTAAGGGTAGTATTCGTAATGAATCTTGGC
ATATTGA---TTCTTCGGAACCTTTATGCTTGTTTAAGAAAAATTTTACTTATAATGTTT
ATGCAGATTGGCTGTATTTTCATTTTTATCAAGAACGTGGTGTTTTTTATGCATATTATG
CAGATGTAGGTATGCCTACCACTTTCTTATTTAGTTTATATTTAGGTACTATTTTATCTC
ATTATTATGTTATGCCTTTGACTTGTAATGCTATATCTTCAACTACTGACAATGAAACTT
TAGAATATTGGGTTACACCGCTATCTAGACGTCAGTATCTTCTTAATTTTGATGAGCACG
GTGTTATTACTAATGCCGTTGATTGTTCAAGTAGTTTTCTTAGTGAGATTCAATGTAAAA
CTCAATCTTTTGCACCTAATACTGGTGTTTATGATTTGTCTGGTTTTACTGTAAAGCCTG
TTGCAACTGTTTATCGTCGGATTCCTAATTTACCTGATTGTGACATTGACAACTGGCTTA
ATAATGTTAGTGTACCTTCACCTCTTAATTGGGAACGTAGAATTTTTTCTAATTGTAACT
TCAATTTAAGCACTTTACTTCGTCTAGTTCATGTTGATTCTTTTTCTTGTAATAATCTTG
ATAAATCTAAAATTTTTGGTAGTTGCTTTAATAGTATTACTGTTGACAAGTTTGCTATAC
CTAATCGCAGACGAGATGATTTGCAATTGGGCAGTTCTGGCTTTTTGCAATCATCTAATT
ACAAAATAGATATTTCTTCTAGTTCTTGTCAATTGTATTATAGTTTACCTTTAGTTAATG
TTACTATTAATAACTTTAATCCATCTTCTTGGAATAGGAGGTATGGTTTTGGTAGTTTTA
ATGTGTCTTCTTAT---------------GACGTTGTTTATTCTGATCATTGTTTTTCTG
TTAACAGCGACTTTTGCCCTTGTGCAGATCCGTCTGTTGTTAATTCTTGTGCTAAATCTA
AGCCTCTTTCTGCCATTTGTCCTGCTGGTACTAAATATCGTCATTGCGACGTGGATTCTA
CTACTCTTTATGTTAATAACTGGTGTAGATGTTCTTGTCTACCTGACCCCATTTCTACTT
ATTCTCCTAACACATGTCCTCAAAAGAAGGTCGTTGTTGGTATAGGTGAACATTGTCCAG
GTCTTGGTATTAATGAGGAAAAATGTGGTACA------CAATTAAATCATAGTTCCTGTT
CCTGTAGTCCTGATGCCTTTTTGGGTTGGTCTTTTGATAGTTGTATTAGTAATAATCGTT
GCAATATTTTTTCTAATTTTATTTTTAATGGAATTAATAGTGGCACCACTTGTTCTAATG
ATTTGTTATATTCTAACACTGAAGTTTCTACTGGTGTTTGTGTTAATTATGATCTTTATG
GCATCACAGGCCAAGGTATTTTTAAAGAAGTTTCTGCGGCTTATTATAATAATTGGCAGA
ATCTTTTGTATGATTCTAATGGTAATATTATTGGTTTTAAAGATTTTTTGACTAATAAAA
CTTACACTATACTTCCTTGTTATTCTGGTAGAGTGTCTGCTGCATTTTATCAAAATTCTT
CCTCACCAGCTTTGCTTTATCGTAATTTAAAGTGTAGTTATGTTTTGAATAAT---ATTT
CTTTTATCTCACAACCATTT---TATTTTGATAGTTATCTTGGTTGTGTTTTGAATGCTG
TTAATTTAACTAGCTATTCTGTATCCTCTTGTGATTTGCGTATGGGTAGTGGGTTTTGTA
TTGATTATGCTTTAC---------CCTCTTCTCGGCGTAAGCGTAGAGGTATTTCTTCTC
CTTATCGCTTTGTAACTTTTGAACCCTTTAATGTTAGTTTTGTTAACGATAGTGTTGAAA
CTGTTGGTGGTTTATTTGAGATTCAGATTCCTACTAACTTTACCATAGCTGGTCATGAAG
AATTTATTCAGACTAGTTCTCCTAAAGTTACTATTGATTGTTCAGCTTTTGTTTGCTCTA
ATTATGCTGCTTGTCATGATTTATTGTCGGAATATGGCACTTTTTGCGATAATATTAATA
GTATTTTAAATGAAGTCAATGATTTACTTGATATTACTCAGTTGCAGGTTGCTAATGCTT
TAATGCAAGGTGTTACACTTAGTTCTAATCTTAATACTAATCTACACTCTGATGTTGATA
ATATAGATTTTAAATCTCTTCTAGGTTGTTTAGGTTCACAATGTGGTTCTTCGTCTAGAT
CTTTGTTAGAGGATTTATTATTCAACAAGGTCAAACTTTCAGATGTAGGTTTTGTTGAAG
CTTATAATAATTGCACTGGTGGTAGTGAAATTAGAGATCTTCTCTGTGTGCAATCTTTTA
ATGGTATTAAAGTATTACCTCCCATTTTATCTGAGACTCAAATTTCTGGCTATACTACAG
CTGCTACTGTGGCGGCTATGTTTCCGCCATGGTCTGCTGCTGCTGGTGTACCATTTTCTC
TTAATGTACAATATAGAATTAATGGTTTGGGTGTTACTATGGATGTTCTTAATAAGAATC
AAAAGTTAATAGCTAATGCTTTTAATAAAGCTCTTCTTTCTATCCAGAATGGTTTTACTG
CTACTAACTCTGCTCTTGCTAAAATTCAAAGTGTTGTTAATGCTAATGCTCAAGCACTTA
ATAGTTTGTTACAACAATTATTTAATAAATTTGGTGCTATTAGTTCTTCTTTACAAGAAA
TTTTGTCTCGCCTTGATAATTTAGAAGCTCAGGTTCAGATTGATAGGCTCATTAATGGTC
GTTTGACTGCTTTAAATGCTTATGTTTCTCAACAGCTTAGTGATATTACACTTATTAAGG
CTGGAGCTTCTCGTGCTATTGAGAAGGTTAATGAGTGTGTTAAAAGTCAATCCCCTCGTA
TAAATTTTTGTGGCAATGGTAACCACATTTTATCATTGGTTCAAAATGCTCCTTATGGTT
TGCTTTTCATTCATTTTAGTTATAAACCTACTTCTTTTAAAACTGTCTTAGTAAGTCCAG
GTTTATGTTTATCCGGTGATAGAGGTATTGCACCTAAGCAAGGTTATTTTATTAAACAAA
ATGATTCCTGGATGTTTACTGGTAGTTCCTATTATTACCCAGAACCAATTTCAGATAAAA
ATGTTGTTTTTATGAATAGTTGCTCTGTTAATTTTACTAAAGCTCCATTTATTTATTTTA
ATAATTCTATACCAAATTTGTCTGATTTTGAAGCCGAGTTTTCTCTTTGGTTTAAAAATC
ATACTTCTATGGCACCTAATTTAACCTTTAATTCTCA---TATTAATGCTACTTTTTTAG
ATCTGTATTATGAAATGAATGTTATTCAGGAATCTATTAAATCTTTGAACAGTAGTTTTA
TTAATCTTAAAGAAATAGGTACTTATGAAATGTATGTTAAATGGCCTTGGTACATTTGGT
TGTTAATTGTTATTTTATTTATAATTTTTCTTATGATACTTTTCTTTATATGCTGCTGTA
CTGGTTGTGGTTCAGCATGTTTTAGTAAATGTCATAATTGTTGTGATGAGTATGGGGGTC
ACAATGATTTTGTTATTAAAGCATCTCATGATGATT------------------AGATTT
TA----------------AATCTAAACTTTATAT--------------------------
------------------------------------------------------------
------------------------------------------------------------
------------------------------------------------------------
------------------------------------------------------------
------------------------------------------------------------
------------------------------------------------------------
----------------------------ATGGAAGTTTGGAGGCCTAGCTATAAATATTC
TCTTATTACTAGAGAATTTGGTGTCACAGATCTTGAGGATTTGTGTTTTAAATATAATTA
TTGCCAACCTTGTGTTGGTTATTGTATTGTACCTTTAAACGTTTGGTGTCGTAAGTTTGG
TAAATTTGCTTCTTATTTTGTTTTACGTAGTCATGACACCTCTCATAAGAATAATTTTGG
TGTTATAACTAGTTTTACTAGTTATGGTAACACTGTTTCTGAGGCTGTTTCTAAGTTAGT
TGAATCAGCATCTGATTTTATCGCTTGGCGAGCTGAAGCACTTAATAAGTATGGTTGATG
TATTTTTCACTGATACTGCTTGGTATGTAGGTCAGATTTTCTTTTTAGTTTTATCTTGTG
TCATTTTCTTAATTTTTGTTGTTGCTCTTTTAGCAACTATTAAACTTTGTATTCAAATTT
GTGGTTTTTGTAATATTTTTATTATTTCACCTTCTGCCTATGTTTATAATAGAGGTAGAC
AGTTGTATAAGTCTTATAGTGAACATGTCATACCTTCTACTTTAGATG-----ATTTAAT
TTAAATCTAAACATCATGAATGAATCAATTTTTCCTCAT---------------TGGAAT
TCTGATCAAGCTATTACATTCTTAAAAGAATGGAATTTCTCTTTGGGTGTAATATTACTT
CTCATTACTATCATACTACAGTTTGGTTATACGAGCCGTAGTATGTTTGTTTATCTTATT
AAGATGATTATTCTTTGGCTTATGTGGCCATTGACCATTATCTTGACTATATTTAATTGC
TTTTATGCTTTGAATAATATCTTTCTTGGGCTTTCTATACTGTTTACTATTATTTCTATT
GTTATATGGATTTTATATTTTGTCAACAGTATTCGGCTTTTTATCAGAACTGGCAGTTGG
TGGAGTTTTAACCCAGAGACTAATAATCTTATGTGTATTGATATGAAAGGTAAGATGTAT
GTTAGGCCAGTTATTGAGGACTATCATACATTAACGGCTACTGTTATCCGTGGTCATCTT
TATATACAGGGTGTTAAACTTGGCACTGGTTACACGCTTGCCGATTTGCCTGTTTATGTT
ACTGTAGCTAAGGTGCAAGTCCTCTGTACTTATAAACGTGCCTTTTTAGATAAGTTAGAT
GTTAATAGTGGCTTTGCTGTTTTTGTTAAGTCTAAAGTTGGTAACTATCGTTTACCTTCT
AGTAAATCTAGTGGTATGGATACTGCCTTGTTGAGAGCTTAAATCTAAACTATTAGGATG
TCTTATACTCCCGGTCATC---ATGCTGGAAGTAGAAGCTCCTCTGGAAATCGTTC----
--AGGAATCCTCAAGAAAACTTCTTGGGTTGACCAATCTGAGCGAAGCCATCAAACCTAT
AATAGAGGCAGAAAACCCCAACCCAAATTCACTGTGTCTACTCAACCACAAGGAAACCCT
ATCCCACATTATTCCTGGTTCTCTGGGATTACCCAATTTCAAAAAGGTAGAGACTTTAAA
TTTCCAGATGGTCAAGGAGTACCCATTGCTTACGGGATACCCCCTTCTGAAGCAAAAGGA
TATTGGTATAAACACAACCGGCGTTCTTTTAAAACAGCTGATGGTCAACAAAAGCAGTTG
TTACCAAGATGGTATTTCTACTATCTCGGTACCGGTCCATATGCCAGTTCATCCTATGGT
GATGCCCACGAAGGTATCTTCTGGGTCGCTAGTCACCAAGCTGACACTTCTATTCCCTCC
GATGTTTCGGCAAGGGATCCTACTATTCAAGAAGCTATCCCTACTAGGTTTTCGCCTGGT
ACGATTTTGCCTCAAGGCTATTATGTTGAAGGCTCAGGAAGGTCTGCTTCTAATAGCCGG
CCAGGTTCACGTTCTCAATCACGTGGACCCAATAATCGGTCATTAAGTAGAAGTAATTCT
AATTTTAGACATTCTGATTCTATAGTGAAACCTGATATGGCTGATGAGATTGCTAGTCTT
GTCTTGGCCAAGCTTGGTAAAGATTC---TAAACCTCAGCAAGTTACCAAGCAAAATGCT
AAGGAAATTAGGCATAAAATTTTAATGAAACCTCGCCAAAAGCGAACTCCTAATAAATTT
TGTAATGTTCAACAGTGTTTTGGTAAAAGAGGACCGCTCCAAAACTTTGGTAATTCTGAA
ATGTTAAAGCTTGGTACTAATGATCCTCAATTTCCTATTCTTGCTGAATTAGCTCCTACA
CCAGGTGCTTTTTTCTTTGGCTCTAAATTAGAGTTGTTTAAAAGAGACTCTGATGCT---
GATTCACCTTCTAAAGACACTTTTGAACTTCGTTACTCTGGTTCTATTAGGTTTGATAGT
ACTTTACCTGGTTTTGAGACAATTATGAAAGTTCTTAAAGAGAATTTAGATGCTTATGTT
AATTCTAATCAGAACACTGTTTCTGGTTCGCTGAGTCCTAAACCTCAGCGTAAAAGAGGT
GTTAAACAATCACCTGAATCGTTTGACTCTCTTAATTTAAGTGCTGATACTCAGCACATT
TCA------------------AATGATTTTACTCCTGAGGATCATAGTTTACTTGCTACT
CTTGATGATCCTTATGTAGAAGACTCTGTTGCTTAATGAGAATGAATCCTAATTCGACAC
TAGGTGGTAACCCCTCGCTA-TTAGTCGGAATAGGACACTCTCTATCAGAATGAAT-TCT
TGCTGTTACAACAGATAGAGTAGGTTGTTGCAGACTATATATTAATTAGTAGAAACTTTA
TATTTAAATATTTGATTGTTAGAGTAGTTATAAGGTTTAGCTGTA---GTATAAACGCCT
CCGGGAAGAGCTAG----------------------------------------------
----------------------
>MH940245.1 Human coronavirus HKU1 isolate SI17244, complete genome
------------------GATTGACGTTCGTACCGTCTATCAGCTTACGATCTCTTGTCA
GATCTCATTAAATCTAAACTT--TTTAAACAAGATTCCCTGTTATCCATGCTTGTGAGTG
TGGTTTAATCATAATCTTGTATTTTACTTTCCACATTTTTCATCTCTCTGCCAGTGACGT
GTTGGTTGTCCTCAGCGTCCCTCCCATAGGTC----------------------------
-----GCAATGATTAAAACCAGCAAATACGGTCTCGGCTTCAAGTGGGCGCCAGAATTTC
GTTGGCTGCTTCCGGATGCAGCGGAGGAGTTGGCTAGTCCTATGAAGTCAGATGAGGGTG
GGTTATGCCCCTCTACTGGTCAAGCGATGGAAAGTGTTGGATTTGTTTATGATAATCATG
TGAAGATAGATTGTCGCTGCATTCTTGGACAAGAATGGCATGTGCAGTCAAATCTTATCC
GTGATATTTTTGTTCATGAAGATCTACATGTTGTAGAAGTTCTAACTAAAACAGCCGTAA
AGTCCGGTACGGCAATTTTAATTAAATCACCTTTGCATAGCTT-----------------
----GGGTGGTTTTCCTAAAGGGTATGTTATGGGCTTGTTCCGTT---------------
---------CATACAAGACTAAACGTTATGTTGTACATCATCTTTCTATGACTACATCTA
CTACTAATTTTGGTGAAGA------TTTTTTGGGTTGGATTGTACCTTTTGGTTTTATGC
CATCTTATGTTCACAAATGGTTTCAATTCTGTAGGTTGTATAT-----------------
----------------TGAAGAGAGTGATTTAATAATTTCAAATTTTAAATTTGATGATT
ATGATTTTAGTGTAGAAGATGCTTATGCTGAGGTTCATGCTGAGCCTAAAGGTAAATATT
CACAAAAAGCTTATGCTTTACTTAGACAATATCGTGGTATTAAACCCGTACTCTTTGTAG
ACCAGTATGGTTGTGACTATTCTGGTAAATTAGCAGATTGTCTTCAAGCTTATGGTCATT
ATTCTTTGCAAGATATGAGACAAAAGCAGTCTGTATGGCTTGCCAATTGCGACTTTGATA
TTGTAGTGGCTTGGCATGTAGTTCGTGATTCACGATTTGTTATGCGCCTGCAGACTATAG
CTACTATTTGTGGTATTAAATATGTTGCACAACCTACAGAAGATGTAGTAGATGGAGCTG
TAGTTATACGTGAACCTGTACATTTATTATCTGCTGATGCAATAGTTTTAAAGCTTCCTA
GTTTGATGAAAGTTATGACTCATATGGATGATTTTTCTATTAAATCTATATACAATGTTG
ATTTGTGTGATTGTGGTTTTGTTATGCAGTATGGTTATGTAGATTGTTTTAATGATAATT
GTGATTTTTATGGTTGGGTTTCAGGTAATATGATGGATGGTTTTTCTTGTCCATTGTGTT
GTACAGTTTATGACTCTAGTGAAGTTAAAGCCCAATCATCTGGTGTTATTCCTGAGAATC
CTGTGTTATTTACTAATAGTACTGATACTGTTAACCCTGATTCTTTTAATTTGTATGGTT
ATTCTGTTACACCATTTGGTTCTTGTATATATTGGTCACCGCGTCCTGGATTGTGGATTC
CTATCATTAAATCTTCAGTCAAGTCTTATGATGATTTGGTTTATTCAGGTGTAGTAGGTT
GTAAATCTATTGTTAAAGAAACTGCTCTTATTACTCATGCACTTTACTTAGATTATGTTC
AATGTAAGTGTGGTAATCTTGAACAAAATCATATTCTTGGTGTTAATAATTCTTGGTGTA
GGCAACTGTTGCTTAATAGAGGTGATTATAATATGCTTTTAAAAAATATTGACTTGTTTG
TTAAGCGTCGTGCTGATTTTGCTTGCAAGTTTGCAGTTTGTGGAGATGGTTTTGTACCTT
TTTTACTAGATGGTTTAATTCCCCGTAGTTATTATCTAATTCAGAGTGGTATTTTCTTTA
CATCTTTGATGTCTCAATTTTCACAAGAAGTTTCTGATATGTGTTTAAAAATGTGTATTT
TGTTTATGGACAGAGTTTCAGTTGCTACATTTTATATAGAGCATTATGTTAATAGGTTGG
TTACTCAATTTAAGTTATTGGGTACTACACTTGTTAATAAAATGGTTAATTGGTTTAATA
CCATGTTAGATGCTAGTGCACCTGCTACAGGCTGGCTTCTTTACCAATTATTGAATGGTC
TTTTTGTAGTATCTCAAGCCAACTTTAATTTTGTTGCTTTAATACCTGATTATGCTAAAA
TTTTAGTTAATAAATTTTACACTTTTTTTAAGTTATTATTAGAGTGTGTTACAGTTGATG
TTTTAAAAGATATGCCTGTTCTTAAAACTATTAATGGTTTAGTTTGTATTGTAGGCAATA
AGTTTTATAACGTTAGTACAGGGTTAATTCCTGGTTTTGTTTTACCATGTAATGCACAGG
AACAACAAATTTATTTTTTTGAAGGCGTTGCAGAATCTGTTATAGTAGAAGATGATGTTA
TTGAGAATGTCAAATCTTCTTTATCATCTTATGAGTATTGTCAACCACCTAAATCTGTAG
AAAAAATTTGTATTATAGATAATATGTACATGGGTAAGTGTGGTGATAAATTTTTCCCTA
TTGTCATGAATGATAAAAATATTTGTCTTTTAGATCAGGCTTGGCGTTTTCCATGTGCAG
GTAGAAAAGTTAATTTTAACGAGAAACCTGTTGTTATGGAGATTCCGTCTTTGATGACAG
TTAAGGTTATGTTTGATTTAGATTCTACTTTTGATGATATTTTAGGTAAAGTTTGTTCAG
AATTTGAAGTAGAAAAGGGTGTTACTGTAGATGATTTTGTCGCTGTTGTTTGTGATGCTA
TAGAGAATGCTTTAAACTCTTGTAAAGATCATCCAGTGGTTGGTTATCAAGTTCGTGCAT
TTTTAAATAAACTTAATGAGAACGTTGTTTATTTATTTGATGAGGCTGGTGATGAAGCAA
TGGCCTCTCGTATGTATTGTACTTTTGCTATTGAGGATGTTGAAGACGTTATCAGTAGTG
AAGCTGTTGAAG------ATACTATTGATGGTGTCGTTGAAGACACTATTAATGA-----
----TGATGAAGATGTTGTTACTGGTGACAATGACGATGAAGATGTTGTTACTGGTGACA
ATGACGATGAAGAT---GTTGTTACTGGTGACAATGACGATGAAGATGTTGTTACTGGTG
ACAATGACGATGAAGATGTTGTTACTGGTGATAATGACGATGAAGATGTTGTTACTGGTG
ACAATGACGATGAAGATGTTGTTACTGGTGACAATGACGATGAAGATGTTGTTACTGGTG
ACAATGACGATGAAGATGTTGTTACTGGTGACAATGACGATGAAGATGTTGTTACTGGTG
ACAATGACGATGAAGATGTTGTTACTGGTGACAATGACGATGAAGAGATTGTTACTGGTG
ACAATG------------------------------------------------------
------------------------------------------------------------
------------------------------------------------------------
------------------------------------------------------------
------------------ATGACCAAATTGTTGTTACTGGTGATGATGTAGATGATAT--
-------------TGAAAGTGTCTATGATTTTGATACTTATAAAGCTCTTTTAGTTTTTA
ATGATGTCTATAATGATGCTTTGTTTGTTAGTTATGGTTCTAGTGTTGAAACAGAAACAT
ATTTTAAAGTTAATGGTTTATGGTCACCTACTATTACACATACTAACTGTTGGTTGCGTT
CTGTGTTACTTGTAATGCAGAAATTACCTTTTAAGTTTAAGGATTTAGCTATTGAAAATA
TGTGGTTATCTTATAAGGTGGGTTATAATCAAAGTTTTGTTGATTATTTACTGACCACTA
TTCCTAAAGCTATTGTTTTGCCTCAAGGTGGTTATGTAGCTGACTTTGCTTATTGGTTTT
TAAACCAGTTTGATATTAATGCGTATGCTAATTGGTGTTGTTTAAAATGTGGTTTTTCTT
TTGATTTAAATGGTTTGGATGCTGTGTTTTTTTATGGAGATATTGTGTCTCATGTTTGTA
AGTGTGGACATAATATGACTCTAATAGCAGCGGACTTACCTTGTACATTACATTTTTCAT
TATTTGATGACAATTTTTGTGCTTTTTGCACCCCTAAAAAAATTTTTATTGCTGCATGTG
CTGTGGATGTAAACGTTTGTCATTCTGTAGCTGTTATAGGTGATGAACAAATAGATGGTA
AGTTTGTTACTAAATTTAGTGGTGATAAATTTGATTTTATAGTAGGTTATGGAATGTCAT
TTAGTATGTCTTCTTTTGAGTTAGCTCAATTGTATGGTTTGTGTATAACACCTAATGTAT
GTTTTGTTAAAGGTGATATTATAAATGTTGCTAGACTTGTTAAAGCTGATGTTATTGTTA
ACCCTGCTAATGGGCATATGCTCCATGGTGGTGGAGTTGCAAAAGCTATAGCTGTAGCTG
CAGGTAAAAAATTTTCTAAAGAAACTGCTGCTATGGTTAAATCTAAAGGTGTTTGCCAAG
TAGGAGATTGTTATGTTTCTACCGGTGGTAAATTATGTAAAACAATTCTTAATATTGTAG
GTCCTGATGCTAGACAAGATGGAAGACAATCTTATGTTTTGTTAGCACGTGCTTATAAGC
ATCTTAATAATTATGATTGTTGTTTGTCTACTCTCATATCGGCTGGTATATTTAGTGTTC
CTGCTGATGTGTCATTAACTTACCTTCTAGGTGTTGTTGATAAACAAGTTATCCTTGTTA
GTAATAATAAAGAAGATTTTGATATTATTCAAAAATGTCAAATTACTTCAGTTGTTGGTA
CTAAAGCATTGGCTGTTAGATTAACTGCTAATGTAGGCCGTGTTATTAAATTTGAGACAG
ATGCATACAAACTTTTCTTGAGTGGTGATGATTGTTTTGTTTCAAATTCTTCTGTTATAC
AAGAAGTTTTATTGCTTCGTCATGATATACAATTGAATAATGACGTTCGTGATTATTTGT
TGTCTAAGATGACTAGTCTTCCCAAAGATTGGCGTCTTATCAATAAATTTGATGTTATTA
ACGGTGTTAAAACTGTTAAGTACTTTGAGTGTCCTAATTCTATTTATATATGTAGTCAGG
GTAAAGACTTTGGTTATGTATGTGATGGTTCTTTTTATAAAGCAACTGTTAATCAAGTTT
GTGTGTTATTAGCTAAGAAGATAGATGTTTTGCTTACTGTAGATGGTGTTAATTTTAAAT
CTATTTCTCTTACTGTAGGTGAAGTTTTTGGTAAAATACTTGGTAATGTTTTCTGTGATG
GCATTGATGTTACTAAGTTAAAGTGTAGTGATTTTTATGCCGATAAAATTTTATATCAGT
ATGAAAATTTGTCTTTAGCTGATATTTCTGCTGTACAAAGTTCATTTGGGTTTGATCAGC
AACAATTGCTTGCTTACTATAATTTTTTAACAGTATGTAAATGGTCTGTAGTTGTTAACG
GTCCATTTTTTTCTTTTGAACAGTCTCATAATAATTGTTATGTGAATGTAGCTTGTCTTA
TGTTGCAGCATATTAATCTTAAATTTAATAAATGGCAGTGGCAGGAAGCATGGTATGAAT
TTCGTGCTGGCAGACCACATAGGTTAGTTGCTCTTGTTTTAGCTAAAGGTCATTTTAAAT
TTGATGAACCATCAGATGCTACTGATTTTATTCGTGTTGTTTTGAAACAAGCTGATTTAT
CAGGTGCAATTTGTGAATTAGAACTTATTTGTGATTGTGGTATTAAACAAGAAAGTCGTG
TTGGTGTTGATGCTGTTATGCATTTTGGTACATTAGCAAAGACTGATCTTTTTAATGGTT
ATAAGATTGGCTGTAATTGTGCAGGTAGAATTGTCCATTGTACTAAATTGAATGTACCAT
TTTTGATTTGTTCTAATACTCCTCTGAGTAAGGATTTACCTGATGATGTTGTTGCAGCTA
ACATGTTTATGGGTGTAGGTGTAGGCCATTATACACATTTGAAATGTGGTTCACCTTACC
AACATTATGATGCTTGTAGTGTTAAAAAATATACAGGTGTTAGTGGTTGTTTAACTGACT
GCTTGTATCTTAAAAATTTAACCCAGACTTTTACATCTATGTTGACTAATTATTTTTTGG
ATGATGTTGAAATGGTTGCTTATAACCCTGATCTTTCACAATATTATTGTGATAATGGTA
AGTATTATACAAAACCTATTATAAAGGCTCAGTTTAAACCATTTGCTAAAGTTGACGGTG
TTTATACTAACTTTAAGTTAGTTGGACATGATATTTGTGCTCAATTGAATGATAAGTTAG
GTTTTAATGTAGATTTGCCGTTTGTTGAGTACAAAGTAACAGTCTGGCCTGTAGCTACTG
GTGATGTTGTTTTGGCATCTGATGATTTATATGTTAAACGTTATTTTAAAGGATGTGAAA
CTTTTGGTAAGCCTGTTATTTGGCTTTGTCATGATGAAGCATCATTGAATTCTCTTACTT
ATTTTAATAAACCTAGTTTTAAATCTGAAAATAGATATAGTGTTTTGTCTGTTGATTCTG
TATCTGAGGAGTCACAAGGTAATGTGGTTACTTCTGTTATGGAATCGCAGATTAGTACTA
AAGAGGTTAAGTTAAAGGGTGTTAGAAAGACTGTTAAAATAGAAGATGCTATTATTGTTA
ATGATGAAAATAGTTCTATTAAGGTTGTTAAAAGTTTATCTTTAGTTGATGTTTGGGATA
TGTATTTGACAGGTTGTGATTATGTTGTTTGGGTTGCTAATGAATTGTCACGCCTAGTTA
AATCACCAACAGTTAGGGAATATATACGATATGGTATTAAACCTATTACTATACCTATAG
ATTTGTTATGTTTAAGAGATGATAATCAAACTCTTTTAGTTCCTAAAATTTTTAAAGCAA
GAGCTATAGAATTTTATGGTTTTTTGAAGTGGTTGTTTATTTATGTTTTTAGTTTATTAC
ATTTTACAAATGATAAAACCATTTTTTATACTACAGAAATAGCTTCTAAGTTTACTTTTA
ATTTGTTTTGTTTGGCTCTTAAAAATGCTTTTCAGACATTTAGATGGAGTATATTTATAA
AAGGTTTTCTTGTTGTAGCCACTGTGTTTTTGTTTTGGTTTAATTTTTTGTATATAAATG
TTATTTTTAGTGATTTTTATCTTCCTAATATTAGTGTTTTTCCTATTTTTGTGGGAAGAA
TTGTTATGTGGATAAAGGCTACTTTTGGTTTGGTTACAATTTGTGATTTTTATTCTAAGT
TAGGTGTAGGTTTTACAAGTCATTTTTGTAATGGTAGTTTTATATGTGAATTGTGTTATT
CTGGTTTTGATATGTTGGATACATATGCAGCTATAGATTTTGTTCAGTATGAAGTAGATA
GACGTGTTTTATTTGATTATGTTAGTTTAGTCAAATTAATTGTTGAACTCGTTATTGGTT
ATTCATTATATACAGTATGGTTTTATCCATTATTTTGTCTTATTGGTTTACAATTATTTA
CTACATGGTTGCCTGATTTGTTTATGTTAGAAACTATGCATTGGTTGATTAGATTTATTG
TATTTGTAGCTAATATGTTACCTGCTTTTGTCTTGTTGCGGTTTTATATAGTTGTTACTG
CTATGTATAAAGTAGTTGGTTTTATTAGGCATATTGTTTATGGTTGTAATAAAGCTGGTT
GTTTGTTTTGTTATAAACGAAATTGTAGTGTTCGTGTTAAGTGTAGTACTATTGTTGGTG
GTGTAATTCGTTATTATGATATTACTGCTAATGGTGGTACTGGTTTTTGTGTTAAACATC
AATGGAATTGTTTTAATTGCCATTCTTTTAAACCAGGTAACACTTTTATAACTGTAGAAG
CTGCTATAGAACTTTCTAAAGAGCTTAAACGACCTGTAAACCCAACTGATGCTTCACATT
ATGTAGTTACTGATATTAAGCAAGTTGGTTGTATGATGCGTTTGTTCTATGATAGAGATG
GACAGCGTGTTTACGATGATGTTGATGCTAGTTTATTTGTAGATATTAATAATCTGTTAC
ATTCTAAAGTCAAAGTTGTTCCTAATTTGTATGTAGTTGTAGTAGAGAGTGATGCTGATA
GAGCTAATTTTCTGAATGCTGTTGTGTTTTATGCACAATCATTGTATAGGCCTATATTAC
TTGTAGACAAAAAGTTAATTACTACAGCTTGTAATGGTATCTCTGTAACCCAGACTATGT
TTGATGTTTATGTTGATACTTTTATGTCTCATTTTGATGTTGATAGAAAGAGTTTTAATA
ATTTTGTTAACATTGCTCATGCTTCTCTTAGAGAGGGTGTGCAATTAGAAAAGGTTTTAG
ATACTTTTGTGGGATGTGTACGTAAATGTTGTTCCATTGATTCAGATGTTGAAACAAGAT
TTATTACTAAATCTATGATATCTGCAGTAGCTGCTGGTTTGGAATTTACTGATGAAAATT
ATAACAATTTGGTACCTACATATTTAAAGAGTGATAATATTGTAGCTGCAGATTTAGGTG
TTCTTATACAGAATGGTGCTAAGCATGTACAGGGTAATGTTGCTAAGGCAGCTAATATTT
CTTGTATATGGTTTATTGACACTTTTAATCAACTTACTGCTGATTTACAGCATAAATTAA
AAAAAGCATGTGTTAAAACTGGCTTGAAGTTAAAATTGACTTTTAATAAGCAAGAGGCAA
GTGTTCCTATTCTTACAACGCCCTTTTCACTTAAAGGAGGTGTTGTATTGAGTAATTTGT
TATATATATTATTTTTTATTAGTTTAATCTGTTTTATATTATTGTGGGCTTTACTGCCTA
CATATAGTGTTTATAAGTCTGATATTCATTTGCCTGCTTATGCTAGTTTTAAAGTTATTG
ATAATGGTGTTGTTAGAGATATTTCAGTTAATGATTTATGTTTTGCTAATAAATTTTTCC
AATTTGATCAATGGTATGAGTCCACTTTTGGGTCTTTTTACTATCATAATTCTATGGATT
GCCCTATTGTTGTGGCAGTTATGGATGAAGATATTGGTTCTACTATGTTTAATGTTCCTA
CTAAAGTTTTGAGACATGGCTTTCATGTTTTACATTTTCTAACTTATGCATTTGCTAGTG
ATAGTGTTCAGTGCTATACACCACATATTCAGATTTCTTATAATGATTTTTATGCTAGTG
GTTGTGTTTTATCATCTTTGTGTACTATGTTTAAAAGAGGTGATGGTACACCACATCCTT
ATTGTTATTCAGATGGTGTTATGAAGAATGCTTCTTTGTATACATCTTTGGTTCCACATA
CACGTTATAGCCTTGCTAATTCTAATGGTTTTATAAGATTTCCTGATGTTATTAGTGAAG
GTATTGTACGTATTGTAAGAACGCGCTCTATGACTTATTGTAGAGTGGGTGCATGTGAAT
ATGCCGAAGAGGGTATATGTTTTAATTTTAATAGTTCCTGGGTTTTGAATAATGATTATT
ATAGAAGTATGCCTGGAACTTTTTGTGGTAGAGATCTTTTTGATTTGTTTTATCAATTTT
TTAGTAGTTTAATTCGTCCTATAGATTTCTTTTCTCTTACTGCTAGTTCTATTTTTGGAG
CTATATTGGCTATAGTCGTTGTCTTGGTTTTTTATTATTTAATAAAACTTAAGCGTGCTT
TTGGAGATTATACTAGTGTTGTAGTTATAAATGTTATTGTTTGGTGTATTAATTTTCTTA
TGCTTTTTGTTTTTCAAGTTTATCCTATTTGTGCATGTGTCTATGCTTGTTTTTATTTTT
ATGTAACATTGTATTTTCCTTCTGAAATTAGTGTAATTATGCATTTGCAATGGATTGTTA
TGTATGGTGCTATAATGCCTTTTTGGTTTTGTGTCACATATGTAGCTATGGTTATTGCAA
ACCATGTTTTATGGTTATTTTCATATTGTAGGAAAATTGGTGTTAATGTATGTAATGATA
GTACATTTGAAGAAACATCTCTTACTACTTTTATGATTACTAAAGATTCTTATTGTAGAT
TAAAGAATTCTGTTTCTGATGTTGCTTACAATAGATATTTGAGTTTGTATAATAAGTATC
GTTACTATAGTGGTAAAATGGATACTGCTGCCTATAGAGAAGCGGCGTGTTCTCAGTTAG
CTAAAGCTATGGAAACATTTAATCACAATAATGGTAATGATGTCTTATACCAACCTCCTA
CAGCATCTGTTTCTACATCTTTTTTGCAATCAGGTATTGTAAAGATGGTATCTCCTACGT
CAAAAATTGAACCTTGTATTGTTAGTGTTACTTATGGTAGTATGACTTTGAATGGTTTAT
GGTTAGATGACAAAGTTTATTGTCCTCGTCATGTTATATGTTTATCCTCTAATATGAATG
AACCTGATTATTCTGCCTTATTATGTAGAGTTACTCTAGGTGATTTTACTATAATGTCTG
GGCGGATGAGTTTAACAGTTGTGTCTTACCAGATGCAGGGCTGTCAACTTGTTTTGACAG
TCTCTTTACAAAATCCTTACACTCCAAAATATACTTTTGGTGTTGTTAAACCTGGTGAAA
CTTTTACTGTTTTAGCTGCGTATAATGGCCGACCACAAGGGGCATTTCATGTTACTATGC
GTAGTAGTTATACTATTAAAGGTTCTTTTTTGTGTGGGTCATGTGGATCTGTTGGTTATG
TATTAACAGGTGATAGTGTTAAGTTTGTATATATGCATCAATTAGAGCTCAGTACTGGTT
GTCACACTGGCACTGATTTTACTGGTAATTTTTATGGTCCATATAGAGATGCTCAAGTTG
TACAGTTGCCAGTTAAGGACTACGTCCAAACTGTTAATGTTATTGCTTGGCTCTATGCAG
CTATACTTAATAATTGTGCTTGGTTTGTACAAAATGATGTTTGTTCTATTGAAGATTTTA
ATGTTTGGGCTATGACAAATGGTTTTAGCCAAGTAAAAGCAGATCTTGTTTTAGATGCTT
TGGCTTCAATGACAGGTGTTTCTATTGAAACTTTATTGGCTGCTATTAAGCGTCTATATA
TGGGATTTCAAGGTCGTCAAATACTAGGAAGTTGTACTTTTGAAGATGAATTGGCACCTT
CTGACGTTTATCAACAATTGGCTGGTGTTAAATTGCAATCTAAAACAAAAAGATTTATTA
AAGAAACAATTTATTGGATTTTGATATCTACATTTTTGTTTAGTTGTATAATTTCTGCAT
TTGTTAAATGGACTATATTTATGTATATTAATACACATATGATTGGTGTTACATTATGTG
TACTTTGTTTTGTTAGTTTTATGATGTTACTAGTTAAACATAAGCATTTTTATTTGACTA
TGTATATAATTCCTGTACTCTGTACCTTGTTTTATGTAAATTATTTAGTTGTCTATAAGG
AAGGTTTTAGAGGTCTTACTTATGTCTGGCTCTCATATTTTGTTCCTGCTGTGAATTTTA
CTTATGTTTATGAAGTATTTTATGGTTGTATTTTATGTGTTTTTGCTATTTTTATAACTA
TGCATAGTATTAATCATGACATTTTTTCTTTGATGTTTTTGGTTGGTAGAATAGTTACTT
TAATTTCTATGTGGTATTTTGGGTCGAATTTAGAAGAGGATGTTTTGTTATTTATTACAG
CCTTTTTAGGTACTTATACATGGACCACTATTTTGTCATTAGCTATAGCAAAAATTGTTG
CTAATTGGTTGTCTGTTAATATATTTTATTTTACAGATGTACCTTATATTAAATTGATTC
TTTTGAGTTACTTATTTATAGGGTATATTTTATCTTGTTATTGGGGATTTTTCTCTCTTT
TAAACAGTGTTTTTAGAATGCCTATGGGTGTTTATAATTATAAAATTTCTGTTCAAGAAT
TGCGTTATATGAATGCTAATGGCTTACGTCCACCCCGTAATAGTTTTGAGGCTATTTTGT
TAAATTTAAAACTGCTTGGAATAGGTGGCGTGCCAGTTATTGAAGTTTCTCAAATTCAAT
CAAAATTGACTGATGTGAAATGTGCTAATGTTGTTTTGTTAAATTGTTTACAGCATTTGC
ATGTTGCTTCTAATTCTAGGTTGTGGCAGTATTGTAGTATTTTACATAATGAAATACTAT
CTACTTCAGATTTAAGTGTAGCTTTTGATAAGCTTGCTCAATTATTGATTGTTTTATTCG
CCAATCCTGCTGCAGTTGATACTAAGTGTCTTGCAAGTATAGATGAAGTTAGCGATGATT
ATGTTCAAGATAGTACTGTTTTGCAGGCTTTGCAAAGTGAGTTTGTAAATATGGCTAGTT
TTGTTGAATATGAAGTCGCAAAGAAAAATTTGGCTGATGCTAAAAATAGTGGTTCTGTTA
ATCAACAACAGATAAAACAGTTAGAAAAGGCATGTAATATAGCTAAGTCTGTGTATGAAC
GCGATAAAGCTGTAGCTCGCAAACTGGAACGTATGGCAGACCTAGCACTTACTAACATGT
ATAAAGAGGCTCGGATTAATGATAAGAAGAGTAAAGTTGTTTCCGCTTTGCAGACAATGC
TTTTTAGCATGGTTCGTAAATTGGATAATCAGGCTTTAAATTCTATTCTGGATAATGCTG
TTAAAGGTTGTGTACCTTTGAATGCTATTCCAGCGCTGGCTGCTAATACTTTAACTATAA
TAATACCAGATAAACAAGTTTTTGATAAAGTTGTTGATAATGTTTATGTTGCATATGCTG
GTAGTGTATGGCATATACAGACTGTTCAAGATGCTGATGGTATTAATAAACAGTTAACTG
ATATTAGTGTTGATTCTAATTGGCCTCTTGTTATTATTGCTAACAGGTATAATGAAGTTG
CTAATGCTGTTATGCAGAATAATGAGTTGATGCCTCATAAATTAAAAATACAAGTTGTTA
ATAGTGGTTCTGATATGAATTGTAACATTCCTACTCAATGTTATTATAATAATGGTAGTA
GTGGTAGAATAGTTTATGCTGTTCTTAGTGATGTTGATGGTCTTAAGTATACTAAGATAA
TAAAAGATGATGGAAATTGTGTTGTTTTAGAGCTTGATCCTCCTTGTAAATTTTCTATAC
AAGATGTTAAGGGACTTAAAATTAAGTATCTTTATTTTATTAAAGGATGTAACACTTTAG
CTAGAGGGTGGGTTGTTGGTACTTTATCTTCAACAATTAGATTGCAGGCTGGTGTTGCTA
CTGAGTATGCAGCTAATTCTTCTATACTTTCATTATGTGCATTTTCTGTAGATCCTAAGA
AAACTTATTTAGATTATATACAACAAGGTGGTGTACCTATAATTAATTGTGTTAAAATGC
TCTGTGATCATGCTGGTACTGGTATGGCTATTACTATTAAACCTGAGGCTACTATTAATC
AAGATTCTTATGGTGGTGCCTCAGTTTGTATTTACTGCCGTGCACGTGTAGAGCATCCAG
ATGTAGATGGTTTGTGTAAATTACGTGGTAAATTTGTACAAGTCCCTTTGGGTATAAAAG
ATCCTATTCTCTATGTGTTAACACATGATGTTTGTCAAGTTTGTGGATTTTGGAGAGATG
GCAGTTGTTCCTGTGTAGGTTCAGGTGTCGCTGTTCAATCTAAAGATTTAAATTTTTTAA
ACGGGTTCGGGGTACTAGTGTGAATGCCCGTCTAGTACCCTGTGCTAGTGGTTTATCTAC
TGATGTTCAATTAAGGGCATTTGATATTTGTAATACTAATAGAGCTGGTATAGGTTTATA
TTATAAAGTGAATTGTTGCCGTTTTCAGCGTATAGATGACGACGGTAATAAATTGGATAA
GTTCTTTGTTGTTAAAAGAACTAATCTAGAAGTTTATAATAAAGAGAAAACTTATTATGA
GTTGACTAAAAGTTGTGGTGTTGTGGCTGAACATGATTTCTTTACATTTGATATTGATGG
TAGTCGTGTGCCACATATAGTTCGTAAGAACCTCTCAAAGTATACTATGTTAGATCTTTG
CTATGCATTGCGCCATTTTGATTGTAATGATTGTTCAGTATTGTGTGAAATTCTTTGTGA
GTATGCTGATTGTAAAGAATCCTACTTTTCTAAGAAAGATTGGTATGATTTTGTTGAAAA
TCCTGATATTATTAATATTTATAAAAAATTAGGCCCTATTTTTAATAGAGCTTTACTTAA
TACTGTCAGTTTTGCAGATACTTTAGTAAAAGTAGGTTTAGTTGGTGTTTTAACTTTAGA
TAATCAAGACTTGTATGGTCAATGGTATGATTTTGGTGATTTTATACAAACAGCTCCAGG
TTTTGGTGTGGCAGTTGCAGATTCTTACTATTCTTATATGATGCCTATGTTGACTATGTG
TCATGTATTAGATTGTGAATTATTTGTTAATGATAGTTATAGACAATTCGATCTTGTACA
GTATGATTTTACTGATTATAAGTTAGAATTGTTTAATAAGTATTTTAAGTATTGGGGTAT
GAAGTATCATCCTAATACTGTGGATTGTGATAATGATAGGTGTATTATTCATTGTGCTAA
TTTTAATATATTATTTAGTATGGTCTTACCTAATACTTGTTTTGGTCCTCTTGTTAGACA
AATTTTTGTAGATGGTGTTCCGTTTGTTGTTTCAATTGGTTACCATTATAAAGAGTTAGG
TGTAGTTATGAACTTGGATGTTGATACACACCGCTATCGTTTGTCTCTTAAAGACTTACT
TCTTTATGCAGCAGATCCTGCTATGCATGTTGCATCTGCTAGTGCTCTGCTTGATTTACG
AACTTGTTGTTTTAGTGTAGCTGCCATTACAAGTGGTATAAAGTTTCAAACTGTTAAACC
AGGTAATTTTAACCAAGATTTTTATGAGTTTGTCAAAAGTAAAGGCTTGTTTAAAGAGGG
TAGTACAGTTGATTTGAAACACTTTTTCTTTACTCAAGATGGTAATGCTGCAATTACTGA
TTATAATTATTATAAGTATAATTTACCTACTATGGTTGATATTAAGCAGTTATTGTTTGT
ATTAGAAGTTGTTTATAAGTATTTTGAAATTTATGATGGTGGTTGTATACCAGCATCACA
AGTTATTGTTAATAATTATGACAAAAGTGCTGGTTATCCATTTAATAAATTTGGTAAAGC
TAGACTTTATTATGAGGCATTATCATTTGAGGAGCAGAATGAAATTTATGCATATACTAA
ACGTAATGTGTTGCCCACTTTAACTCAAATGAATTTAAAATATGCTATTAGTGCTAAGAA
TAGAGCTCGTACTGTTGCAGGTGTTTCCATTCTTAGTACTATGACAGGTCGAATGTTTCA
TCAAAAATGTTTGAAGAGTATAGCAGCTACTCGTGGTGTTCCTGTTGTTATAGGAACTAC
TAAATTTTATGGTGGCTGGGATGATATGTTACGCCATCTTATAAAGGATGTTGACAACCC
TGTTCTTATGGGTTGGGATTATCCTAAATGTGATCGTGCCATGCCAAATATTTTGCGTAT
TGTTAGTAGTTTAGTTTTGGCTCGTAAACATGAATTTTGTTGTTCACATGGTGATAGATT
CTATCGCCTTGCGAATGAATGTGCTCAAGTTTTGAGTGAAATAGTTATGTGTGGCGGTTG
CTATTATGTTAAGCCTGGTGGTACTAGCAGTGGTGATGCAACCACTGCTTTTGCTAACTC
TGTTTTTAATATATGTCAAGCTGTTACTGCTAATGTTTGTTCTCTTATGGCTTGTAATGG
CCATAAGATTGAAGATTTAAGTATACGCAATTTACAAAAACGCTTATACTCTAATGTTTA
TCGTACAGATTATGTTGATTATACATTTGTTAATGAGTATTATGAATTTTTATGTAAGCA
TTTTAGTATGATGATTTTGAGTGATGATGGTGTTGTTTGTTATAACTCTGATTATGCTAG
TAAGGGTTATATAGCCAATATAAGTGTTTTTCAACAAGTTTTGTACTATCAGAATAACGT
TTTTATGTCTGAATCTAAATGTTGGGTTGAAAATGATATTACTAATGGTCCTCATGAATT
CTGTTCACAACATACTATGTTGGTTAAGATAGATGGTGACTATGTTTATCTACCCTATCC
AGACCCTTCTAGAATTTTAGGAGCTGGTTGTTTTGTTGATGATTTATTGAAGACTGACAG
TGTTCTTTTGATAGAGCGCTTTGTAAGTCTAGCTATAGATGCTTACCCTTTAGTACACCA
TGAAAATGAAGAATACCAAAAAGTTTTTCGTGTATATTTAGAATATATAAAAAAACTATA
TAATGATCTTGGTAATCAGATCTTAGATAGTTATAGTGTTATTTTAAGTACTTGTGATGG
TTTAAAGTTCACTGATGAATCATTTTATAAGAATATGTATTTAAAAAGTGCCGTGATGCA
GAGTGTAGGTGCATGTGTTGTTTGTTCATCACAGACGTCTTTGCGTTGTGGCAGTTGTAT
ACGGAAGCCTTTGTTGTGTTGTAAATGTTGCTATGATCATGTTATGGCAACCAATCATAA
ATATGTTTTGAGTGTTTCACCTTATGTGTGTAATGCACCTAACTGTGATGTGAGTGATGT
CACCAAATTATATTTGGGTGGTATGTCTTATTATTGTGAAAACCATAAACCTCATTATTC
ATTTAAGTTAGTTATGAATGGTATGGTCTTTGGTTTGTATAAACAATCTTGTACAGGTTC
ACCTTATATAGATGATTTTAATAAGATAGCTAGTTGTAAATGGACAGAAGTTGATGATTA
TGTTCTGGCAAATGAGTGTATTGAACGTTTAAAGTTATTTGCTGCAGAAACTCAAAAGGC
AACTGAAGAAGCTTTTAAACAAAGCTATGCTTCTGCTACTATTCAAGAGATTGTTAGTGA
TAGAGAAATTATTTTGTGTTGGGAGACAGGTAAAGTTAAACCACCACTTAATAAAAATTA
TGTTTTCACTGGCTATCATTTTACTAGTACTGGTAAGACAGTTTTAGGTGAGTATGTTTT
TGATAAAAGTGAATTAACTAATGGTGTTTATTATCGCGCTACAACTACTTACAAACTTTC
TATAGGTGATGTTTTTGTCTTAACATCACATTCTGTAGCTAATCTAAGTGCACCTACACT
TGTTCCACAAGAGAACTATGCTAGTATAAGATTTTCTAGTGTTTATAGCGTTCCTTTGCT
GTTTCAAACTAATGTTGCTAACTATCAGCACATTGGAATGAAACGTTATTGCACTGTGCA
AGGTCCTCCTGGTACGGGCAAGTCTCACCTTGCTATAGGTTTAGCTGTTTATTACTATAC
AGCACGTGTAGTTTATACTGCTGCTAGTCATGCTGCTGTAGATGCATTGTGTGAAAAAGC
TTATAAGTTTTTAAATATTAATGACTGTACACGCATTATACCTGCTAAAGTTCGTGTAGA
TTGTTATGATAAGTTTAAAATTAATGATACTACTTGTAAGTATGTTTTTACTACAATAAA
TGCATTACCAGAGTTAGTCACAGATATTGTTGTTGTTGATGAAGTTAGTATGCTTACTAA
TTATGAATTGTCTGTTATAAATGCTCGTGTTAAAGCTAAACATTATGTATATATTGGAGA
TCCTGCTCAGTTACCTGCACCACGTGTGCTATTGAGTAAGGGTTCTTTAGAACCTAGGCA
TTTTAATTCTATTACTAAAATAATGTGCTGTTTAGGTCCTGATATTTTTTTGGGAAATTG
TTATAGATGTCCTAAAGAAATTGTAGAAACTGTTTCAGCATTGGTTTATGATAATAAACT
TAAGGCTAAGAATGATAATAGTTCATTATGCTTTAAAGTATATTTTAAGGGACAGACAAC
ACATGAGAGTTCAAGTGCTGTAAATATTCAACAAATATATTTAATTAGTAAATTTTTGAA
AGCTAATCCAGTTTGGAATAGTGCTGTTTTTATTAGTCCTTATAATAGTCAGAACTATGT
TGCTAAGCGTATTTTAGGTGTTCAAACACAAACTGTTGATTCTGCTCAAGGTTCTGAATA
TGATTATGTTATATATTCACAAACAGCAGAAACAGCTCATTCTATTAATGTTAATCGATT
TAATGTTGCCATAACTAGAGCCAAGAAGGGTATTTTCTGTGTTATGAGTAATATGCAATT
ATTTGAATCTCTTAATTTTATTACTTTACCTTTAGATAAAATTCAGAATCAAACTTTATC
TCGTTTGCATTGTACTACTAATCTTTTTAAAGATTGTAGTAAAAATTTTTTAGGTTACCA
CCCAGCTCATGCTCCTTCATTTTTATCAGTTGATGATAAATATAAGGTCAACGAAGATTT
GGCTGTTTGTTTAAACATTTGTGAACCTGTTTTAACATATTCTCGTTTAATATCTCTCAT
GGGGTTTAAATTGGATTTGACTCTTGATGGTTATTCTAAATTTTTTATTACTAAAGACGA
AGCTATTAAACGTGTTAGAGGTTGGGTTGGTTTTGATGTAGAAGGAGCCCATGCTACGCG
TGACAACATTGGAACAAACTTTCCATTGCAAATAGGTTTTTCAACTGGTGTTGATTTTGT
AGTTGAAGCTACTGGCTTATTTGCTGAGAGAGATTGTTATATATTTAAAAGAACTGTTGC
TAAAGCTCCTCCTGGTGATAACTTTAAACATTTAATACCCCTTATGTCGAAAGGTCAAAA
GTGGGATGTTGTTAGAATCAGAATTGTTCAAATGTTGTCTGATTATCTTTTGGATCTTTC
TGATAGTGTAGTATTTATTACTTGGTCTGCCAGTTTTGAACTTACGTGTTTAAGGTATTT
TGCTAAATTAGGTAGAGAGCTCAATTGTGATGTGTGTCCTAATCGTGCAACATGCTATAA
TTCTAGAACTGGTTATTACGGTTGTTGGCGCCATAGTTATACTTGTGATTATGTGTATAA
CCCGCTTATTGTAGATATACAACAGTGGGGTTACACAGGTTCTTTAACTAGTAATCATGA
TATAATTTGTAATGTACATAAAGGTGCACATGTTGCATCATCTGATGCAATTATGACTCG
GTGTTTAGCAATCTATGATTGTTTTTGTAAATCTGTTAATTGGAATTTAGAGTATCCAAT
AATTTCCAATGAGGTTAGTATAAATACATCTTGTAGGTTATTGCAGCGTGTTATGCTTAA
AGCTGCCATGCTATGTAATAGATACAATTTATGTTATGACATTGGCAATCCTAAAGGTAT
TGCTTGTGTCAAAGATTATGAATTTAAATTCTATGATGCTTCTCCTGTTGTCAAGTCTGT
TAAACAGTTGTTTTATGTTTATGATGTTCATAAAGATAATTTTAAGGATGGTTTATGTAT
GTTTTGGAATTGTAATGTTGATAAATATCCATCTAATTCAATTGTTTGTAGATTTGATAC
TCGGGTATTAAATAAATTAAACCTCCCTGGATGTAATGGTGGTAGTTTGTATGTTAATAA
ACATGCATTTCATACTAATCCTTTTACCAGAACGGTCTTTGAAAATCTTAAACCTATGCC
ATTTTTTTACTATTCAGATACTCCTTGTGTGTATGTAGATGGTTTGGAATCCAAACAAGT
TGATTATGTGCCTTTAAGAAGCGCTACTTGTATCACACGATGTAATTTAGGTGGTGCTGT
TTGTTCTAAGCATGCTGAAGATTATTGTAAATATCTTGAGTCTTATAATGTAGCTACTAC
AGCAGGCTTTACTTTTTGGGTTTATAAGACTTTTGATTTTTATAATTTATGGAATACTTT
CACTATGTTGCAGAGCTTAGAAAATGTAATATATAATTTGGTTAATGCTGGTCATTATGA
TGGACGTATAGGTGAATTGCCTTGTGCTATTATGAATGACAAAGTTGTTGTTAAGATTAA
TAATGTAGATACTGTTATTTTTAAAAATAATACATCACTTCCTACTAATATAGCTGTTGA
ATTATTTACAAAACGTAGTATTCGCCATCACCCTGAACTTAAGATTCTTAGAAATTTGAA
TATTGATATTTGTTGGAAGCATGTCCTTTGGGATTATGTTAAAGATAGTTTGTTTTGTAG
TTCTACCTATGGTGTCTGCAAATACACAGATTTAAATTTTATTGAAAATTTGAATGTACT
TTTTGATGGTCGTGACAATGGTGCTTTAGAAGCTTTTAGAAAAGCAAGAAATGGTGTTTT
TATTAGTACTGGAAAATTAAGTAGTTTGTCTATGATTAAAGGTCCGCAACGAGCTGATTT
AAATGGCGTAATTGTGGATAAAGTTGGAGAACTCAATGTTGAGTTTTGGTTTGCTATGAG
AAAAGATGGTGACGATGTTATCTTCAGCCGTGCAGACAGCCTAAGCCCAAGCCATTACTG
GAGCCCACAAGGTAATCTAGGTGGTAATTGTGCAGGTAATGCCAGCGGTAATGATGCTCT
AGCGCGTTTTACTATCTTTACTCAGAGTCGTGTATTGTCAACCTTTGAACCTCGCTCAGA
TTTAGAACGGGATTTTATTGATATGGAGGATAGTCTGTTTATAGCCAAATATGGTTTAGA
AGATTATGCATTTGATCATATAGTTTATGGTAGTTTTAATTATAAAGTTATAGGAGGTTT
GCACTTGCTTATAGGTTTATTTCGTAGACTAAAAAAATCTAATTTGGTAATTCAAGAGTT
TTTGCAGTATGATTCTAGTATTCATTCATATTTCATTACTGATCAAGAGTGTGGTAGTAG
TAAGAGTGTTTGTACAGTTATTGATTTATTATTAGATGACTTTGTTGTTATTGTTAAGTC
ATTAAATTTGAATTGTGTTAGTAAAGTTGTTAATATTAATGTTGACTTTAAGGACTTTCA
ATTTATGTTGTGGTGTAATGATAATAAAATTATGACTTTTTATCCTAAAATGCAAGCTAC
TAGTGACTGGAAACCTGGTTATTCTATGCCTGTTTTATATAAGTATTTGAATGTTCCATT
AGAGAGAGTTTCTTTATGGAATTATGGTAAAGCTATTAATTTACCAACAGGTTGTATGAT
GAATGTTGCTAAGTATACTCAATTATGTCAGTATTTAAATACTACAACATTAGCTGTTCC
TGTTAATATGCGTGTCTTACACTTAGGTGCAGGATCTGATAAAGAAGTAGCCCCTGGTTC
TGCTGTTTTAAGACAGTGGTTACCATCTGGTAGTATTCTTGTAGATAATGATTTAAATCC
TTTTGTTAGTGATAGTTTAGTCACTTATTTTGGAGATTGTATGACTTTACCATTTGATTG
TCATTGGGATCTGATAATATCTGATATGTATGATCCTCTTACTAAGAATATTGGTGATTA
TAATGTGAGTAAGGATGGTTTCTTTACTTATATTTGTTATTTAATTCGTGATAAATTATC
TTTGGGTGGTAGTGTTGCTATAAAAATTACAGAATTTTCTTGGAATGCTGACTTATATAA
ATTAATGAGTTATTTTGCATTCTGGACAGTTTTTTGTACTAATGTAAATGCTTCTTCTAG
TGAAGGGTTTTTAATAGGTATAAATTATTTGGGTAAGTCCTGCTTTGAAATAGATGGCAA
TGTTATGCATGCCAACTATTTGTTTTGGAGAAATAGTACAACATGGAATGGTGGTGCTTA
TAGTTTATTTGATATGTCTAAATTTTCTTTGAAATTGGCTGGCACTGCTGTAGTAAATTT
AAGACCAGATCAATTAAATGATTTAGTTTATTCTCTTATTGAAAGAGGTAAGTTATTAGT
GCGTGATACGCGTAAAGAAATTTTTGTTGGTGATAGTCTTGTAAACACTTGTTAGATCTT
TCAGTTTG----------------------------------------------------
------------------------------------------------------------
------------------------------------------------------------
------------------------------------------------------------
------------------------------------------------------------
------------------------------------------------------------
------------------------------------------------------------
------------------------------------------------------------
------------------------------------------------------------
------------------------------------------------------------
------------------------------------------------------------
------------------------------------------------------------
------------------------------------------------------------
-------------------------------------------------TTAATATTAAA
TCTAAACTATGTTAATTATATTTTTATTTTTTAATTTTTGTTATGGTTTTAATGAACCTT
TGAATGTTGTGTCTCATTTAAACCATGACTGGTTTTTATTTGGTGATAGTCGTTCTGATT
GTAACCATATTAATAATTTAAAAATTAAAAATTATGGTTATTTGGATATTCACCCTAGTT
TGTGTAATAATGGTAAAATTTCATCTAGTGCTGGTGATTCTATTTTTAAGAGTTATCATT
TTACCCGGTTTTATAATTACACTGGCGAGGGTGATCAAATTATTTTTTATGAGGGTGTTA
ATTTCAATCCTCATCATAGGTTTAAGTGCTTCTTTAATGGTAGTAATGATGTATGGATTT
TTAACAAGGTGAGGTTTTATCGTGCTTTATATTCTAATATGGCTCTTTTTCGCTATCTTA
CCTTTGTTGATATTCTTTACAATTTTTCTTTTTCTATTAAGGCTAATATT---TGTAATA
GTAATATTTTATCACTTAATAATCCTATTTTTAT---------------------TAGTA
CTAATTATTCTAAGGACGTTTATTTCACTTTATCAGGGTGTTCTTTGTATTTAGTACCTC
TTTGTCTTTTTAAATCTAATTT---------------------------TAGTCAGTACT
ATTATAATATGGATACTGGCTTTGCTTATGGTTAT------------TCTAATTTTGTTT
CTTCTGATTTAGATTGTACATATATTTCTCTTAAACCTGGTTCTTATAAAATTTTTTCTA
CTGGTTTTGTTTTATCCATACCTACTAAAGCTCTTTGCTTTAATAAATCTAAACAATTTG
TACCCGTGCAGGTTGTTGATTCTAGGTGGAACAATCTTCGTGCATCGGATACTTCATTAT
CCGATGCATGTCAGTTGCCTTATTGTTATTTTCGCAATTCTTCTGGTAATTATGTTGGCA
AATATGATATTAATCATGGTGATAATGGTTTTACTTCTATTCTATCTGGTCTTTTATATA
ATGTCTCTTGTATTTCTTATTATGGCTCCTTTTTGTATGACAATTTTACATCAATTTGGC
CTCGTTTTTCTTTTGGTAATTGTCCTACATCTGCTTATATTAAAT------TAAA---TT
GTTTCTATGATCCTTTGCCTATTATTTTACAAGGTATTTTATTATTTTTAGCTTTATTGT
TTATTGTGTTT---TTACTTT-------------------TTCTAGTTTACCATGGCTAA
TATTAAATCTAAACATGTTTTTAATTATTTTTATTTTGCCTACAACACTAGCTGTTATAG
GTGATTTTAATTGTACTAACTCTTTTATTAATGATTATAATAAAACCATTCCGCGTATAA
GCGAGGATGTTGTTGATGTATCTCTTGGTTTGGGCACATATTATGTTCTTAACCGTGTTT
ATTTAAATACTACCTTGTTATTTACAGGTTATTTTCCTAAATCTGGTGCTAATTTTAGAG
ACTTGGCTTTAAAGGGTTCTAAATATTTGAGTACTCTCTGGTATAAACCACCTTTTCTGT
CAGATTTTAATAATGGTATTTTTTCTAAGGTTAAGAATACTAAGTTATATGTTAATAATA
CTTTGTATAGTGAATTTAGTACTATAGTTATAGGTAGTGTTTTTGTTAATACTTCTTATA
CTATTGTTGTTCAACCTCACAATGGTATTTTGGAGATTACAGCTTGTCAGTATACTATGT
GTGAATATCCTCACACTGTTTGTAAGT---CTAAGGGTAGTATTCGTAATGAATCTTGGC
ACATTGA---TTCTTCGGAACCTTTATGCTTGTTTAAGAAAAATTTTACTTATAATGTTT
CTGCAGATTGGCTGTATTTTCATTTTTATCAAGAACGTGGTGTTTTTTATGCATATTATG
CAGATGTAGGTATGCCTACCACTTTCTTATTTAGTTTATATTTAGGTACTATTTTATCTC
ATTATTATGTTATGCCTTTGACTTGTAAGGCTATATCTTCAAATACTGACAATGAAACTT
TAGAATATTGGGTTACACCGCTATCTAGACGTCAGTATCTTCTTAATTTTGATGAGCACG
GTGTTATTACTAATGCCGTTGATTGTTCAAGTAGTTTTCTTAGTGAGATTCAATGTAAAA
CTCAATCTTTTGCACCTAATACTGGTGTTTATGATTTGTCTGGTTTTACTGTAAAGCCTG
TTGCAACTGTTTATCGTCGGATTCCTAATTTACCTGATTGTGACATTGACAACTGGCTTA
ATAATGTTAGTGTACCTTCACCTCTTAATTGGGAACGTAGAATTTTTTCTAATTGTAACT
TCAATTTAAGCACTTTACTTCGTCTAGTTCATGTTGATTCTTTTTCTTGTAATAATCTTG
ATAAATCTAAAATTTTTGGTAGTTGCTTTAATAGTATTACTGTTGACAAGTTTGCTATAC
CTAATCGCAGACGAGATGATTTGCAATTGGGCAGTTCTGGCTTTTTGCAATCATCTAATT
ACAAAATAGATATTTCTTCTAGTTCTTGTCAATTGTATTATAGTTTACCTTTAGTTAATG
TTACTATTAATAACTTTAATCCATCTTCTTGGAATAGGAGGTATGGTTTTGGTAGTTTTA
ATGTGTCTTCTTAT---------------GACGTTGTTTATTCTGATCATTGTTTTTCTG
TTAACAGCGACTTTTGCCCTTGTGCAGATCCGTCTGTTGTTAATTCTTGTGTTAAATCTA
AGCCTCTTTCTGCCATTTGTCCTGCTGGTACTAAATATCGTCATTGCGACTTGGA---TA
CTACTCTTTATGTTAATAACTGGTGTAGATGTTCTTGTCTACCTGACCCCATTTCTACTT
ATTCTCCTAACACATGTCCTCAAAAGAAGGTCGTTGTTGGTATAGGTGAACATTGTCCAG
GTCTTGGTATTAATGAGGAAAAATGTGGTACA------CAATTAAATCATAGTTCCTGTT
CTTGTAGTCCTGATGCCTTTTTGGGTTGGTCTTTTGATAGTTGTATTAGTAATAATCGTT
GCAATATTTTTTCTAATTTTATTTTTAATGGAATTAATAGTGGCACCACTTGTTCTAATG
ATTTGTTATATTCTAACACTGAAGTTTCTACTGGTGTTTGTGTTAATTATGATCTTTATG
GCATCACAGGCCAAGGTATTTTTAAAGAAGTTTCTGCGGCTTATTATAATAATTGGCAGA
ATCTTTTGTATGATTCTAATGGTAATATTATTGGTTTTAAAGATTTTTTGACTAATAAAA
CTTACACTATACTTCCTTGTTATTCTGGTAGAGTGTCTGCTGCATTTTATCAAAATTCTT
CTTCACCAGCTTTGCTTTATCGTAATTTAAAGTGTAGTTATGTTTTGAATAAT---ATTT
CTTTTATCTCACAACCATTT---TATTTTGATAGTTATCTTGGTTGTGTTTTGAATGCTG
TTAATTTAACTAGCTATTCTGTATCCTCTTGTGATTTGCGTATGGGTAGTGGGTTTTGTA
TTGATTATGCTTTAC---------CCTCTTCTCGGCGTAAGCGTAGAGGTATTTCTTCTC
CTTATCGCTTTGTAACTTTTGAACCCTTTAATGTTAGTTTTGTTAACGATAGTGTTGAAA
CTGTTGGTGGTTTATTTGAGATTCAGATTCCTACTAACTTTACCATAGCTGGTCATGAAG
AATTTATTCAGACTAGTTCTCCTAAAGTTACTATTGATTGTTCAGCTTTTGTTTGCTCTA
ATTATGCTGCTTGTCATGATTTATTGTCGGAATATGGCACTTTTTGCGATAATATTAATA
GTATTTTAAATGAAGTCAATGATTTACTTGATATTACTCAGTTGCAGGTTGCTAATGCTT
TAATGCAAGGTGTTACACTTAGTTCTAATCTTAATACTAATCTACACTCTGATGTTGATA
ATATAGATTTTAAATCTCTTCTAGGTTGTTTAGGTTCACAATGTGGTTCTTCGTCTAGAT
CTTTGTTAGAGGATTTATTATTCAACAAGGTCAAACTTTCAGATGTAGGTTTTGTTGAAG
CTTATAATAATTGCACTGGTGGTAGTGAAATTAGAGATCTTCTCTGTGTGCAATCTTTTA
ATGGTATTAAAGTATTACCTCCCATTTTATCTGAGACTCAAATTTCTGGCTATACTACAG
CTGCTACTGTGGCGGCTATGTTTCCGCCATGGTCTGCTGCTGCTGGTGTACCATTTTCTC
TTAATGTACAATATAGAATTAATGGTTTGGGTGTTACTATGGATGTTCTTAATAAGAATC
AAAAGTTAATAGCTAATGCTTTTAATAAAGCTCTTCTTTCTATCCAGAATGGTTTTACTG
CTACTAACTCTGCTCTTGCTAAAATTCAAAGTGTCGTTAATGCTAATGCTCAAGCACTTA
ATAGTTTGTTACAACAATTATTTAATAAATTTGGTGCTATTAGTTCTTCTTTACAAGAAA
TTTTGTCTCGCCTTGATAATTTAGAAGCTCAGGTTCAGATTGATAGGCTCATTAATGGTC
GTTTGACTGCTTTAAATGCTTATGTTTCTCAACAGCTTAGTGATATTACACTTATTAAGG
CTGGAGCTTCTCGTGCTATTGAGAAGGTTAATGAGTGTGTTAAAAGTCAATCCCCTCGTA
TAAATTTTTGTGGCAATGGTAACCACATTTTATCATTGGTTCAAAATGCTCCTTATGGTT
TGCTTTTCATTCATTTTAGTTATAAACCTACTTCTTTTAAAACTGTCTTAGTAAGTCCAG
GTTTATGTTTATCCGGTGATAGAGGTATTGCACCTAAGCAAGGTTATTTTATTAAACAAA
ATGATTCCTGGATGTTTACTGGTAGTTCCTATTATTACCCAGAACCAATTTCAGATAAAA
ATGTTGTTTTCATGAATAGTTGCTCTGTTAATTTTACTAAAGCTCCATTTATTTATCTTA
ATAATTCTATACCAAATTTGTCTGATTTTGAAGCCGAGTTTTCTCTTTGGTTTAAAAATC
ATACTTCTATAGCACCTAATTTAACCTTTAATTCTCA---TATTAATGCTACTTTTTTAG
ATCTGTATTATGAAATGAATGTTATTCAGGAATCTATTAAATCTTTGAACAGTAGTTTTA
TTAATCTTAAAGAAATAGGTACTTATGAAATGTATGTTAAATGGCCTTGGTACATTTGGT
TGTTAATTGTCATTTTATTTATAATTTTTCTTATGATACTTTTCTTTATATGCTGCTGTA
CTGGTTGTGGTTCAGCATGTTTTAGTAAATGTCATAATTGTTGTGATGAGTATGGGGGTC
ACAATGATTTTGTTATTAAAGCATCTCATGATGATT------------------AGATTT
TA----------------AATCTAAACTTTATAT--------------------------
------------------------------------------------------------
------------------------------------------------------------
------------------------------------------------------------
------------------------------------------------------------
------------------------------------------------------------
------------------------------------------------------------
----------------------------ATGGAAGTTTGGAGGCCTAGCTATAAATATTC
TCTTATTACTAGAGAATTTGGTGTCACAGATCTTGAGGATTTGTGTTTTAAATATAATTA
TTGCCAACCTTGTGTTGGTTATTGTATTGTACCTTTAAACGTTTGGTGTCGTAAGTTTGG
TAAATTTGCTTCTTATTTTGTTTTACGTAGTCATGACACCTCTCATAAGAATAATTTTGG
TGTTATAACTAGTTTTACTAGTTATGGTAACACTGTTTCTGAGGCTGTTTCTAAATTAGT
TGAATCAGCATCTGATTTTATCGCTTGGCGAGCTGAAGCACTTAATAAGTATGGTTGATG
TATTTTTCACTGATACTGCTTGGTATGTAGGTCAGATTTTCTTTTTAGTTTTATCTTGTG
TCATTTTCTTAATTTTTGTTGTTGCACTTTTAGCAACTATTAAACTTTGTATTCAAATTT
GTGGTTTTTGTAATATTTTTATTATTTCACCTTCTGCCTATGTTTATAATAGAGGTAGAC
AGTTGTATAAGTCTTATAGTGAACATGTCATACCTTCTACTTTAGATG-----ATTTAAT
TTAAATCTAAACATCATGAATGAATCAATTTTTCCTCAT---------------TGGAAT
TCTGATCAAGCTATTACATTCTTAAAAGAATGGAATTTCTCTTTGGGTGTAATATTACTT
CTCATTACTATCATACTGCAGTTTGGTTATACGAGTCGTAGTATGTTTGTTTATCTTATT
AAGATGATTATTCTTTGGCTTATGTGGCCATTGACCATTATCTTGACTATATTTAATTGC
TTTTATGCTTTGAATAATATCTTTCTTGGGCTTTCTATACTGTTTACTATTATTTCTATT
GTTATATGGATTTTATATTTTGTCAACAGTATTCGGCTTTTTATCAGAACTGGCAGTTGG
TGGAGTTTTAACCCAGAGACTAATAATCTTATGTGTATTGATATGAAAGGTAAGATGTAT
GTTAGGCCAGTTATTGAGGACTATCATACATTAACGGCTACTGTTATCCGTGGTCATCTT
TATATACAGGGTGTTAAACTTGGCACTGGTTACACGCTTGCCGATTTGCCTGTTTATGTT
ACTGTAGCTAAGGTGCAAGTCCTCTGTACTTATAAACGTGCCTTTTTAGATAAGTTAGAT
GTTAATAGTGGTTTTGCTGTTTTTGTTAAGTCTAAAGTTGGTAACTATCGTTTACCTTCT
AGTAAATCTAGTGGTATGGATACTGCCTTGTTGAGAGCTTAAATCTAAACTATTAGGATG
TCTTATACTCCCGGTCATC---ATGCTGGAAGTAGAAGCTCCTCTGGAAATCGTTC----
--AGGAATCCTCAAGAAAACTTCTTGGGTTGACCAATCTGAGCGAAGCCATCAAACCTAT
AATAGAGGCAGAAAACCCCAACCCAAATTCACTGTGTCTACTCAACCACAAGGAAACCCT
ATCCCACATTATTCCTGGTTCTCTGGGATTACCCAATTTCAAAAAGGTAGAGACTTTAAA
TTTCCAGATGGTCAAGGAGTACCCATTGCTTACGGGATACCCCCTTCTGAAGCAAAAGGA
TATTGGTATAAACACAACCGGCGTTCTTTTAAAACAGCTGATGGTCAACAAAAGCAGTTG
TTACCAAGATGGTATTTCTACTATCTCGGTACCGGTCCATATGCCAGTTCATCCTATGGT
GATGCCCACGAAGGTATCTTCTGGGTCGCTAGTCACCAAGCTGACACTTCTATTCCCTCC
GATGTTTCGGCAAGGGATCCTACTATTCAAGAAGCTATCCCTACTAGGTTTTCGCCTGGT
ACGATTTTGCCTCAAGGCTATTATGTTGAAGGCTCAGGAAGGTCTGCTTCTAATAGCCGG
CCAGGTTCACGTTCTCAATCACGTGGACCCAATAATCGTTCATTAAGTAGAAGTAATTCT
AATTTTAGACATTCTGATTCTATAGTGAAACCTGATATGGCTGATGAGATTGCTAGTCTT
GTCTTGGCCAAGCTTGGTAAAGATTC---TAAACCTCAGCAAGTTACCAAGCAAAATGCT
AAGGAAATTAGGCATAAAATTTTAATGAAACCTCGCCAAAAGCGAACTCCTAATAAATTT
TGTAATGTTCAACAGTGTTTTGGTAAAAGAGGACCGCTCCAAAACTTTGGTAATTCTGAA
ATGTTAAAGCTTGGTACTAATGATCCTCAATTTCCTATTCTTGCTGAATTAGCCCCTACA
CCAGGTGCTTTTTTCTTTGGCTCTAAATTAGAGTTGTTTAAAAGAGACTCTGATGCT---
GATTCACCTTCTAAAGACACTTTTGAACTTCGTTATTCTGGTTCTATTAGGTTTGATAGT
ACTTTACCTGGTTTTGAGACAATTATGAAAGTTCTTAAAGAGAATTTAGATGCTTATGTT
AATTCTAATCAGAACACTGTTTCTGGTTCGCTGAGTCCTAAACCTCAGCGTAAAAGAGGT
GTTAAACAATCACCTGAATCGTTTGACTCTCTTAATTTAAGTGCTGATACTCAGCACATT
TCA------------------AATGATTTTACTCCTGAGGATCATAGTTTACTTGCTACT
CTTGATGATCCTTATGTAGAAGACTCTGTTGCTTAATGAGAATGAATCCTAATTCGACAC
TAGGTGGTAACCCCTCGCTA-TTAGTCGGAATAGGACACTCTCTATCAGAATGAAT-TCT
TGCTGTTACAACAGATAGAGTAGGTTGTTGCAGACTATATATTAATTAGTAGAAACTTTA
TATTTAAATATTTGATTGTTAGAGTAGTTATAAGGTTTAGCTGTA---GTATAAACGCCT
CCGGGAAGAGCTAGCAATTATAGTATTTAATATATATATTAGTATATGATTGAAATTAAT
TATAGCCTTTTGGAGGAATTAC
>DQ415911.1 Human coronavirus HKU1 strain N15 genotype B, complete genome
--------------GAGCGATTGACGTTCGTACCGTCTATCAGCTTACGATCTCTTGTCA
GATCTCATTAAATCTAAACTT--TTTAAACAAGATTCCCTGTTATCCATGCTTGTGAGTG
TGGTTTAATCATAATCTTGTATTTTACTTTCCACATTTTTCATCTCTCTGCCAGTGACGT
GTTGGTTGTCCTCAGCGTCCCTCCCATAGGTC----------------------------
-----GCAATGATTAAAACCAGCAAATACGGTCTCGGCTTCAAGTGGGCGCCAGAATTTC
GTTGGCTGCTTCCGGATGCAGCGGAGGAGTTGGCTAGTCCTATGAAGTCAGATGAGGGTG
GGTTATGCCCCTCTACTGGTCAAGCGATGGAAAGTGTTGGATTTGTTTATGATAATCATG
TGAAGATAGATTGTCGCTGCATTCTTGGACAAGAATGGCATGTGCAGTCAAATCTTATCC
GTGATATTTTTGTTCATGAAGATCTACATGTTGTAGAAGTTCTAACTAAAACAGCCGTAA
AGTCCGGTACGGCAATTTTAATTAAATCACCTTTGCATAGCTT-----------------
----GGGTGGTTTTCCTAAAGGGTATGTTATGGGCTTGTTCCGTT---------------
---------CATACAAGACTAAACGTTATGTTGTACATCATCTTTCTATGACTACATCTA
CTACTAATTTTGGTGAAGA------TTTTTTGGGTTGGATTGTACCTTTTGGTTTTATGC
CATCTTATGTTCACAAATGGTTTCAATTCTGTAGGTTGTATAT-----------------
----------------TGAAGAGAGTGATTTAATAATTTCAAATTTTAAATTTGATGATT
ATGATTTTAGTGTAGAAGATGCTTATGCTGAGGTTCATGCTGAGCCTAAAGGTAAATATT
CACAAAAAGCTTATGCTTTACTTAGACAATATCGTGGTATTAAACCCGTACTTTTTGTAG
ACCAGTATGGTTGTGACTATTCTGGTAAATTAGCAGATTGTCTTCAAGCTTATGGTCATT
ATTCTTTGCAAGATATGAGACAAAAGCAGTCTGTATGGCTTGCCAATTGTGACTTTGATA
TTGTAGTGGCTTGGCATGTAGTTCGTGATTCACGATTTGTTATGCGCCTGCAGACTATAG
CTACTATTTGTGGTATTAAATATGTTGCACAACCTACAGAAGATGTAGTAGATGGAGCTG
TAGTTATACGTGAACCTGTACATTTATTATCTGCTGATGCAATAGTTTTAAAGCTTCCTA
GTTTGATGAAAGTTATGACTCATATGGATGATTTTTCTATTAAATCTATATACAATGTTG
ATTTGTGTGATTGTGGTTTTGTTATGCAGTATGGTTATGTAGATTGTTTTAATGATAATT
GTGATTTTTATGGTTGGGTTTCAGGTAATATGATGGATGGTTTTTCTTGTCCATTGTGTT
GTACAGTTTATGACTCTAGTGAAGTTAAAGCCCAATCATCTGGTGTTATTCCTGAGAATC
CTGTGTTATTTACTAATAGTACTGATACTGTTAACCCTGATTCTTTTAATTTGTATGGTT
ATTCTGTTACACCATTTGGTTCTTGTATATATTGGTCACCGCGTCCTGGATTGTGGATTC
CTATCATTAAATCTTCAGTCAAGTCTTATGATGATTTGGTTTATTCAGGTGTAGTAGGTT
GTAAATCTATTGTTAAAGAAACTGCTCTTATTACTCATGCACTTTACTTAGATTATGTTC
AATGTAAGTGTGGTAATCTTGAACAAAATCATATTCTTGGTGTTAATAATTCTTGGTGTA
GGCAACTGTTGCTTAATAGAGGTGATTATAATATGCTTTTAAAAAATATTGACTTGTTTG
TTAAGCGTCGTGCTGATTTTGCTTGCAAGTTTGCAGTTTGTGGAGATGGTTTTGTACCTT
TTTTACTAGATGGTTTAATTCCCCGTAGTTATTATCTAATTCAGAGTGGTATTTTCTTTA
CATCTTTGATGTCTCAATTTTCACAAGAAGTTTCTGATATGTGTTTAAAAATGTGTATTT
TGTTTATGGACAGAGTTTCAGTTGCTACATTTTATATAGAGCATTATGTTAATAGGTTGG
TTACTCAATTTAAGTTATTGGGTACTACACTTGTTAATAAAATGGTTAATTGGTTTAATA
CCATGTTAGATGCTAGTGCACCTGCTACAGGCTGGCTTCTTTACCAATTATTGAATGGTC
TTTTTGTAGTATCTCAAGCCAACTTTAATTTTGTTGCTTTAATACCTGATTATGCTAAAA
TTTTAGTTAATAAATTTTACACTTTTTTTAAGTTATTATTAGAGTGTGTTACAGTTGATG
TTTTAAAAGATATGCCTGTTCTTAAAACTATTAATGGTTTAGTTTGTATTGTAGGCAATA
AGTTTTATAACGTTAGTACAGGGTTAATTCCTGGTTTTGTTTTACCATGTAATGCACAGG
AACAACAAATTTATTTTTTTGAAGGCGTTGCAGAATCTGTTATAGTAGAAGATGATGTTA
TTGAGAATGTCAAATCTTCTTTATCATCTTATGAGTATTGTCAACCACCTAAATCTGTAG
AAAAAATTTGTATTATAGATAATATGTACATGGGTAAGTGTGGTGATAAATTTTTCCCTA
TTGTCATGAATGATAAAAATATTTGTCTTTTAGATCAGGCTTGGCGTTTTCCATGTGCAG
GTAGAAAAGTTAATTTTAACGAGAAACCTGTTGTTATGGAGATTCCGTCTTTGATGACAG
TTAAGGTTATGTTTGATTTAGATTCTACTTTTGATGATATTTTAGGTAAAGTTTGTTCAG
AATTTGAAGTAGAAAAGGGTGTTACTGTAGATGATTTTGTCGCTGTTGTTTGTGATGCTA
TAGAGAATGCTTTAAACTCTTGTAAAGATCATCCAGTGGTTGGTTATCAAGTTCGTGCAT
TTTTAAATAAACTTAATGAGAATGTTGTTTATTTATTTGATGAGGCTGGTGATGAAGCAA
TGGCCTCTCGTATGTATTGTACTTTTGCTATTGAGGATGTTGAAGACGTTATCAGTAGTG
AAGCTGTTGAAG------ATACTATTGATGGTGTCGTTGAAGACACTATTAATGA-----
----CGATGAAGATGTTGTTACTGGTGACAATGACGATGAAGATGTTGTTACTGGTGACA
ATGACGATGAAGAT---GTTGTTACTGGTGACAATGACGATGAAGATGTTGTTACTGGTG
ACAATGACGATGAAGATGTTGTTACTGGTGACAATGACGATGAAGATGTTGTTACTGGTG
ACAATGACGATGAAGATGTTGTTACTGGTGACAATGACGATGAAGATGTTGTTACTGGTG
ACAATGACGATGAAGATGTTGTTACTGGTGACAATGACGATGAAGATGTTGTTACTGGTG
ACAATGACGATGAAGATGTTGTTACTGGTGACAATGACGATGAAGATGTTGTTACTGGTG
ACAATGACGATGAAGATGTTGTTACTGGTGACAATGACGATGAAGATGTTGTTACTGGTG
ACAATGACGATGAAGATGTTGTTACTGG--------------------------------
------------------------------------------------------------
------------------------------------------------------------
----------TGACA---ATGACCAAATTGTTGTTACTGGTGATGATGTAGATGATAT--
-------------TGAAAGTGTCTATGATTTTGATACTTATAAAGCTCTTTTAGTTTTTA
ATGATGTCTATAATGATGCTTTGTTTGTTAGTTATGGTTCTAGTGTTGAAACAGAAACAT
ATTTTAAAGTTAATGGTTTATGGTCACCTACTATTACACATACTAACTGTTGGTTGCGTT
CTGTGTTACTTGTAATGCAGAAATTACCTTTTAAGTTTAAGGATTTAGCTATTGAAAATA
TGTGGTTATCTTATAAGGTGGGTTATAATCAAAGTTTTGTTGATTATTTACTGACCACTA
TTCCTAAAGCTATTGTTTTGCCTCAAGGTGGTTATGTAGCTGATTTTGCTTATTGGTTTT
TAAACCAGTTTGATATTAATGCGTATGCTAATTGGTGTTGTTTAAAATGTGGTTTTTCTT
TTGATTTAAATGGTTTGGATGCTGTGTTTTTTTATGGAGATATTGTGTCTCATGTTTGTA
AGTGTGGACATAATATGACTCTAATAGCAGCGGACTTACCTTGTACATTACATTTTTCAT
TATTTGATGACAATTTTTGTGCTTTTTGCACCCCTAAAAAAATTTTTATTGCTGCATGTG
CTGTGGATGTAAACGTTTGTCATTCTGTAGCTGTTATAGGTGATGAACAAATAGATGGTA
AGTTTGTTACTAAATTTAGTGGTGATAAATTTGATTTTATAGTAGGTTATGGAATGTCAT
TTAGTATGTCTTCTTTTGAGTTAGCTCAATTGTATGGTTTGTGTATAACACCTAATGTAT
GTTTTGTTAAAGGTGATATTATAAATGTTGCTAGACTTGTTAAAGCTGATGTTATTGTTA
ACCCTGCTAATGGGCATATGCTCCATGGTGGTGGAGTTGCAAAAGCTATAGCTGTAGCTG
CAGGTAAAAAATTTTCTAAAGAAACTGCTGCTATGGTTAAATCTAAAGGTGTTTGCCAAG
TAGGAGATTGTTATGTTTCTACCGGTGGTAAATTATGTAAAACAATTCTTAATATTGTAG
GTCCTGATGCTAGACAAGATGGAAGACAATCTTATGTTTTGTTAGCACGTGCTTATAAGC
ATCTTAATAATTATGATTGTTGTTTGTCTACTCTCATATCGGCTGGTATATTTAGTGTTC
CTGCTGATGTGTCATTAACTTACCTTCTAGGTGTTGTTGATAAACAAGTTATCCTTGTTA
GTAATAATAAAGAAGATTTTGATATTATTCAAAAATGTCAAATTACTTCAGTTGTTGGTA
CTAAAGCATTGGCTGTTAGATTAACTGCTAATGTAGGCCGTGTTATTAAATTTGAGACAG
ATGCATACAAACTTTTCTTGAGTGGTGATGATTGTTTTGTTTCAAATTCTTCTGTTATAC
AAGAAGTTTTATTGCTTCGTCATGATATACAATTGAATAATGACGTTCGTGATTATTTGT
TGTCTAAGATGACTAGTCTTCCCAAAGATTGGCGTCTTATCAATAAATTTGATGTTATTA
ACGGTGTTAAAACTGTTAAGTATTTTGAGTGTCCTAATTCTATTTATATATGTAGTCAGG
GTAAAGACTTTGGTTATGTATGTGATGGTTCTTTTTATAAAGCAACTGTTAATCAAGTTT
GTGTTTTATTAGCTAAGAAGATAGATGTTTTGCTTACTGTAGATGGTGTTAATTTTAAAT
CTATTTCTCTTACTGTAGGTGAAGTTTTTGGTAAAATACTTGGTAATGTTTTCTGTGATG
GCATTGATGTTACTAAGTTAAAGTGTAGTGATTTTTATGCCGATAAAATTTTATATCAGT
ATGAAAATTTGTCTTTAGCTGATATTTCTGCTGTACAAAGTTCATTTGGGTTTGATCAGC
AACAATTGCTTGCTTACTATAATTTTTTAACAGTATGTAAATGGTCTGTAGTTGTTAACG
GTCCATTTTTTTCTTTTGAACAGTCTCATAATAATTGTTATGTGAATGTAGCTTGTCTTA
TGTTGCAGCATATTAATCTTAAATTTAATAAATGGCAGTGGCAGGAAGCATGGTATGAAT
TTCGTGCTGGCAGACCACATAGGTTAGTTGCTCTTGTTTTAGCTAAAGGTCATTTTAAAT
TTGATGAACCATCAGATGCTACTGATTTTATTCGTGTTGTTTTGAAACAAGCTGATTTAT
CAGGTGCAATTTGTGAATTAGAACTTATTTGTGATTGTGGTATTAAACAAGAAAGTCGTG
TTGGTGTTGATGCTGTTATGCATTTTGGTACATTAGCAAAGACTGATCTTTTTAATGGTT
ATAAGATTGGCTGTAATTGTGCAGGTAGAATTGTCCATTGTACTAAATTGAATGTACCAT
TTTTGATTTGTTCTAATACTCCTCTGAGTAAGGATTTACCTGATGATGTTGTTGCAGCTA
ACATGTTTATGGGTGTAGGTGTAGGCCATTATACACATTTGAAATGTGGTTCACCTTACC
AACATTATGATGCTTGTAGTGTTAAAAAATATACAGGTGTTAGTGGTTGTTTAACTGACT
GCTTGTATCTTAAAAATTTAACCCAGACTTTTACATCTATGTTGACTAATTATTTTTTGG
ATGATGTTGAAATGGTTGCTTATAACCCTGATCTTTCACAATATTATTGTGATAATGGTA
AGTATTATACAAAACCTATTATAAAGGCTCAGTTTAAACCATTTGCTAAAGTTGACGGTG
TTTATACTAACTTTAAGTTAGTTGGACATGATATTTGTGCTCAATTGAATGATAAGTTAG
GTTTTAATGTAGATTTGCCGTTTGTTGAGTACAAAGTAACAGTCTGGCCTGTAGCTACTG
GTGATGTTGTTTTGGCATCTGATGATTTATATGTTAAACGTTATTTTAAAGGATGTGAAA
CTTTTGGTAAGCCTGTTATTTGGCTTTGTCATGATGAAGCATCATTGAATTCTCTTACTT
ATTTTAATAAACCTAGTTTTAAATCTGAAAATAGATATAGTGTTTTGTCTGTTGATTCTG
TATCTGAGGAGTCACAAGGTAATGTGGTTACTTCTGTTATGGAATCGCAGATTAGTACTA
AAGAGGTTAAGTTAAAGGGTGTTAGAAAGACTGTTAAAATAGAAGATGCTATTATTGTTA
ATGATGAAAATAGTTCTATTAAGGTTGTTAAAAGTTTATCTTTAGTTGATGTTTGGGATA
TGTATTTGACAGGTTGTGATTATGTTGTTTGGGTTGCTAATGAATTGTCACGCCTAGTTA
AATCACCAACAGTTAGGGAATATATACGATATGGTATTAAACCTATTACTATACCTATAG
ATTTGTTATGTTTAAGAGATGATAATCAAACTCTTTTAGTTCCTAAAATTTTTAAAGCAA
GAGCTATAGAATTTTATGGTTTTTTGAAGTGGTTGTTTATTTATGTTTTTAGTTTATTAC
ATTTTACAAATGATAAAACCATTTTTTATACTACAGAAATAGCTTCTAAGTTTACTTTTA
ATTTGTTTTGTTTGGCTCTTAAAAATGCTTTTCAGACATTTAGATGGAGTATATTTATAA
AAGGTTTTCTTGTTGTAGCCACTGTGTTTTTGTTTTGGTTTAATTTTTTGTATATAAATG
TTATTTTTAGTGATTTTTATCTTCCTAATATTAGTGTTTTTCCTATTTTTGTGGGAAGAA
TTGTTATGTGGATAAAGGCTACTTTTGGTTTGGTTACAATTTGTGATTTTTATTCTAAGT
TAGGTGTAGGTTTTACAAGTCATTTTTGTAATGGTAGTTTTATATGTGAATTGTGTTATT
CTGGTTTTGATATGTTGGATACATATGCAGCTATAGATTTTGTTCAGTATGAAGTAGATA
GACGTGTTTTATTTGATTATGTTAGTTTAGTCAAATTAATTGTTGAACTCGTTATTGGTT
ATTCATTATATACAGTATGGTTTTATCCATTATTTTGTCTTATTGGTTTACAATTATTTA
CTACATGGTTGCCTGATTTGTTTATGTTAGAAACTATGCATTGGTTGATTAGATTTATTG
TGTTTGTAGCTAATATGTTACCTGCTTTTGTCTTGTTGCGGTTTTATATAGTTGTTACTG
CTATGTATAAAGTAGTTGGTTTTATTAGGCATATTGTCTATGGTTGTAATAAAGCTGGTT
GTTTATTTTGTTATAAACGAAATTGTAGTGTTCGTGTTAAGTGTAGTACTATTGTTGGTG
GTGTAATTCGTTATTATGATATTACTGCTAATGGTGGTACTGGTTTTTGTGTTAAACATC
AATGGAATTGTTTTAATTGCCATTCTTTTAAACCAGGTAACACTTTTATAACTGTAGAAG
CTGCTATAGAACTTTCTAAAGAGCTTAAACGACCTGTAAACCCAACTGATGCTTCACATT
ATGTAGTTACTGATATTAAGCAAGTTGGTTGTATGATGCGTTTGTTCTATGATAGAGATG
GACAGCGTGTTTACGATGATGTTGATGCTAGTTTATTTGTAGATATTAATAATCTGTTAC
ATTCTAAAGTTAAAGTTGTTCCTAATTTGTATGTAGTTGTAGTAGAGAGTGATGCTGATA
GAGCTAATTTTCTGAATGCTGTTGTGTTTTATGCACAATCATTGTATAGGCCTATATTAC
TTGTAGACAAAAAGTTAATTACTACAGCTTGTAATGGTATCTCTGTAACCCAGACTATGT
TTGATGTTTATGTTGATACTTTTATGTCTCATTTTGATGTTGATAGAAAGAGTTTTAATA
ATTTTGTTAACATTGCTCATGCTTCTCTTAGAGAGGGTGTGCAATTAGAAAAGGTTTTAG
ATACTTTTGTGGGATGTGTACGTAAATGTTGTTCCATTGATTCAGATGTTGAAACAAGAT
TTATTACTAAATCTATGATATCTGCAGTAGCTGCTGGTTTGGAATTTACTGATGAAAATT
ATAACAATTTGGTACCTACATATTTAAAGAGTGATAATATTGTAGCTGCAGATTTAGGTG
TTCTTATACAGAATGGTGCTAAGCATGTACAGGGTAATGTTGCTAAGGCAGCTAATATTT
CTTGTATATGGTTTATTGACACTTTTAATCAACTTACTGCTGATTTACAGCATAAATTAA
AAAAAGCATGTGTTAAAACTGGCTTGAAGTTAAAATTGACTTTTAATAAGCAAGAGGCAA
GTGTTCCTATTCTTACAACACCCTTTTCACTTAAAGGAGGTGTTGTATTGAGTAATTTGT
TATATATATTATTTTTTATTAGTTTAATCTGTTTTATATTATTGTGGGCTTTACTGCCTA
CATATAGTGTTTATAAGTCTGATATTCATTTGCCTGCTTATGCTAGTTTTAAAGTTATTG
ATAATGGTGTTGTTAGAGATATTTCAGTTAATGATTTATGTTTTGCTAATAAATTTTTCC
AATTTGATCAATGGTATGAGTCCACTTTTGGGTCTTTTTACTATCATAATTCTATGGATT
GCCCTATTGTAGTGGCAGTTATGGATGAAGATATTGGTTCTACTATGTTTAATGTTCCTA
CTAAAGTTTTGAGACATGGCTTTCATGTTTTACATTTTCTAACTTATGCATTTGCTAGTG
ATAGTGTTCAGTGCTATACACCACATATTCAGATTTCTTATAATGATTTTTATGCTAGTG
GTTGTGTTTTATCATCTTTGTGTACTATGTTTAAAAGAGGTGATGGTACACCACATCCTT
ATTGTTATTCAGATGGTGTTATGAAGAATGCTTCTTTGTATACATCTTTGGTTCCACATA
CACGTTATAGCCTTGCTAATTCTAATGGTTTTATAAGATTTCCTGATGTTATTAGTGAAG
GTATTGTACGTATTGTAAGAACGCGCTCTATGACTTATTGTAGAGTGGGTGCATGTGAAT
ATGCCGAAGAGGGTATATGTTTTAATTTTAATAGTTCTTGGGTTTTGAATAATGATTATT
ATAGAAGTATGCCTGGAACTTTTTGTGGTAGAGATCTTTTTGATTTGTTTTATCAATTTT
TTAGTAGTTTAATTCGTCCTATAGATTTCTTTTCTCTTACTGCTAGTTCTATTTTTGGAG
CTATATTGGCTATAGTCGTTGTCTTGGTTTTTTATTATTTAATAAAACTTAAGCGTGCTT
TTGGAGATTATACTAGTGTTGTAGTTATAAATGTTATTGTTTGGTGTATTAATTTTCTTA
TGCTTTTTGTTTTTCAAGTTTATCCTATTTGTGCATGTGTTTATGCTTGTTTTTATTTTT
ATGTAACATTGTATTTTCCTTCTGAAATTAGTGTAATTATGCATTTGCAATGGATTGTTA
TGTATGGTGCTATAATGCCTTTTTGGTTTTGTGTCACATATGTAGCTATGGTTATTGCAA
ACCATGTTTTATGGTTATTTTCATATTGTAGGAAAATTGGTGTTAATGTATGTAATGATA
GTACATTTGAAGAAACATCTCTTACTACTTTTATGATTACTAAAGATTCTTATTGTAGAT
TAAAGAATTCTGTTTCTGATGTTGCTTACAATAGATATTTGAGTTTGTATAATAAGTATC
GTTACTATAGTGGTAAAATGGATACTGCTGCCTATAGAGAAGCGGCGTGTTCTCAGTTAG
CTAAAGCTATGGAAACATTTAATCACAATAATGGCAATGATGTCTTATACCAACCTCCTA
CAGCATCTGTTTCTACATCTTTTTTGCAATCAGGTATTGTAAAGATGGTATCTCCTACGT
CAAAAATTGAACCTTGTATTGTTAGTGTTACTTATGGTAGTATGACTTTGAATGGTTTAT
GGTTAGATGACAAAGTTTATTGTCCTCGTCATGTTATATGTTTATCCTCTAATATGAATG
AACCTGATTATTCTGCCTTATTATGTAGAGTTACTCTAGGTGATTTTACTATAATGTCTG
GGCGGATGAGTTTAACAGTTGTGTCTTACCAGATGCAGGGCTGTCAACTTGTTTTGACAG
TCTCTTTACAAAATCCTTACACTCCAAAATATACTTTTGGTGTTGTTAAACCTGGTGAAA
CTTTTACTGTTTTAGCTGCGTATAATGGCCGACCACAAGGGGCATTTCATGTTACTATGC
GTAGTAGTTATACTATTAAAGGTTCTTTTTTGTGTGGGTCATGTGGATCTGTTGGTTATG
TATTAACAGGTGATAGTGTTAAGTTTGTATATATGCATCAATTAGAGCTCAGTACTGGTT
GTCACACTGGCACTGATTTTACTGGTAATTTTTATGGTCCATATAGAGATGCTCAAGTTG
TACAGTTGCCAGTTAAGGACTACGTCCAAACTGTTAATGTTATTGCTTGGCTCTATGCAG
CTATACTTAATAATTGTGCTTGGTTTGTACAAAATGATGTTTGTTCTATTGAAGATTTTA
ATGTTTGGGCTATGACAAATGGTTTTAGCCAAGTAAAAGCAGATCTTGTTTTAGATGCTT
TGGCTTCAATGACAGGTGTTTCTATTGAAACTTTATTGGCTGCTATTAAGCGTCTATATA
TGGGATTTCAAGGTCGTCAAATACTAGGAAGTTGTACTTTTGAAGATGAATTGGCACCTT
CTGACGTTTATCAACAATTGGCTGGTGTTAAATTGCAATCTAAAACAAAAAGATTTATTA
AAGAAACAATTTATTGGATTTTGATATCTACATTTTTGTTTAGTTGTATAATTTCTGCAT
TTGTTAAATGGACTATATTTATGTATATTAATACACATATGATTGGTGTTACATTATGTG
TACTTTGTTTTGTTAGTTTTATGATGTTACTAGTTAAACATAAGCATTTTTATTTGACTA
TGTATATAATTCCTGTACTCTGTACCTTGTTTTATGTAAATTATTTAGTTGTTTATAAGG
AAGGTTTTAGAGGTCTTACTTATGTCTGGCTCTCATATTTTGTTCCTGCTGTGAATTTTA
CTTATGTTTATGAAGTATTTTATGGTTGTATTTTATGTGTTTTTGCTATTTTTATAACTA
TGCATAGTATTAATCATGACATTTTTTCTTTGATGTTTTTGGTTGGTAGAATAGTTACTT
TAATTTCTATGTGGTATTTTGGGTCGAATTTAGAAGAGGATGTTTTGTTATTTATTACAG
CCTTTTTAGGTACTTATACATGGACCACTATTTTGTCATTAGCTATAGCAAAAATTGTTG
CTAATTGGTTGTCTGTTAATATATTTTATTTTACAGATGTACCTTATATTAAATTGATTC
TTTTGAGTTACTTATTTATAGGGTATATTTTATCTTGTTATTGGGGATTTTTCTCTCTTT
TAAACAGTGTTTTTAGAATGCCTATGGGTGTTTATAATTATAAAATTTCTGTTCAAGAAT
TGCGTTATATGAATGCTAATGGCTTACGTCCACCCCGTAATAGTTTTGAGGCTATTTTGT
TAAATTTAAAACTGCTTGGAATAGGTGGCGTGCCAGTTATTGAAGTTTCTCAAATTCAAT
CAAAATTGACTGATGTGAAATGTGCTAATGTTGTTTTGTTAAATTGTTTACAGCATTTGC
ATGTTGCTTCTAATTCTAGGTTGTGGCAGTATTGTAGTATTTTACATAATGAAATACTAT
CTACTTCAGATTTAAGTGTAGCTTTTGATAAGCTTGCTCAATTATTGATTGTTTTATTCG
CCAATCCTGCTGCAGTTGATACTAAGTGTCTTGCAAGTATAGATGAAGTTAGCGATGATT
ATGTTCAAGATAGTACTGTTTTGCAGGCTTTGCAAAGTGAGTTTGTAAATATGGCTAGTT
TTGTTGAATATGAAGTCGCAAAGAAAAATTTGGCTGATGCTAAAAATAGTGGTTCTGTTA
ATCAACAACAGATAAAACAGTTAGAAAAAGCATGTAATATAGCTAAGTCTGTGTATGAAC
GCGATAAAGCTGTAGCTCGCAAACTGGAACGTATGGCAGACCTAGCACTTACTAACATGT
ATAAAGAGGCTCGGATTAATGATAAGAAGAGTAAAGTTGTTTCCGCTTTGCAGACAATGC
TTTTTAGCATGGTTCGTAAATTGGATAATCAGGCTTTAAATTCTATTCTGGATAATGCTG
TTAAAGGTTGTGTACCTTTGAATGCTATTCCAGCGCTGGCTGCTAATACTTTAACTATAA
TAATACCAGATAAACAAGTTTTTGATAAAGTTGTTGATAATGTTTATGTTGCATATGCTG
GTAGTGTATGGCATATACAGACTGTTCAAGATGCTGATGGTATTAATAAACAGTTAACTG
ATATTAGTGTTGATTCTAATTGGCCTCTTGTTATTATTGCTAACAGGTATAATGAAGTTG
CTAATGCTGTTATGCAGAATAATGAGTTGATGCCTCATAAATTAAAAATACAAGTTGTTA
ATAGTGGTTCTGATATGAATTGTAACATTCCTACTCAATGTTATTATAATAATGGTAGTA
GTGGTAGAATAGTTTATGCTGTTCTTAGTGATGTTGATGGTCTTAAGTATACTAAGATAA
TAAAAGATGATGGAAATTGTGTTGTTTTAGAGCTTGATCCTCCTTGTAAATTTTCTATAC
AAGATGTTAAGGGACTTAAAATTAAGTATCTTTATTTTATTAAAGGATGTAACACTTTAG
CTAGAGGGTGGGTTGTTGGTACTTTATCTTCAACAATTAGATTGCAGGCTGGTGTTGCTA
CTGAGTATGCAGCTAATTCTTCTATACTTTCATTATGTGCATTTTCTGTAGATCCTAAGA
AAACTTATTTAGATTATATACAACAAGGTGGTGTACCTATAATTAATTGTGTTAAAATGC
TCTGTGATCATGCTGGTACTGGTATGGCTATTACTATTAAACCTGAGGCTACTATTAATC
AAGATTCTTATGGTGGTGCCTCAGTTTGTATTTACTGCCGTGCACGTGTAGAGCATCCAG
ATGTAGATGGTTTGTGTAAATTACGTGGTAAATTTGTACAAGTCCCTTTGGGTATAAAAG
ATCCTATTCTCTATGTGTTAACACATGATGTTTGTCAAGTTTGTGGATTTTGGAGAGATG
GCAGTTGTTCCTGTGTAGGTTCAGGTGTCGCTGTTCAATCTAAAGATTTAAATTTTTTAA
ACGGGTTCGGGGTACTAGTGTGAATGCCCGTCTAGTACCCTGTGCTAGTGGTTTATCTAC
TGATGTTCAATTAAGGGCATTTGATATTTGTAATACTAATAGAGCTGGTATAGGTTTATA
TTATAAAGTGAATTGTTGCCGTTTTCAGCGTATAGATGACGACGGTAATAAATTGGATAA
GTTCTTTGTTGTTAAAAGAACTAATCTAGAAGTTTATAATAAAGAGAAAACTTATTATGA
GCTGACTAAAAGTTGTGGTGTTGTGGCTGAACATGATTTCTTTACATTTGATATTGATGG
TAGTCGTGTGCCACATATAGTTCGTAAGAACCTCTCAAAGTATACTATGTTAGATCTTTG
CTATGCATTGCGCCATTTTGATTGTAATGATTGTTCAGTATTGTGTGAAATTCTTTGTGA
GTATGCTGATTGTAAAGAATCCTACTTTTCTAAGAAAGATTGGTATGATTTTGTTGAAAA
TCCTGATATTATTAATATTTATAAAAAATTAGGCCCTATTTTTAATAGAGCTTTACTTAA
TACTGTCAGTTTTGCAGATACTTTAGTAAAAGTAGGTTTAGTTGGTGTTTTAACTTTAGA
TAATCAAGACTTGTATGGTCAATGGTATGATTTTGGTGATTTTATACAAACAGCTCCAGG
TTTTGGTGTGGCAGTTGCAGATTCTTACTATTCTTATATGATGCCTATGTTGACTATGTG
TCATGTATTAGATTGTGAATTATTTGTTAATGATAGTTATAGACAATTCGATCTTGTACA
GTATGATTTTACTGATTATAAGTTAGAATTGTTTAATAAGTATTTTAAGTATTGGGGTAT
GAAGTATCATCCTAATACTGTGGATTGTGATAATGATAGGTGTATTATTCATTGTGCTAA
TTTTAATATATTATTTAGTATGGTCTTACCTAATACTTGTTTTGGTCCTCTTGTCAGACA
AATTTTTGTAGATGGTGTTCCGTTTGTTGTTTCAATTGGTTACCATTATAAAGAGTTAGG
TGTAGTTATGAACTTGGATGTTGACACACACCGCTATCGTTTGTCTCTTAAAGACTTACT
TCTTTATGCAGCAGATCCTGCTATGCATGTTGCATCTGCTAGTGCTCTGCTTGATTTACG
AACTTGTTGTTTTAGTGTAGCTGCCATTACAAGTGGTATAAAGTTTCAAACTGTTAAACC
AGGTAATTTTAACCAAGATTTTTATGAGTTTGTCAAAAGTAAAGGCTTGTTTAAAGAGGG
TAGTACAGTTGATTTGAAACACTTTTTCTTTACTCAAGATGGTAATGCTGCAATTACTGA
TTATAATTATTATAAGTATAATTTACCTACTATGGTTGATATTAAGCAGTTATTGTTTGT
ATTAGAAGTTGTTTATAAGTATTTTGAAATTTATGATGGTGGTTGTATACCAGCATCACA
AGTTATTGTTAATAATTATGACAAAAGTGCTGGTTATCCATTTAATAAATTTGGTAAAGC
TAGACTTTATTATGAGGCATTATCATTTGAGGAGCAGAATGAAATTTATGCATATACTAA
ACGTAATGTGTTGCCCACTTTAACTCAAATGAATTTAAAATATGCTATTAGTGCTAAGAA
TAGAGCTCGTACTGTTGCAGGTGTTTCCATTCTTAGTACTATGACAGGTCGAATGTTTCA
TCAAAAATGTTTGAAGAGTATAGCAGCTACTCGTGGTGTTCCTGTTGTTATAGGAACTAC
TAAATTTTATGGTGGCTGGGATGATATGTTACGCCATCTTATAAAGGATGTTGACAACCC
TGTTCTTATGGGTTGGGATTATCCTAAATGTGATCGTGCCATGCCAAATATTTTGCGTAT
TGTTAGTAGTTTAGTTTTGGCTCGTAAACATGAATTTTGTTGTTCACATGGTGATAGATT
CTATCGCCTTGCGAATGAATGTGCTCAAGTTTTGAGTGAAATAGTTATGTGTGGCGGTTG
CTATTATGTTAAGCCTGGTGGTACTAGCAGTGGTGATGCAACCACTGCTTTTGCTAACTC
TGTTTTTAATATATGTCAAGCTGTTACTGCTAATGTTTGTTCTCTTATGGCTTGTAATGG
CCATAAGATTGAAGATTTAAGTATACGCAATTTACAAAAACGCTTATACTCTAATGTTTA
TCGTACAGATTATGTTGATTATACATTTGTTAATGAGTATTATGAATTTTTATGTAAGCA
TTTTAGTATGATGATTTTGAGTGATGATGGTGTTGTTTGTTATAACTCTGATTATGCTAG
TAAGGGTTATATAGCCAATATAAGTGTTTTTCAACAAGTTTTGTACTATCAGAATAACGT
TTTTATGTCTGAATCTAAATGTTGGGTTGAAAATGATATTACTAATGGTCCTCATGAATT
CTGTTCACAACATACTATGTTGGTTAAGATAGATGGTGACTATGTTTATCTACCCTATCC
AGACCCTTCTAGAATTTTAGGAGCTGGTTGTTTTGTTGATGATTTATTGAAGACTGACAG
TGTTCTTTTGATAGAGCGCTTTGTAAGTCTAGCTATAGATGCTTACCCTTTAGTACACCA
TGAAAATGAAGAATACCAAAAAGTTTTTCGTGTATATTTAGAATATATAAAAAAACTATA
TAATGATCTTGGTAATCAGATCTTAGATAGTTATAGTGTTATTTTAAGTACTTGTGATGG
TTTAAAGTTCACTGATGAATCATTTTATAAGAATATGTATTTAAAAAGTGCCGTGATGCA
GAGTGTAGGTGCATGTGTTGTTTGTTCATCACAGACGTCTTTGCGTTGTGGCAGTTGTAT
ACGGAAGCCTTTGTTGTGTTGTAAATGTTGCTATGATCATGTTATGGCAACCAATCATAA
ATATGTTTTGAGTGTTTCACCTTATGTGTGTAATGCACCTAACTGTGATGTGAGTGATGT
CACCAAATTATATTTGGGTGGTATGTCTTATTATTGTGAAAACCATAAACCTCATTATTC
ATTTAAGTTAGTTATGAATGGTATGGTCTTTGGTTTGTATAAACAATCTTGTACAGGTTC
ACCTTATATAGATGATTTTAATAAGATAGCTAGTTGTAAATGGACAGAAGTTGATGATTA
TGTTCTGGCAAATGAGTGTATTGAACGTTTAAAGTTATTTGCTGCAGAAACTCAAAAGGC
AACTGAAGAAGCTTTTAAACAAAGCTATGCTTCTGCTACTATTCAAGAGATTGTTAGTGA
TAGAGAAATTATTTTGTGTTGGGAGACAGGTAAAGTTAAACCACCACTTAATAAAAATTA
TGTTTTCACTGGCTATCATTTTACTAGTACTGGTAAGACAGTTTTAGGTGAGTATGTTTT
TGATAAAAGTGAATTAACTAATGGTGTTTATTATCGCGCTACAACTACTTACAAACTTTC
TATAGGTGATGTTTTTGTCTTAACATCACATTCTGTAGCTAATCTAAGTGCACCTACACT
TGTTCCACAAGAGAACTATGCTAGTATAAGATTTTCTAGTGTTTATAGCGTTCCTTTGCT
GTTTCAAACTAATGTTGCTAACTATCAGCACATTGGAATGAAACGTTATTGCACTGTGCA
AGGTCCTCCTGGTACGGGCAAGTCTCACCTTGCTATAGGTTTAGCTGTTTATTACTATAC
AGCACGTGTAGTTTATACTGCTGCTAGTCATGCTGCTGTAGATGCATTGTGTGAAAAAGC
TTATAAGTTTTTAAATATTAATGACTGTACACGCATTATACCTGCTAAAGTTCGTGTAGA
TTGTTATGATAAGTTTAAAATTAATGATACTACTTGTAAGTATGTTTTTACTACAATAAA
TGCATTACCAGAGTTAGTCACAGATATTGTTGTTGTTGATGAAGTTAGTATGCTTACTAA
TTATGAATTGTCTGTTATAAATGCTCGTGTTAAAGCTAAACATTATGTATATATTGGAGA
TCCTGCTCAGTTACCTGCACCACGTGTGCTATTGAGTAAGGGTTCTTTAGAACCTAGGCA
TTTTAATTCTATTACTAAAATAATGTGCTGTTTAGGTCCTGATATTTTTTTGGGAAATTG
TTATAGATGTCCTAAAGAAATTGTAGAAACTGTTTCAGCATTGGTTTATGATAATAAACT
TAAGGCTAAGAATGATAATAGTTCATTATGCTTTAAAGTATATTTTAAGGGACAGACAAC
ACATGAGAGTTCAAGTGCTGTAAATATTCAACAAATATATTTAATTAGTAAATTTTTGAA
AGCTAATCCAGTTTGGAATAGTGCTGTTTTTATTAGTCCTTATAATAGTCAGAATTATGT
TGCTAAGCGTATTTTAGGTGTTCAAACACAAACTGTTGATTCTGCTCAAGGTTCTGAATA
TGATTATGTTATATATTCACAAACAGCAGAAACAGCTCATTCTATTAATGTTAATCGATT
TAATGTTGCCATAACTAGAGCCAAGAAGGGTATTTTCTGTGTTATGAGTAATATGCAATT
ATTTGAATCTCTTAATTTTATTACTTTACCTTTAGATAAAATTCAGAATCAAACTTTATC
TCGTTTGCATTGTACTACTAATCTTTTTAAAGATTGTAGTAAAAATTTTTTAGGTTACCA
CCCAGCTCATGCTCCTTCATTTTTATCAGTTGATGATAAATATAAGGTCAACGAAGATTT
GGCTGTTTGTTTAAACATTTGTGAACCTGTTTTAACATATTCTCGTTTAATATCTCTCAT
GGGGTTTAAATTGGATTTGACTCTTGATGGTTATTCTAAATTTTTTATTACTAAAGACGA
AGCTATTAAACGTGTTAGAGGTTGGGTTGGTTTTGATGTAGAAGGAGCCCATGCTACGCG
TGACAACATTGGAACAAACTTTCCATTGCAAATAGGTTTTTCAACTGGTGTTGATTTTGT
AGTTGAAGCTACTGGCTTATTTGCTGAGAGAGATTGTTATATATTTAAAAGAACTTTTGC
TAAAGCTCCTCCTGGTGATAACTTTAAACATTTAATACCCCTTATGTCGAAAGGTCAAAA
GTGGGATGTTGTTAGAATCAGAATTGTTCAAATGTTGTCTGATTATCTTTTGGATCTTTC
TGATAGTGTAGTATTTATTACTTGGTCTGCCAGTTTTGAACTTACGTGTTTAAGGTATTT
TGCTAAATTAGGTAGAGAGCTCAATTGTGATGTGTGTCCTAATCGTGCAACATGCTATAA
TTCTAGAACTGGTTATTACGGTTGTTGGCGCCATAGTTATACTTGTGATTATGTGTATAA
CCCGCTTATTGTAGATATACAACAGTGGGGTTACACAGGTTCTTTAACTAGTAATCATGA
TATAATTTGTAATGTACATAAAGGTGCACATGTTGCATCATCTGATGCAATTATGACTCG
GTGTTTAGCAATCTATGATTGTTTTTGTAAATCTGTTAATTGGAATTTAGAGTATCCAAT
AATTTCCAATGAGGTTAGTATAAATACATCTTGTAGGTTATTGCAGCGTGTTATGCTTAA
AGCTGCCATGCTATGTAATAGATACAATTTATGTTATGACATTGGCAATCCTAAAGGTAT
TGCTTGTGTCAAAGATTATGAATTTAAATTCTATGATGCTTCTCCTGTTGTCAAGTCTGT
TAAACAGTTGTTTTATGTTTATGATGTTCATAAAGATAATTTTAAAGATGGTTTATGTAT
GTTTTGGAATTGTAATGTTGATAAATATCCATCTAATTCAATTGTTTGTAGATTTGATAC
TCGGGTATTAAACAAATTAAACCTCCCTGGATGTAATGGTGGTAGTTTGTATGTTAATAA
ACATGCATTTCATACTAATCCTTTTACCAGAACGGTCTTTGAAAATCTTAAACCTATGCC
ATTTTTTTACTATTCAGATACTCCTTGTGTGTATGTAGATGGTTTGGAATCCAAACAAGT
TGATTATGTGCCTTTAAGAAGCGCTACTTGTATCACACGATGTAATTTAGGTGGTGCTGT
TTGTTCTAAGCATGCTGAAGATTATTGTAAATATCTTGAGTCTTATAATGTAGCTACTAC
AGCAGGCTTTACTTTTTGGGTTTATAAGACTTTTGATTTTTATAATTTATGGAATACTTT
TACTATGTTGCAGAGCTTAGAAAATGTAATATATAATTTGGTTAATGCTGGTCATTATGA
TGGACGTATAGGTGAATTGCCTTGTGCTATTATGAATGACAAAGTTGTTGTTAAGATTAA
TAATGTAGATACTGTTATTTTTAAAAATAATACATCACTTCCTACTAATATAGCTGTTGA
ATTATTTACAAAACGTAGTATTCGCCATCACCCTGAACTTAAGATTCTTAGAAATTTGAA
TATTGATATCTGTTGGAAGCATGTCCTTTGGGATTATGTTAAAGATAGTTTGTTTTGTAG
TTCTACCTATGGTGTCTGCAAATACACAGATTTAAATTTTATTGAAAATTTGAATGTACT
TTTTGATGGTCGTGACAATGGTGCTTTAGAAGCTTTTAGAAAAGCAAGAAATGGTGTTTT
TATTAGTACTGGAAAATTAAGTAGTTTGTCTATGATTAAAGGTCCGCAACGAGCTGATTT
AAATGGCGTAATTGTGGATAAAGTTGGAGAACTCAATGTTGAGTTTTGGTTTGCTATGAG
AAAAGATGGTGACGATGTTATCTTCAGCCGTGCAGACAGCCTAAGCCCAAGCCATTACTG
GAGCCCACAAGGTAATCTAGGTGGTAATTGTGCAGGTAATGCCAGCGGTAATGATGCTCT
AGCGCGTTTTACTATCTTTACTCAGAGTCGTGTATTGTCAACCTTTGAACCTCGCTCAGA
TTTAGAACGGGATTTTATTGATATGGAGGATAGTCTGTTTATAGCCAAATATGGTTTAGA
AGATTATGCATTTGATCATATAGTTTATGGTAGTTTTAATTATAAAGTTATAGGAGGTTT
GCACTTGCTTATAGGTTTATTTCGTAGACTAAAAAAATCTAATTTGGTAATTCAAGAGTT
TTTGCAGTATGATTCTAGTATTCATTCATATTTCATTACTGATCAAGAGTGTGGTAGTAG
TAAGAGTGTTTGTACAGTTATTGATTTATTATTAGATGACTTTGTTGTTATTGTTAAGTC
ATTAAATTTGAATTGTGTTAGTAAAGTTGTTAATATTAATGTTGACTTTAAGGACTTTCA
ATTTATGTTGTGGTGTAATGATAATAAAATTATGACTTTTTATCCTAAAATGCAAGCTAC
TAGTGACTGGAAACCTGGTTATTCTATGCCTGTTTTATATAAGTATTTGAATGTTCCATT
AGAGAGAGTTTCTTTATGGAATTATGGTAAAGCTATTAATTTACCAATAGGTTGTATGAT
GAATGTTGCTAAGTATACTCAATTATGTCAGTATTTAAATACTACAACATTAGCTGTTCC
TGTTAATATGCGTGTCTTACACTTAGGTGCAGGATCTGATAAAGAAGTAGCCCCTGGTTC
TGCTGTTTTAAGACAGTGGTTACCATCTGGTAGTATTCTTGTAGATAATGATTTAAATCC
TTTTGTTAGTGATAGTTTAGTCACTTATTTTGGAGATTGTATGACTTTACCATTTGATTG
TCATTGGGATCTGATAATATCTGATATGTATGATCCTCTTACTAAGAATATTGGTGATTA
TAATGTGAGTAAGGATGGTTTCTTTACTTATATTTGTTATTTAATTCGTGATAAATTATC
TTTGGGTGGTAGTGTTGCTATAAAAATTACAGAATTTTCTTGGAATGCTGACTTATATAA
ATTAATGAGTTATTTTGCATTCTGGACAGTTTTTTGTACTAATGTAAATGCTTCTTCTAG
TGAAGGGTTTTTAATAGGTATAAATTATTTGGGTAAGTCCTGCTTTGAAATAGATGGCAA
TGTTATGCATGCCAACTATTTGTTTTGGAGAAATAGTACAACATGGAATGGTGGTGCCTA
TAGTTTATTTGATATGTCTAAATTTTCTTTGAAATTGGCTGGCACTGCTGTAGTAAATTT
AAGACCAGATCAATTAAATGATTTAGTTTATTCTCTTATTGAAAGAGGTAAGTTATTAGT
GCGTGATACGCGTAAAGAAATTTTTGTTGGTGATAGTCTTGTAAACACTTGTTAGATCTT
TCAGTTTG----------------------------------------------------
------------------------------------------------------------
------------------------------------------------------------
------------------------------------------------------------
------------------------------------------------------------
------------------------------------------------------------
------------------------------------------------------------
------------------------------------------------------------
------------------------------------------------------------
------------------------------------------------------------
------------------------------------------------------------
------------------------------------------------------------
------------------------------------------------------------
-------------------------------------------------TTAATATTAAA
TCTAAACTATGTTAATTATATTTTTATTTTTTAATTTTTGTTATGGTTTTAATGAACCTT
TGAATGTTGTGTCTCATTTAAACCATGACTGGTTTTTATTTGGTGATAGTCGTTCTGATT
GTAACCATATTAATAATTTAAAAGTTAAAAATTATGGTTATTTGGATATTCACCCTAGTT
TGTGTAATAATGGTAAAATTTCATCTAGTGCTGGTGATTCTATTTTTAAGAGTTATCATT
TTACCCGGTTTTATAATTACACTGGCGAGGGTGATCAAATTATTTTTTATGAGGGTGTTA
ATTTCAATCCTCATCATAGGTTTAAGTGCTTCTTTAATGGTAGTAATGATGTATGGATTT
TTAACAAGGTGAGGTTTTATCGTGCTTTATATTCTAATATGGCTCTTTTTCGCTATCTTA
CCTTTGTTGATATTCTTTACAATTTTTCTTTTTCTATTAAGGCTAATATT---TGTCATA
GTAATATTTTATCACTTAATAATCCTATTTTTAT---------------------TAGTA
CTAATTATTCTAAGGACGTTTATTTCACTTTATCAGGGTGTTCTTTGTATTTAGTACCTC
TTTGTCTTTTTAAATCTAATTT---------------------------TAGTCAGTACT
ATTATAATATGGATACTGGCTTTGCTTATGGTTAT------------TCTAATTTTGTTT
CTTCTGATTTAGATTGTACATATATTTCTCTTAAACCTGGTTCTTATAAAATTTTTTCTA
CTGGTTTTGTTTTATCCATACCTACTAAAGCTCTTTGCTTTAATAAATCTAAACAATTTG
TACCCGTGCAGGTTGTTGATTCTAGGTGGAACAATCTTCGTGCATCGGATACTTCTTTAT
CCGATGCATGTCAGTTGCCTTATTGTTATTTTCGCAATTCTTCTGGTAATTATGTTGGCA
AATATGATATTAATCATGGTGATAATGGTTTTACTTCTATTCTATCTGGTCTTTTATATA
ATGTCTCTTGTATTTCTTATTATGGCTCCTTTTTGTATGACAATTTTACATCAATTTGGC
CTCGTTTTTCTTTTGGTAATTGTCCTACATCTGCTTATATTAAAT------TAAA---TT
GTTTCTATGATCCTTTGCCTATTATTTTACAAGGTATTTTATTATTTTTAGCTTTATTGT
TTATTGTGTTT---TTACTTT-------------------TTCTAGTTTACCATGGCTAA
TATTAAATCTAAACATGTTTTTAATTATTTTTATTTTGCCTACAACACTAGCTGTTATAG
GTGATTTTAATTGTACTAACTCTTTTATTAATGATTATAATAAAACCATTCCGCGTATAA
GCGAGGATGTTGTTGATGTATCTCTTGGTTTGGGCACATATTATGTTCTTAACCGTGTTT
ATTTAAATACTACCTTGTTATTTACAGGTTATTTTCCTAAATCTGGTGCTAATTTTAGAG
ACTTGGCTTTAAAGGGTTCTATATATTTGAGTACTCTCTGGTATAAACCACCTTTTCTGT
CAGATTTTAATAATGGTATTTTTTCTAAGGTTAAGAATACTAAGTTATATGTTAATAATA
CTTTGTATAGTGAATTTAGTACTATAGTTATAGGTAGTGTTTTTGTTAATACGTCTTATA
CTATTGTTGTTCAACCTCACAATGGTATTTTGGAGATTACAGCTTGTCAGTATACTATGT
GTGAATATCCTCACACTGTTTGTAAGT---CTAAGGGTAGTATTCGTAATGAATCTTGGC
ACATTGA---TTCTTCGGAACCTTTATGCTTGTTTAAGAAAAATTTTACTTATAATGTTT
CTGCAGATTGGCTGTATTTTCATTTTTATCAAGAACGTGGTGTTTTTTATGCATATTATG
CAGATGTAGGTATGCCTACCACTTTCTTATTTAGTTTATATTTAGGTACTATTTTATCTC
ATTATTATGTTATGCCTTTGACTTGTAATGCTATATCTTCAAATACTGACAATGAAACTT
TAGAATATTGGGTTACACCGCTATCTAGACGTCAGTATCTTCTCAATTTTGATGAGCACG
GTGTTATTACTAATGCTGTTGATTGTTCAAGTAGTTTTCTTAGTGAGATTCAATGTAAAA
CTCAATCTTTTGCACCTAATACTGGTGTTTATGATTTGTCTGGTTTTACTGTAAAGCCTG
TTGCAACTGTTTATCGTCGGATTCCTAATTTACCTGATTGTGACATTGACAACTGGCTTA
ATAATGTTAGTGTACCTTCACCTCTTAATTGGGAACGTAGAATTTTTTCTAATTGTAACT
TCAATTTAAGCACTTTACTTCGTCTAGTTCATGTTGATTCTTTTTCTTGTAATAATCTTG
ATAAATCTAAAATTTTTGGTAGTTGCTTTAATAGTATTACTGTTGACAAGTTTGCTATAC
CTAATCGCAGACGAGATGATTTGCAATTGGGCAGTTCTGGCTTTTTGCAATCATCTAATT
ACAAAATAGATATTTCTTCTAGTTCTTGTCAATTGTATTATAGTTTACCTTTACTTAATG
TTACTATTAATAACTTTAATCCATCTTCTTGGAATAGGAGGTATGGTTTTGGTAGTTTTA
ATGTGTCTTCTTAT---------------GATGTTGTTTATTCTGATCATTGTTTTTCTG
TTAACAGCGACTTTTGCCCTTGTGCAGATCCGTCTGTTGTTAATTCTTGTGTTAAATCTA
AGCCTCTTTCTGCCATTTGTCCTGCTGGTACTAAATATCGTCATTGCGACTTGGA---TA
CTACTCTTTATGTTAAAAACTGGTGTAGATGTTCTTGTCTACCTGACCCCATTTCTACTT
ATTCTCCTAACACATGTCCTCAAAAGAAGGTCGTTGTTGGTATAGGTGAACATTGTCCAG
GTCTTGGTATTAATGAGGAAAAATGTGGTACA------CAATTAAATCATAGTTCCTGTT
CTTGTAGTCCTCATGCCTTTTTGGGTTGGTCTTTTGATAGTTGTATTAGTAATAATCGTT
GCAATATTTTTTCTAATTTTATTTTTAATGGAATTAATAGTGGCACCACTTGTTCTAATG
ATTTGTTATATTCTAACACTGAAGTTTCTACTGGTGTTTGTGTTAATTATGATCTTTATG
GCATCACAGGCCAAGGTATTTTTAAAGAAGTTTCTGCGGCTTATTATAATAATTGGCAGA
ATCTTTTGTATGATTCTAATGGTAATATTATTGGTTTTAAAGATTTTTTGACTAATAAAA
CTTACACTATACTTCCTTGTTATTCTGGTAGAGTGTCTGCTGCATTTTATCAAAATTCTT
CCTCACCAGCTTTGCTTTATCGTAATTTAAAGTGTAGTTATGTTTTGAATAAT---ATTT
CTTTTATCTCACAACCATTT---TATTTTGATAGTTATCTTGGTTGTGTTTTGAATGCTG
TTAATTTAACTAGCTATTCTGTATCCTCTTGTGATTTGCGTATGGGTAGTGGGTTTTGTA
TTGATTATGCTTTAC---------CCTCTTCTCGGCGTAAGCGTAGAGGTATTTCTTCTC
CTTATCGCTTTGTAACTTTTGAACCCTTTAATGTTAGTTTTGTTAACGATAGTGTTGAAA
CTGTTGGTGGTTTATTTGAGATTCAGATTCCTACTAACTTTACCATAGCTGGTCATGAAG
AATTTATTCAGACTAGTTCTCCTAAAGTTACTATTGATTGTTCAGCTTTTGTTTGCTCTA
ATTATGCTGCTTGTCATGATTTATTGTCGGAATATGGCACTTTTTGCGATAATATTAATA
GTATTTTAAATGAAGTCAATGACTTACTTGATATTACTCAGTTGCAGGTTGCTAATGCTT
TAATGCAAGGTGTTACACTTAGTTCTAATCTTAATACTAATCTACACTCTGATGTTGATA
ATATAGATTTTAAATCTCTTCTAGGTTGTTTAGGTTCACAATGTGGTTCTTCGTCTAGAT
CTTTGTTAGAGGATTTATTATTCAACAAGGTCAAACTTTCAGATGTAGGTTTTGTTGAAG
CTTATAATAATTGCACTGGTGGTAGTGAAATTAGAGATCTTCTCTGTGTGCAATCTTTTA
ATGGTATTAAAGTATTACCTCCCATTTTATCTGAGACTCAAATTTCTGGCTATACTACAG
CTGCTACTGTGGCGGCTATGTTTCCGCCATGGTCTGCTGCTGCTGGTGTACCATTTTCTC
TTAATGTACAATATAGAATTAATGGTTTGGGTGTTACTATGGATGTTCTTAATAAGAATC
AAAAGTTAATAGCTAATGCTTTTAATAAAGCTCTTCTTTCTATCCAGAATGGTTTTACTG
CTACTAACTCTGCTCTTGCTAAAATTCAAAGTGTCGTTAATGCTAATGCTCAAGCACTTA
ATAGTTTGTTACAACAATTATTTAATAAATTTGGTGCTATTAGTTCTTCTTTACAAGAAA
TTTTGTCTCGCCTTGATAATTTAGAAGCTCAGGTTCAGATTGATAGGCTCATTAATGGTC
GTTTGACTGCTTTAAATGCTTATGTTTCTCAACAGCTTAGTGATATTACACTTATTAAGG
CTGGAGCTTCTCGTGCTATTGAGAAGGTTAATGAGTGTGTTAAAAGTCAATCCCCTCGTA
TAAATTTTTGTGGCAATGGTAACCACATTTTATCATTGGTTCAAAATGCTCCTTATGGTT
TGCTTTTCATTCATTTTAGTTATAAACCTACTTCTTTTAAAACTGTCTTAGTAAGTCCAG
GTTTATGTTTATCCGGTGATAGAGGTATTGCACCTAAGCAAGGTTATTTTATTAAACAAA
ATGATTCCTGGATGTTTACTGGTAGTTCCTATTATTACCCAGAACCAATTTCAGATAAAA
ATGTTGTTTTCATGAATAGTTGCTCTGTTAATTTTACTAAAGCTCCATTTATTTATCTTA
ATAATTCTATACCAAATTTGTCTGATTTTGAAGCCGAGTTTTCTCTTTGGTTTAAAAATC
ATACTTCTATAGCACCTAATTTAACCTTTAATTCTCA---TATTAATGCTACTTTTTTAG
ATCTGTATTATGAAATGAATGTTATTCAGGAATCTATTAAATCTTTGAACAGTAGTTTTA
TTAATCTTAAAGAAATAGGTACTTATGAAATGTATGTTAAATGGCCTTGGTACATTTGGT
TGTTAATTGTCATTTTATTTATAATTTTTCTTATGATACTTTTCTTTATATGCTGCTGTA
CTGGTTGCGGTTCAGCATGTTTTAGTAAATGTCATAATTGTTGTGATGAGTATGGGGGTC
ACAATGATTTTGTTATTAAAGCATCTCATGATGATT------------------AGATTT
TA----------------AATCTAAACTTTATAT--------------------------
------------------------------------------------------------
------------------------------------------------------------
------------------------------------------------------------
------------------------------------------------------------
------------------------------------------------------------
------------------------------------------------------------
----------------------------ATGGAAGTTTGGAGGCCTAGCTATAAATATTC
TCTTATTACTAGAGAATTTGGTGTCACAGATCTTGAGGATTTGTGTTTTAAATATAATTA
TTGCCAACCTTGTGTTGGTTATTGTATTGTACCTTTAAACGTTTGGTGTCGTAAGTTTGG
TAAATTTGCTTCTTATTTTGTTTTACGTAGTCATGACACCTCTCATAAGAATAATTTTGG
TGTTATAACTAGTTTTACTAGTTATGGTAACACTGTTTCTGAGGCTGTTTCTAAATTAGT
TGAATCAGCATCTGATTTTATCGCTTGGCGAGCTGAAGCACTTAATAAGTATGGTTGATG
TATTTTTCACTGATACTGCTTGGTATGTAGGTCAGATTTTCTTTTTAGTTTTATCTTGTG
TCATTTTCTTAATTTTTGTTGTTGCTCTTTTAGCAACTATTAAACTTTGTATTCAAATTT
GTGGTTTTTGTAATATTTTTATTATTTCACCTTCTGCCTATGTTTATAATAGAGGTAGAC
AGTTGTATAAGTCTTATAGTGAACATGTCATACCTTCTACTTTAGATG-----ATTTAAT
TTAAATCTAAACATCATGAATGAATCAATTTTTCCTCAT---------------TGGAAT
TCTGATCAAGCTATTACATTCTTAAAAGAATGGAATTTCTCTTTGGGTGTAATATTACTT
CTCATTACTATCATACTGCAGTTTGGTTATACGAGCCGTAGTATGTTTGTTTATCTTATT
AAGATGATTATTCTTTGGCTTATGTGGCCATTGACCATTATCTTGACTATATTTAATTGC
TTTTATGCTTTGAATAATATCTTTCTTGGGCTTTCTATACTGTTTACTATTATTTCTATT
GTTATATGGATTTTATATTTTGTCAACAGTATTCGGCTTTTTATCAGAACTGGCAGTTGG
TGGAGTTTTAACCCAGAGACTAATAATCTTATGTGTATTGATATGAAAGGTAAGATGTAT
GTTAGGCCAGTTATTGAGGACTATCATACATTAACGGCTACTGTTATCCGTGGTCATCTT
TATATACAGGGTGTTAAACTTGGCACTGGTTACACGCTTGCCGATTTGCCTGTTTATGTT
ACTGTAGCTAAGGTGCAAGTCCTCTGTACTTATAAACGTGCCTTTTTAGATAAGTTAGAT
GTTAATAGTGGCTTTGCTGTTTTTGTTAAGTCTAAAGTTGGTAACTATCGTTTACCTTCT
AGTAAATCTAGTGGTATGGATACTGCCTTGTTGAGAGCTTAAATCTAAACTATTAGGATG
TCTTATACTCCCGGTCATC---ATGCTGGAAGTAGAAGCTCCTCTGGAAATCGTTC----
--AGGAATCCTCAAGAAAACTTCTTGGGTTGACCAATCTGAGCGAAGCCATCAAACCTAT
AATAGAGGCAGAAAACCCCAACCCAAATTCACTGTGTCTACTCAACCACAAGGAAACCCT
ATCCCACATTATTCCTGGTTCTCTGGGATTACCCAATTTCAAAAAGGTAGAGACTTTAAA
TTTCCAGATGGTCAAGGAGTACCCATTGCTTACGGGATACCCCCTTCTGAAGCAAAAGGA
TATTGGTATAAACACAACCGGCGTTCTTTTAAAACAGCTGATGGTCAACAAAAGCAGTTG
TTACCAAGATGGTATTTCTACTATCTCGGTACCGGTCCATATGCCAGTTCATCCTATGGT
GATGCCCACGAAGGTATCTTCTGGGTCGCTAGTCACCAAGCTGACACTTCTATTCCCTCC
GATGTTTCGGCAAGGGATCCTACTATTCAAGAAGCTATCCCTACTAGGTTTTCGCCTGGT
ACGATTTTGCCTCAAGGCTATTATGTTGAAGGCTCAGGAAGGTCTGCTTCTAATAGCCGG
CCAGGTTCACGTTCTCAATCACGTGGACCCAATAATCGTTCATTAAGTAGAAGTAATTCT
AATTTTAGACATTCTGATTCTATAGTGAAACCTGATATGGCTGATGAGATTGCTAGTCTT
GTCTTGGCCAAGCTTGGTAAAGATTC---TAAACCTCAGCAAGTTACCAAGCAAAATGCT
AAGGAAATTAGGCATAAAATTTTAATGAAACCTCGCCAAAAGCGAACTCCTAATAAATTT
TGTAATGTTCAACAGTGTTTTGGTAAAAGAGGACCGCTCCAAAACTTTGGTAATTCTGAA
ATGTTAAAGCTTGGTACTAATGATCCTCAATTTCCTATTCTTGCTGAATTAGCTCCTACA
CCAGGTGCTTTTTTCTTTGGCTCTAAATTAGAGTTGTTTAAAAGAGACTCTGATGCT---
GATTCACCTTCTAAAGACACTTTTGAACTTCGTTATTCTGGTTCTATTAGGTTTGATAGT
ACTTTACCTGGTTTTGAGACAATTATGAAAGTTCTTAAAGAGAATTTAGATGCTTATGTT
AATTCTAATCAGAACACTGTTTCTGGTTCGCTGAGTCCTAAACCTCAGCGTAAAAGAGGT
GTTAAACAATCACCTGAATCGTTTGACTCTCTTAATTTAAGTGCTGATACTCAGCACATT
TCA------------------AATGATTTTACTCCTGAGGATCATAGTTTACTTGCTACT
CTTGATGATCCTTATGTAGAAGACTCTGTTGCTTAATGAGAATGAATCCTAATTCGACAC
TAGGTGGTAACCCCTCGCTA-TTAGTCGGAATAGGACACTCTCTATCAGAATGAAT-TCT
TGCTGTTACAACAGATAGAGTAGGTTGTTGCAGACTATATATTAATTAGTAGAAACTTTA
TATTTAAATATTTGATTGTTAGAGTAGTTATAAGGTTTAGCTGTA---GTATAAACGCCT
CCGGGAAGAGCTAGCAATTATAGTATTTAATATATATATTAGTATATGATTGAAATTAAT
TATAGCCTTTTGGAGGAATTAC
>AY884001.1 Human coronavirus HKU1 genotype B, complete genome
--------------GAGCGATTGACGTTCGTACCGTCTATCAGCTTACGATCTCTTGTCA
GATCTCATTAAATCTAAACTT--TTTAAACAAGATTCCCTGTTATCCATGCTTGTGAGTG
TGGTTTAATCATAATCTTGTATTTTACTTTCCACACTTTTCATCTCTCTGCCAGTGACGT
GTTGGTTGTCCTCAGCGTCCCTCCCATAGGTC----------------------------
-----GCAATGATTAAAACCAGCAAATACGGTCTCGGCTTCAAGTGGGCGCCAGAATTTC
GTTGGCTGCTTCCGGATGCAGCGGAGGAGTTGGCTAGTCCTATGAAGTCAGATGAGGGTG
GGTTATGCCCCTCTACTGGTCAAGCGATGGAAAGTGTTGGATTTGTTTATGATAATCATG
TGAAGATAGATTGTCGCTGCATTCTTGGACAAGAATGGCATGTGCAGTCAAATCTTATCC
GTGATATTTTTGTTCATGAAGATCTACATGTTGTAGAAGTTCTAACTAAAACAGCCGTAA
AGTCCGGTACGGCAATTTTAATTAAATCACCTTTGCATAGCTT-----------------
----GGGTGGTTTTCCTAAAGGGTATGTTATGGGCTTGTTCCGTT---------------
---------CATACAAGACTAAACGTTATGTTGTACATCATCTTTCTATGACTACATCTA
CTACTAATTTTGGTGAAGA------TTTTTTGGGTTGGATTGTACCTTTTGGTTTTATGC
CATCTTATGTTCACAAATGGTTTCAATTCTGTAGGTTGTATAT-----------------
----------------TGAAGAGAGTGATTTAATAATTTCAAATTTTAAATTTGATGATT
ATGATTTTAGTGTAGAAGATGCTTATGCTGAGGTTCATGCTGAGCCTAAAGGTAAATATT
CACAAAAAGCTTATGCTTTACTTAGACAATATCGTGGTATTAAACCCGTACTCTTTGTAG
ACCAGTATGGTTGTGACTATTCTGGTAAATTAGCAGATTGTCTTCAAGCTTATGGTCATT
ATTCTTTGCAAGATATGAGACAAAAGCAGTCTGTATGGCTTGCCAATTGCGACTTTGATA
TTGTAGTGGCTTGGCATGTAGTTCGTGATTCACGATTTGTTATGCGCCTGCAGACTATAG
CTACTATTTGTGGTATTAAATATGTTGCACAACCTACAGAAGATGTAGTAGATGGAGCTG
TAGTTATACGTGAACCTGTACATTTATTATCTGCTGATGCAATAGTTTTAAAGCTTCCTA
GTTTGATGAAAGTTATGACTCATATGGATGATTTTTCTATTAAATCTATATACAATGTTG
ATTTGTGTGATTGTGGTTTTGTTATGCAGTATGGTTATGTAGATTGTTTTAATGATAATT
GTGATTTTTATGGTTGGGTTTCAGGTAATATGATGGATGGTTTTTCTTGTCCATTGTGTT
GTACAGTTTATGACTCTAGTGAAGTTAAAGCCCAATCATCTGGTGTTATTCCTGAGAATC
CTGTGTTATTTACTAATAGTACTGATACTGTTAACCCTGATTCTTTTAATTTGTATGGTT
ATTCTGTTACACCATTTGGTTCTTGTATATATTGGTCACCGCGTCCTGGATTGTGGATTC
CTATCATTAAATCTTCAGTCAAGTCTTATGATGATTTGGTTTATTCAGGTGTAGTAGGTT
GTAAATCTATTGTTAAAGAAACTGCTCTTATTACTCATGCACTTTACTTAGATTATGTTC
AATGTAAGTGTGGTAATCTTGAACAAAATCATATTCTTGGTGTTAATAATTCTTGGTGTA
GGCAACTGTTGCTTAATAGAGGTGATTATAATATGCTTTTAAAAAATATTGACTTGTTTG
TTAAGCGTCGTGCTGATTTTGCTTGCAAGTTTGCAGTTTGTGGAGATGGTTTTGTACCTT
TTTTACTAGATGGTTTAATTCCCCGTAGTTATTATCTAATTCAGAGTGGTATTTTCTTTA
CATCTTTGATGTCTCAATTTTCACAAGAAGTTTCTGATATGTGTTTAAAAATGTGTATTT
TGTTTATGGACAGAGTTTCAGTTGCTACATTTTATATAGAGCATTATGTTAATAGGTTGG
TTACTCAATTTAAGTTATTGGGTACTACACTTGTTAATAAAATGGTTAATTGGTTTAATA
CCATGTTAGATGCTAGTGCACCTGCTACAGGCTGGCTTCTTTACCAATTATTGAATGGTC
TTTTTGTAGTATCTCAAGCCAACTTTAATTTTGTTGCTTTAATACCTGATTATGCTAAAA
TTTTAGTTAATAAATTTTACACTTTTTTTAAGTTATTATTAGAGTGTGTTACAGTTGATG
TTTTAAAAGATATGCCTGTTCTTAAAACTATTAATGGTTTAGTTTGTATTGTAGGCAATA
AGTTTTATAACGTTAGTACAGGGTTAATTCCTGGTTTTGTTTTACCATGTAATGCACAGG
AACAACAAATTTATTTTTTTGAAGGCGTTGCAGAATCTGTTATAGTAGAAGATGATGTTA
TTGAGAATGTCAAATCTTCTTTATCATCTTATGAGTATTGTCAACCACCTAAATCTGTAG
AAAAAATTTGTATTATAGATAATATGTACATGGGTAAGTGTGGTGATAAATTTTTCCCTA
TTGTCATGAATGATAAAAATATTTGTCTTTTAGATCAGGCTTGGCGTTTTCCATGTGCAG
GTAGAAAAGTTAATTTTAACGAGAAACCTGTTGTTATGGAGATTCCGTCTTTGATGACAG
TTAAGGTTATGTTTGATTTAGATTCTACTTTTGATGATATTTTAGGTAAAGTTTGTTCAG
AATTTGAAGTAGAAAAGGGTGTTACTGTAGATGATTTTGTCGCTGTTGTTTGTGATGCTA
TAGAGAATGCTTTAAACTCTTGTAAAGATCATCCAGTGGTTGGTTATCAAGTTCGTGCAT
TTTTAAATAAACTTAATGAGAACGTTGTTTATTTATTTGATGAGGCTGGTGATGAAGCAA
TGGCCTCTCGTATGTATTGTACTTTTGCTATTGAGGATGTTGAAGACGTTATCAGTAGTG
AAGCTGTTGAAG------ATACTATTGATGGTGTCGTTGAAGACACTATTAATGA-----
----TGATGAAGATGTTGTTACTGGTGACAATGACGATGAAGATGTTGTTACTGGTGACA
ATGACGATGAAGAT---GTTGTTACTGGTGACAATGACGATGAAGATGTTGTTACTGGTG
ACAATGACGATGAAGATGTTGTTACTGGTGATAATGACGATGAAGATGTTGTTACTGGTG
ACAATGACGATGAAGATGTTGTTACTGGTGACAATGACGATGAAGATGTTGTTACTGGTG
ACAATGACGATGAAGATGTTGTTACTGGTGACAATGACGATGAAGATGTTGTTACTGGTG
ACAATGACGATGAAGATGTTGTTACTGGTGACAATGACGATGAAGAGATTGTTACTGGTG
ACAATG------------------------------------------------------
------------------------------------------------------------
------------------------------------------------------------
------------------------------------------------------------
------------------ATGACCAAATTGTTGTTACTGGTGATGATGTAGATGATAT--
-------------TGAAAGTGTCTATGATTTTGATACTTATAAAGCTCTTTTAGTTTTTA
ATGATGTCTATAATGATGCTTTGTTTGTTAGTTATGGTTCTAGTGTTGAAACAGAAACAT
ATTTTAAAGTTAATGGTTTATGGTCACCTACTATTACACATACTAACTGTTGGTTGCGTT
CTGTGTTACTTGTAATGCAGAAATTACCTTTTAAGTTTAAGGATTTAGCTATTGAAAATA
TGTGGTTATCTTATAAGGTGGGTTATAATCAAAGTTTTGTTGATTATTTACTGACCACTA
TTCCTAAAGCTATTGTTTTGCCTCAAGGTGGTTATGTAGCTGACTTTGCTTATTGGTTTT
TAAACCAGTTTGATATTAATGCGTATGCTAATTGGTGTTGTTTAAAATGTGGTTTTTCTT
TTGATTTAAATGGTTTGGATGCTGTGTTTTTTTATGGAGATATTGTGTCTCATGTTTGTA
AGTGTGGACATAATATGACTCTAATAGCAGCGGACTTACCTTGTACATTACATTTTTCAT
TATTTGATGACAATTTTTGTGCTTTTTGCACCCCTAAAAAAATTTTTATTGCTGCATGTG
CTGTGGATGTAAACGTTTGTCATTCTGTAGCTGTTATAGGTGATGAACAAATAGATGGTA
AGTTTGTTACTAAATTTAGTGGTGATAAATTTGATTTTATAGTAGGTTATGGAATGTCAT
TTAGTATGTCTTCTTTTGAGTTAGCTCAATTGTATGGTTTGTGTATAACACCTAATGTAT
GTTTTGTTAAAGGTGATATTATAAATGTTGCTAGACTTGTTAAAGCTGATGTTATTGTTA
ACCCTGCTAATGGGCATATGCTCCATGGTGGTGGAGTTGCAAAAGCTATAGCTGTAGCTG
CAGGTAAAAAATTTTCTAAAGAAACTGCTGCTATGGTTAAATCTAAAGGTGTTTGCCAAG
TAGGAGATTGTTATGTTTCTACCGGTGGTAAATTATGTAAAACAATTCTTAATATTGTAG
GTCCTGATGCTAGACAAGATGGAAGACAATCTTATGTTTTGTTAGCACGTGCTTATAAGC
ATCTTAATAATTATGATTGTTGTTTGTCTACTCTCATATCGGCTGGTATATTTAGTGTTC
CTGCTGATGTGTCATTAACTTACCTTCTAGGTGTTGTTGATAAACAAGTTATCCTTGTTA
GTAATAATAAAGAAGATTTTGATATTATTCAAAAATGTCAAATTACTTCAGTTGTTGGTA
CTAAAGCATTGGCTGTTAGATTAACTGCTAATGTAGGCCGTGTTATTAAATTTGAGACAG
ATGCATACAAACTTTTCTTGAGTGGTGATGATTGTTTTGTTTCAAATTCTTCTGTTATAC
AAGAAGTTTTATTGCTTCGTCATGATATACAATTGAATAATGACGTTCGTGATTATTTGT
TGTCTAAGATGACTAGTCTTCCCAAAGATTGGCGTCTTATCAATAAATTTGATGTTATTA
ACGGTGTTAAAACTGTTAAGTACTTTGAGTGTCCTAATTCTATTTATATATGTAGTCAGG
GTAAAGACTTTGGTTATGTATGTGATGGTTCTTTTTATAAAGCAACTGTTAATCAAGTTT
GTGTGTTATTAGCTAAGAAGATAGATGTTTTGCTTACTGTAGATGGTGTTAATTTTAAAT
CTATTTCTCTTACTGTAGGTGAAGTTTTTGGTAAAATACTTGGTAATGTTTTCTGTGATG
GCATTGATGTTACTAAGTTAAAGTGTAGTGATTTTTATGCCGATAAAATTTTATATCAGT
ATGAAAATTTGTCTTTAGCTGATATTTCTGCTGTACAAAGTTCATTTGGGTTTGATCAGC
AACAATTGCTTGCTTACTATAATTTTTTAACAGTATGTAAATGGTCTGTAGTTGTTAACG
GTCCATTTTTTTCTTTTGAACAGTCTCATAATAATTGTTATGTGAATGTAGCTTGTCTTA
TGTTGCAGCATATTAATCTTAAATTTAATAAATGGCAGTGGCAGGAAGCATGGTATGAAT
TTCGTGCTGGCAGACCACATAGGTTAGTTGCTCTTGTTTTAGCTAAAGGTCATTTTAAAT
TTGATGAACCATCAGATGCTACTGATTTTATTCGTGTTGTTTTGAAACAAGCTGATTTAT
CAGGTGCAATTTGTGAATTAGAACTTATTTGTGATTGTGGTATTAAACAAGAAAGTCGTG
TTGGTGTTGATGCTGTTATGCATTTTGGTACATTAGCAAAGACTGATCTTTTTAATGGTT
ATAAGATTGGCTGTAATTGTGCAGGTAGAATTGTCCATTGTACTAAATTGAATGTACCAT
TTTTGATTTGTTCTAATACTCCTCTGAGTAAGGATTTACCTGATGATGTTGTTGCAGCTA
ACATGTTTATGGGTGTAGGTGTAGGCCATTATACACATTTGAAATGTGGTTCACCTTACC
AACATTATGATGCTTGTAGTGTTAAAAAATATACAGGTGTTAGTGGTTGTTTAACTGACT
GCTTGTATCTTAAAAATTTAACCCAGACTTTTACATCTATGTTGACTAATTATTTTTTGG
ATGATGTTGAAATGGTTGCTTATAACCCTGATCTTTCACAATATTATTGTGATAATGGTA
AGTATTATACAAAACCTATTATAAAGGCTCAGTTTAAACCATTTGCTAAAGTTGACGGTG
TTTATACTAACTTTAAGTTAGTTGGACATGATATTTGTGCTCAATTGAATGATAAGTTAG
GTTTTAATGTAGATTTGCCGTTTGTTGAGTACAAAGTAACAGTCTGGCCTGTAGCTACTG
GTGATGTTGTTTTGGCATCTGATGATTTATATGTTAAACGTTATTTTAAAGGATGTGAAA
CTTTTGGTAAGCCTGTTATTTGGCTTTGTCATGATGAAGCATCATTGAATTCTCTTACTT
ATTTTAATAAACCTAGTTTTAAATCTGAAAATAGATATAGTGTTTTGTCTGTTGATTCTG
TATCTGAGGAGTCACAAGGTAATGTGGTTACTTCTGTTATGGAATCGCAGATTAGTACTA
AAGAGGTTAAGTTAAAGGGTGTTAGAAAGACTGTTAAAATAGAAGATGCTATTATTGTTA
ATGATGAAAATAGTTCTATTAAGGTTGTTAAAAGTTTATCTTTAGTTGATGTTTGGGATA
TGTATTTGACAGGTTGTGATTATGTTGTTTGGGTTGCTAATGAATTGTCACGCCTAGTTA
AATCACCAACAGTTAGGGAATATATACGATATGGTATTAAACCTATTACTATACCTATAG
ATTTGTTATGTTTAAGAGATGATAATCAAACTCTTTTAGTTCCTAAAATTTTTAAAGCAA
GAGCTATAGAATTTTATGGTTTTTTGAAGTGGTTGTTTATTTATGTTTTTAGTTTATTAC
ATTTTACAAATGATAAAACCATTTTTTATACTACAGAAATAGCTTCTAAGTTTACTTTTA
ATTTGTTTTGTTTGGCTCTTAAAAATGCTTTTCAGACATTTAGATGGAGTATATTTATAA
AAGGTTTTCTTGTTGTAGCCACTGTGTTTTTGTTTTGGTTTAATTTTTTGTATATAAATG
TTATTTTTAGTGATTTTTATCTTCCTAATATTAGTGTTTTTCCTATTTTTGTGGGAAGAA
TTGTTATGTGGATAAAGGCTACTTTTGGTTTGGTTACAATTTGTGATTTTTATTCTAAGT
TAGGTGTAGGTTTTACAAGTCATTTTTGTAATGGTAGTTTTATATGTGAATTGTGTTATT
CTGGTTTTGATATGTTGGATACATATGCAGCTATAGATTTTGTTCAGTATGAAGTAGATA
GACGTGTTTTATTTGATTATGTTAGTTTAGTCAAATTAATTGTTGAACTCGTTATTGGTT
ATTCATTATATACAGTATGGTTTTATCCATTATTTTGTCTTATTGGTTTACAATTATTTA
CTACATGGTTGCCTGATTTGTTTATGTTAGAAACTATGCATTGGTTGATTAGATTTATTG
TATTTGTAGCTAATATGTTACCTGCTTTTGTCTTGTTGCGGTTTTATATAGTTGTTACTG
CTATGTATAAAGTAGTTGGTTTTATTAGGCATATTGTTTATGGTTGTAATAAAGCTGGTT
GTTTGTTTTGTTATAAACGAAATTGTAGTGTTCGTGTTAAGTGTAGTACTATTGTTGGTG
GTGTAATTCGTTATTATGATATTACTGCTAATGGTGGTACTGGTTTTTGTGTTAAACATC
AATGGAATTGTTTTAATTGCCATTCTTTTAAACCAGGTAACACTTTTATAACTGTAGAAG
CTGCTATAGAACTTTCTAAAGAGCTTAAACGACCTGTAAACCCAACTGATGCTTCACATT
ATGTAGTTACTGATATTAAGCAAGTTGGTTGTATGATGCGTTTGTTCTATGATAGAGATG
GACAGCGTGTTTACGATGATGTTGATGCTAGTTTATTTGTAGATATTAATAATCTGTTAC
ATTCTAAAGTCAAAGTTGTTCCTAATTTGTATGTAGTTGTAGTAGAGAGTGATGCTGATA
GAGCTAATTTTCTGAATGCTGTTGTGTTTTATGCACAATCATTGTATAGGCCTATATTAC
TTGTAGACAAAAAGTTAATTACTACAGCTTGTAATGGTATCTCTGTAACCCAGACTATGT
TTGATGTTTATGTTGATACTTTTATGTCTCATTTTGATGTTGATAGAAAGAGTTTTAATA
ATTTTGTTAACATTGCTCATGCTTCTCTTAGAGAGGGTGTGCAATTAGAAAAGGTTTTAG
ATACTTTTGTGGGATGTGTACGTAAATGTTGTTCCATTGATTCAGATGTTGAAACAAGAT
TTATTACTAAATCTATGATATCTGCAGTAGCTGCTGGTTTGGAATTTACTGATGAAAATT
ATAACAATTTGGTACCTACATATTTAAAGAGTGATAATATTGTAGCTGCAGATTTAGGTG
TTCTTATACAGAATGGTGCTAAGCATGTACAGGGTAATGTTGCTAAGGCAGCTAATATTT
CTTGTATATGGTTTATTGACACTTTTAATCAACTTACTGCTGATTTACAGCATAAATTAA
AAAAAGCATGTGTTAAAACTGGCTTGAAGTTAAAATTGACTTTTAATAAGCAAGAGGCAA
GTGTTCCTATTCTTACAACGCCCTTTTCACTTAAAGGAGGTGTTGTATTGAGTAATTTGT
TATATATATTATTTTTTATTAGTTTAATCTGTTTTATATTATTGTGGGCTTTACTGCCTA
CATATAGTGTTTATAAGTCTGATATTCATTTGCCTGCTTATGCTAGTTTTAAAGTTATTG
ATAATGGTGTTGTTAGAGATATTTCAGTTAATGATTTATGTTTTGCTAATAAATTTTTCC
AATTTGATCAATGGTATGAGTCCACTTTTGGGTCTTTTTACTATCATAATTCTATGGATT
GCCCTATTGTTGTGGCAGTTATGGATGAAGATATTGGTTCTACTATGTTTAATGTTCCTA
CTAAAGTTTTGAGACATGGCTTTCATGTTTTACATTTTCTAACTTATGCATTTGCTAGTG
ATAGTGTTCAGTGCTATACACCACATATTCAGATTTCTTATAATGATTTTTATGCTAGTG
GTTGTGTTTTATCATCTTTGTGTACTATGTTTAAAAGAGGTGATGGTACACCACATCCTT
ATTGTTATTCAGATGGTGTTATGAAGAATGCTTCTTTGTATACATCTTTGGTTCCACATA
CACGTTATAGCCTTGCTAATTCTAATGGTTTTATAAGATTTCCTGATGTTATTAGTGAAG
GTATTGTACGTATTGTAAGAACGCGCTCTATGACTTATTGTAGAGTGGGTGCATGTGAAT
ATGCCGAAGAGGGTATATGTTTTAATTTTAATAGTTCCTGGGTTTTGAATAATGATTATT
ATAGAAGTATGCCTGGAACTTTTTGTGGTAGAGATCTTTTTGATTTGTTTTATCAATTTT
TTAGTAGTTTAATTCGTCCTATAGATTTCTTTTCTCTTACTGCTAGTTCTATTTTTGGAG
CTATATTGGCTATAGTCGTTGTCTTGGTTTTTTATTATTTAATAAAACTTAAGCGTGCTT
TTGGAGATTATACTAGTGTTGTAGTTATAAATGTTATTGTTTGGTGTATTAATTTTCTTA
TGCTTTTTGTTTTTCAAGTTTATCCTATTTGTGCATGTGTCTATGCTTGTTTTTATTTTT
ATGTAACATTGTATTTTCCTTCTGAAATTAGTGTAATTATGCATTTGCAATGGATTGTTA
TGTATGGTGCTATAATGCCTTTTTGGTTTTGTGTCACATATGTAGCTATGGTTATTGCAA
ACCATGTTTTATGGTTATTTTCATATTGTAGGAAAATTGGTGTTAATGTATGTAATGATA
GTACATTTGAAGAAACATCTCTTACTACTTTTATGATTACTAAAGATTCTTATTGTAGAT
TAAAGAATTCTGTTTCTGATGTTGCTTACAATAGATATTTGAGTTTGTATAATAAGTATC
GTTACTATAGTGGTAAAATGGATACTGCTGCCTATAGAGAAGCGGCGTGTTCTCAGTTAG
CTAAAGCTATGGAAACATTTAATCACAATAATGGTAATGATGTCTTATACCAACCTCCTA
CAGCATCTGTTTCTACATCTTTTTTGCAATCAGGTATTGTAAAGATGGTATCTCCTACGT
CAAAAATTGAACCTTGTATTGTTAGTGTTACTTATGGTAGTATGACTTTGAATGGTTTAT
GGTTAGATGACAAAGTTTATTGTCCTCGTCATGTTATATGTTTATCCTCTAATATGAATG
AACCTGATTATTCTGCCTTATTATGTAGAGTTACTCTAGGTGATTTTACTATAATGTCTG
GGCGGATGAGTTTAACAGTTGTGTCTTACCAGATGCAGGGCTGTCAACTTGTTTTGACAG
TCTCTTTACAAAATCCTTACACTCCAAAATATACTTTTGGTGTTGTTAAACCTGGTGAAA
CTTTTACTGTTTTAGCTGCGTATAATGGCCGACCACAAGGGGCATTTCATGTTACTATGC
GTAGTAGTTATACTATTAAAGGTTCTTTTTTGTGTGGGTCATGTGGATCTGTTGGTTATG
TATTAACAGGTGATAGTGTTAAGTTTGTATATATGCATCAATTAGAGCTCAGTACTGGTT
GTCACACTGGCACTGATTTTACTGGTAATTTTTATGGTCCATATAGAGATGCTCAAGTTG
TACAGTTGCCAGTTAAGGACTACGTCCAAACTGTTAATGTTATTGCTTGGCTCTATGCAG
CTATACTTAATAATTGTGCTTGGTTTGTACAAAATGATGTTTGTTCTATTGAAGATTTTA
ATGTTTGGGCTATGACAAATGGTTTTAGCCAAGTAAAAGCAGATCTTGTTTTAGATGCTT
TGGCTTCAATGACAGGTGTTTCTATTGAAACTTTATTGGCTGCTATTAAGCGTCTATATA
TGGGATTTCAAGGTCGTCAAATACTAGGAAGTTGTACTTTTGAAGATGAATTGGCACCTT
CTGACGTTTATCAACAATTGGCTGGTGTTAAATTGCAATCTAAAACAAAAAGATTTATTA
AAGAAACAATTTATTGGATTTTGATATCTACATTTTTGTTTAGTTGTATAATTTCTGCAT
TTGTTAAATGGACTATATTTATGTATATTAATACACATATGATTGGTGTTACATTATGTG
TACTTTGTTTTGTTAGTTTTATGATGTTACTAGTTAAACATAAGCATTTTTATTTGACTA
TGTATATAATTCCTGTACTCTGTACCTTGTTTTATGTAAATTATTTAGTTGTCTATAAGG
AAGGTTTTAGAGGTCTTACTTATGTCTGGCTCTCATATTTTGTTCCTGCTGTGAATTTTA
CTTATGTTTATGAAGTATTTTATGGTTGTATTTTATGTGTTTTTGCTATTTTTATAACTA
TGCATAGTATTAATCATGACATTTTTTCTTTGATGTTTTTGGTTGGTAGAATAGTTACTT
TAATTTCTATGTGGTATTTTGGGTCGAATTTAGAAGAGGATGTTTTGTTATTTATTACAG
CCTTTTTAGGTACTTATACATGGACCACTATTTTGTCATTAGCTATAGCAAAAATTGTTG
CTAATTGGTTGTCTGTTAATATATTTTATTTTACAGATGTACCTTATATTAAATTGATTC
TTTTGAGTTACTTATTTATAGGGTATATTTTATCTTGTTATTGGGGATTTTTCTCTCTTT
TAAACAGTGTTTTTAGAATGCCTATGGGTGTTTATAATTATAAAATTTCTGTTCAAGAAT
TGCGTTATATGAATGCTAATGGCTTACGTCCACCCCGTAATAGTTTTGAGGCTATTTTGT
TAAATTTAAAACTGCTTGGAATAGGTGGCGTGCCAGTTATTGAAGTTTCTCAAATTCAAT
CAAAATTGACTGATGTGAAATGTGCTAATGTTGTTTTGTTAAATTGTTTACAGCATTTGC
ATGTTGCTTCTAATTCTAGGTTGTGGCAGTATTGTAGTATTTTACATAATGAAATACTAT
CTACTTCAGATTTAAGTGTAGCTTTTGATAAGCTTGCTCAATTATTGATTGTTTTATTCG
CCAATCCTGCTGCAGTTGATACTAAGTGTCTTGCAAGTATAGATGAAGTTAGCGATGATT
ATGTTCAAGATAGTACTGTTTTGCAGGCTTTGCAAAGTGAGTTTGTAAATATGGCTAGTT
TTGTTGAATATGAAGTCGCAAAGAAAAATTTGGCTGATGCTAAAAATAGTGGTTCTGTTA
ATCAACAACAGATAAAACAGTTAGAAAAGGCATGTAATATAGCTAAGTCTGTGTATGAAC
GCGATAAAGCTGTAGCTCGCAAACTGGAACGTATGGCAGACCTAGCACTTACTAACATGT
ATAAAGAGGCTCGGATTAATGATAAGAAGAGTAAAGTTGTTTCCGCTTTGCAGACAATGC
TTTTTAGCATGGTTCGTAAATTGGATAATCAGGCTTTAAATTCTATTCTGGATAATGCTG
TTAAAGGTTGTGTACCTTTGAATGCTATTCCAGCGCTGGCTGCTAATACTTTAACTATAA
TAATACCAGATAAACAAGTTTTTGATAAAGTTGTTGATAATGTTTATGTTGCATATGCTG
GTAGTGTATGGCATATACAGACTGTTCAAGATGCTGATGGTATTAATAAACAGTTAACTG
ATATTAGTGTTGATTCTAATTGGCCTCTTGTTATTATTGCTAACAGGTATAATGAAGTTG
CTAATGCTGTTATGCAGAATAATGAGTTGATGCCTCATAAATTAAAAATACAAGTTGTTA
ATAGTGGTTCTGATATGAATTGTAACATTCCTACTCAATGTTATTATAATAATGGTAGTA
GTGGTAGAATAGTTTATGCTGTTCTTAGTGATGTTGATGGTCTTAAGTATACTAAGATAA
TAAAAGATGATGGAAATTGTGTTGTTTTAGAGCTTGATCCTCCTTGTAAATTTTCTATAC
AAGATGTTAAGGGACTTAAAATTAAGTATCTTTATTTTATTAAAGGATGTAACACTTTAG
CTAGAGGGTGGGTTGTTGGTACTTTATCTTCAACAATTAGATTGCAGGCTGGTGTTGCTA
CTGAGTATGCAGCTAATTCTTCTATACTTTCATTATGTGCATTTTCTGTAGATCCTAAGA
AAACTTATTTAGATTATATACAACAAGGTGGTGTACCTATAATTAATTGTGTTAAAATGC
TCTGTGATCATGCTGGTACTGGTATGGCTATTACTATTAAACCTGAGGCTACTATTAATC
AAGATTCTTATGGTGGTGCCTCAGTTTGTATTTACTGCCGTGCACGTGTAGAGCATCCAG
ATGTAGATGGTTTGTGTAAATTACGTGGTAAATTTGTACAAGTCCCTTTGGGTATAAAAG
ATCCTATTCTCTATGTGTTAACACATGATGTTTGTCAAGTTTGTGGATTTTGGAGAGATG
GCAGTTGTTCCTGTGTAGGTTCAGGTGTCGCTGTTCAATCTAAAGATTTAAATTTTTTAA
ACGGGTTCGGGGTACTAGTGTGAATGCCCGTCTAGTACCCTGTGCTAGTGGTTTATCTAC
TGATGTTCAATTAAGGGCATTTGATATTTGTAATACTAATAGAGCTGGTATAGGTTTATA
TTATAAAGTGAATTGTTGCCGTTTTCAGCGTATAGATGACGACGGTAATAAATTGGATAA
GTTCTTTGTTGTTAAAAGAACTAATCTAGAAGTTTATAATAAAGAGAAAACTTATTATGA
GTTGACTAAAAGTTGTGGTGTTGTGGCTGAACATGATTTCTTTACATTTGATATTGATGG
TAGTCGTGTGCCACATATAGTTCGTAAGAACCTCTCAAAGTATACTATGTTAGATCTTTG
CTATGCATTGCGCCATTTTGATTGTAATGATTGTTCAGTATTGTGTGAAATTCTTTGTGA
GTATGCTGATTGTAAAGAATCCTACTTTTCTAAGAAAGATTGGTATGATTTTGTTGAAAA
TCCTGATATTATTAATATTTATAAAAAATTAGGCCCTATTTTTAATAGAGCTTTACTTAA
TACTGTCAGTTTTGCAGATACTTTAGTAAAAGTAGGTTTAGTTGGTGTTTTAACTTTAGA
TAATCAAGACTTGTATGGTCAATGGTATGATTTTGGTGATTTTATACAAACAGCTCCAGG
TTTTGGTGTGGCAGTTGCAGATTCTTACTATTCTTATATGATGCCTATGTTGACTATGTG
TCATGTATTAGATTGTGAATTATTTGTTAATGATAGTTATAGACAATTCGATCTTGTACA
GTATGATTTTACTGATTATAAGTTAGAATTGTTTAATAAGTATTTTAAGTATTGGGGTAT
GAAGTATCATCCTAATACTGTGGATTGTGATAATGATAGGTGTATTATTCATTGTGCTAA
TTTTAATATATTATTTAGTATGGTCTTACCTAATACTTGTTTTGGTCCTCTTGTTAGACA
AATTTTTGTAGATGGTGTTCCGTTTGTTGTTTCAATTGGTTACCATTATAAAGAGTTAGG
TGTAGTTATGAACTTGGATGTTGATACACACCGCTATCGTTTGTCTCTTAAAGACTTACT
TCTTTATGCAGCAGATCCTGCTATGCATGTTGCATCTGCTAGTGCTCTGCTTGATTTACG
AACTTGTTGTTTTAGTGTAGCTGCCATTACAAGTGGTATAAAGTTTCAAACTGTTAAACC
AGGTAATTTTAACCAAGATTTTTATGAGTTTGTCAAAAGTAAAGGCTTGTTTAAAGAGGG
TAGTACAGTTGATTTGAAACACTTTTTCTTTACTCAAGATGGTAATGCTGCAATTACTGA
TTATAATTATTATAAGTATAATTTACCTACTATGGTTGATATTAAGCAGTTATTGTTTGT
ATTAGAAGTTGTTTATAAGTATTTTGAAATTTATGATGGTGGTTGTATACCAGCATCACA
AGTTATTGTTAATAATTATGACAAAAGTGCTGGTTATCCATTTAATAAATTTGGTAAAGC
TAGACTTTATTATGAGGCATTATCATTTGAGGAGCAGAATGAAATTTATGCATATACTAA
ACGTAATGTGTTGCCCACTTTAACTCAAATGAATTTAAAATATGCTATTAGTGCTAAGAA
TAGAGCTCGTACTGTTGCAGGTGTTTCCATTCTTAGTACTATGACAGGTCGAATGTTTCA
TCAAAAATGTTTGAAGAGTATAGCAGCTACTCGTGGTGTTCCTGTTGTTATAGGAACTAC
TAAATTTTATGGTGGCTGGGATGATATGTTACGCCATCTTATAAAGGATGTTGACAACCC
TGTTCTTATGGGTTGGGATTATCCTAAATGTGATCGTGCCATGCCAAATATTTTGCGTAT
TGTTAGTAGTTTAGTTTTGGCTCGTAAACATGAATTTTGTTGTTCACATGGTGATAGATT
CTATCGCCTTGCGAATGAATGTGCTCAAGTTTTGAGTGAAATAGTTATGTGTGGCGGTTG
CTATTATGTTAAGCCTGGTGGTACTAGCAGTGGTGATGCAACCACTGCTTTTGCTAACTC
TGTTTTTAATATATGTCAAGCTGTTACTGCTAATGTTTGTTCTCTTATGGCTTGTAATGG
CCATAAGATTGAAGATTTAAGTATACGCAATTTACAAAAACGCTTATACTCTAATGTTTA
TCGTACAGATTATGTTGATTATACATTTGTTAATGAGTATTATGAATTTTTATGTAAGCA
TTTTAGTATGATGATTTTGAGTGATGATGGTGTTGTTTGTTATAACTCTGATTATGCTAG
TAAGGGTTATATAGCCAATATAAGTGTTTTTCAACAAGTTTTGTACTATCAGAATAACGT
TTTTATGTCTGAATCTAAATGTTGGGTTGAAAATGATATTACTAATGGTCCTCATGAATT
CTGTTCACAACATACTATGTTGGTTAAGATAGATGGTGACTATGTTTATCTACCCTATCC
AGACCCTTCTAGAATTTTAGGAGCTGGTTGTTTTGTTGATGATTTATTGAAGACTGACAG
TGTTCTTTTGATAGAGCGCTTTGTAAGTCTAGCTATAGATGCTTACCCTTTAGTACACCA
TGAAAATGAAGAATACCAAAAAGTTTTTCGTGTATATTTAGAATATATAAAAAAACTATA
TAATGATCTTGGTAATCAGATCTTAGATAGTTATAGTGTTATTTTAAGTACTTGTGATGG
TTTAAAGTTCACTGATGAATCATTTTATAAGAATATGTATTTAAAAAGTGCCGTGATGCA
GAGTGTAGGTGCATGTGTTGTTTGTTCATCACAGACGTCTTTGCGTTGTGGCAGTTGTAT
ACGGAAGCCTTTGTTGTGTTGTAAATGTTGCTATGATCATGTTATGGCAACCAATCATAA
ATATGTTTTGAGTGTTTCACCTTATGTGTGTAATGCACCTAACTGTGATGTGAGTGATGT
CACCAAATTATATTTGGGTGGTATGTCTTATTATTGTGAAAACCATAAACCTCATTATTC
ATTTAAGTTAGTTATGAATGGTATGGTCTTTGGTTTGTATAAACAATCTTGTACAGGTTC
ACCTTATATAGATGATTTTAATAAGATAGCTAGTTGTAAATGGACAGAAGTTGATGATTA
TGTTCTGGCAAATGAGTGTATTGAACGTTTAAAGTTATTTGCTGCAGAAACTCAAAAGGC
AACTGAAGAAGCTTTTAAACAAAGCTATGCTTCTGCTACTATTCAAGAGATTGTTAGTGA
TAGAGAAATTATTTTGTGTTGGGAGACAGGTAAAGTTAAACCACCACTTAATAAAAATTA
TGTTTTCACTGGCTATCATTTTACTAGTACTGGTAAGACAGTTTTAGGTGAGTATGTTTT
TGATAAAAGTGAATTAACTAATGGTGTTTATTATCGCGCTACAACTACTTACAAACTTTC
TATAGGTGATGTTTTTGTCTTAACATCACATTCTGTAGCTAATCTAAGTGCACCTACACT
TGTTCCACAAGAGAACTATGCTAGTATAAGATTTTCTAGTGTTTATAGCGTTCCTTTGCT
GTTTCAAACTAATGTTGCTAACTATCAGCACATTGGAATGAAACGTTATTGCACTGTGCA
AGGTCCTCCTGGTACGGGCAAGTCTCACCTTGCTATAGGTTTAGCTGTTTATTACTATAC
AGCACGTGTAGTTTATACTGCTGCTAGTCATGCTGCTGTAGATGCATTGTGTGAAAAAGC
TTATAAGTTTTTAAATATTAATGACTGTACACGCATTATACCTGCTAAAGTTCGTGTAGA
TTGTTATGATAAGTTTAAAATTAATGATACTACTTGTAAGTATGTTTTTACTACAATAAA
TGCATTACCAGAGTTAGTCACAGATATTGTTGTTGTTGATGAAGTTAGTATGCTTACTAA
TTATGAATTGTCTGTTATAAATGCTCGTGTTAAAGCTAAACATTATGTATATATTGGAGA
TCCTGCTCAGTTACCTGCACCACGTGTGCTATTGAGTAAGGGTTCTTTAGAACCTAGGCA
TTTTAATTCTATTACTAAAATAATGTGCTGTTTAGGTCCTGATATTTTTTTGGGAAATTG
TTATAGATGTCCTAAAGAAATTGTAGAAACTGTTTCAGCATTGGTTTATGATAATAAACT
TAAGGCTAAGAATGATAATAGTTCATTATGCTTTAAAGTATATTTTAAGGGACAGACAAC
ACATGAGAGTTCAAGTGCTGTAAATATTCAACAAATATATTTAATTAGTAAATTTTTGAA
AGCTAATCCAGTTTGGAATAGTGCTGTTTTTATTAGTCCTTATAATAGTCAGAACTATGT
TGCTAAGCGTATTTTAGGTGTTCAAACACAAACTGTTGATTCTGCTCAAGGTTCTGAATA
TGATTATGTTATATATTCACAAACAGCAGAAACAGCTCATTCTATTAATGTTAATCGATT
TAATGTTGCCATAACTAGAGCCAAGAAGGGTATTTTCTGTGTTATGAGTAATATGCAATT
ATTTGAATCTCTTAATTTTATTACTTTACCTTTAGATAAAATTCAGAATCAAACTTTATC
TCGTTTGCATTGTACTACTAATCTTTTTAAAGATTGTAGTAAAAATTTTTTAGGTTACCA
CCCAGCTCATGCTCCTTCATTTTTATCAGTTGATGATAAATATAAGGTCAACGAAGATTT
GGCTGTTTGTTTAAACATTTGTGAACCTGTTTTAACATATTCTCGTTTAATATCTCTCAT
GGGGTTTAAATTGGATTTGACTCTTGATGGTTATTCTAAATTTTTTATTACTAAAGACGA
AGCTATTAAACGTGTTAGAGGTTGGGTTGGTTTTGATGTAGAAGGAGCCCATGCTACGCG
TGACAACATTGGAACAAACTTTCCATTGCAAATAGGTTTTTCAACTGGTGTTGATTTTGT
AGTTGAAGCTACTGGCTTATTTGCTGAGAGAGATTGTTATATATTTAAAAGAACTGTTGC
TAAAGCTCCTCCTGGTGATAACTTTAAACATTTAATACCCCTTATGTCGAAAGGTCAAAA
GTGGGATGTTGTTAGAATCAGAATTGTTCAAATGTTGTCTGATTATCTTTTGGATCTTTC
TGATAGTGTAGTATTTATTACTTGGTCTGCCAGTTTTGAACTTACGTGTTTAAGGTATTT
TGCTAAATTAGGTAGAGAGCTCAATTGTGATGTGTGTCCTAATCGTGCAACATGCTATAA
TTCTAGAACTGGTTATTACGGTTGTTGGCGCCATAGTTATACTTGTGATTATGTGTATAA
CCCGCTTATTGTAGATATACAACAGTGGGGTTACACAGGTTCTTTAACTAGTAATCATGA
TATAATTTGTAATGTACATAAAGGTGCACATGTTGCATCATCTGATGCAATTATGACTCG
GTGTTTAGCAATCTATGATTGTTTTTGTAAATCTGTTAATTGGAATTTAGAGTATCCAAT
AATTTCCAATGAGGTTAGTATAAATACATCTTGTAGGTTATTGCAGCGTGTTATGCTTAA
AGCTGCCATGCTATGTAATAGATACAATTTATGTTATGACATTGGCAATCCTAAAGGTAT
TGCTTGTGTCAAAGATTATGAATTTAAATTCTATGATGCTTCTCCTGTTGTCAAGTCTGT
TAAACAGTTGTTTTATGTTTATGATGTTCATAAAGATAATTTTAAGGATGGTTTATGTAT
GTTTTGGAATTGTAATGTTGATAAATATCCATCTAATTCAATTGTTTGTAGATTTGATAC
TCGGGTATTAAATAAATTAAACCTCCCTGGATGTAATGGTGGTAGTTTGTATGTTAATAA
ACATGCATTTCATACTAATCCTTTTACCAGAACGGTCTTTGAAAATCTTAAACCTATGCC
ATTTTTTTACTATTCAGATACTCCTTGTGTGTATGTAGATGGTTTGGAATCCAAACAAGT
TGATTATGTGCCTTTAAGAAGCGCTACTTGTATCACACGATGTAATTTAGGTGGTGCTGT
TTGTTCTAAGCATGCTGAAGATTATTGTAAATATCTTGAGTCTTATAATGTAGCTACTAC
AGCAGGCTTTACTTTTTGGGTTTATAAGACTTTTGATTTTTATAATTTATGGAATACTTT
CACTATGTTGCAGAGCTTAGAAAATGTAATATATAATTTGGTTAATGCTGGTCATTATGA
TGGACGTATAGGTGAATTGCCTTGTGCTATTATGAATGACAAAGTTGTTGTTAAGATTAA
TAATGTAGATACTGTTATTTTTAAAAATAATACATCACTTCCTACTAATATAGCTGTTGA
ATTATTTACAAAACGTAGTATTCGCCATCACCCTGAACTTAAGATTCTTAGAAATTTGAA
TATTGATATTTGTTGGAAGCATGTCCTTTGGGATTATGTTAAAGATAGTTTGTTTTGTAG
TTCTACCTATGGTGTCTGCAAATACACAGATTTAAATTTTATTGAAAATTTGAATGTACT
TTTTGATGGTCGTGACAATGGTGCTTTAGAAGCTTTTAGAAAAGCAAGAAATGGTGTTTT
TATTAGTACTGGAAAATTAAGTAGTTTGTCTATGATTAAAGGTCCGCAACGAGCTGATTT
AAATGGCGTAATTGTGGATAAAGTTGGAGAACTCAATGTTGAGTTTTGGTTTGCTATGAG
AAAAGATGGTGACGATGTTATCTTCAGCCGTGCAGACAGCCTAAGCCCAAGCCATTACTG
GAGCCCACAAGGTAATCTAGGTGGTAATTGTGCAGGTAATGCCAGCGGTAATGATGCTCT
AGCGCGTTTTACTATCTTTACTCAGAGTCGTGTATTGTCAACCTTTGAACCTCGCTCAGA
TTTAGAACGGGATTTTATTGATATGGAGGATAGTCTGTTTATAGCCAAATATGGTTTAGA
AGATTATGCATTTGATCATATAGTTTATGGTAGTTTTAATTATAAAGTTATAGGAGGTTT
GCACTTGCTTATAGGTTTATTTCGTAGACTAAAAAAATCTAATTTGGTAATTCAAGAGTT
TTTGCAGTATGATTCTAGTATTCATTCATATTTCATTACTGATCAAGAGTGTGGTAGTAG
TAAGAGTGTTTGTACAGTTATTGATTTATTATTAGATGACTTTGTTGTTATTGTTAAGTC
ATTAAATTTGAATTGTGTTAGTAAAGTTGTTAATATTAATGTTGACTTTAAGGACTTTCA
ATTTATGTTGTGGTGTAATGATAATAAAATTATGACTTTTTATCCTAAAATGCAAGCTAC
TAGTGACTGGAAACCTGGTTATTCTATGCCTGTTTTATATAAGTATTTGAATGTTCCATT
AGAGAGAGTTTCTTTATGGAATTATGGTAAAGCTATTAATTTACCAACAGGTTGTATGAT
GAATGTTGCTAAGTATACTCAATTATGTCAGTATTTAAATACTACAACATTAGCTGTTCC
TGTTAATATGCGTGTCTTACACTTAGGTGCAGGATCTGATAAAGAAGTAGCCCCTGGTTC
TGCTGTTTTAAGACAGTGGTTACCATCTGGTAGTATTCTTGTAGATAATGATTTAAATCC
TTTTGTTAGTGATAGTTTAGTCACTTATTTTGGAGATTGTATGACTTTACCATTTGATTG
TCATTGGGATCTGATAATATCTGATATGTATGATCCTCTTACTAAGAATATTGGTGATTA
TAATGTGAGTAAGGATGGTTTCTTTACTTATATTTGTTATTTAATTCGTGATAAATTATC
TTTGGGTGGTAGTGTTGCTATAAAAATTACAGAATTTTCTTGGAATGCTGACTTATATAA
ATTAATGAGTTATTTTGCATTCTGGACAGTTTTTTGTACTAATGTAAATGCTTCTTCTAG
TGAAGGGTTTTTAATAGGTATAAATTATTTGGGTAAGTCCTGCTTTGAAATAGATGGCAA
TGTTATGCATGCCAACTATTTGTTTTGGAGAAATAGTACAACATGGAATGGTGGTGCTTA
TAGTTTATTTGATATGTCTAAATTTTCTTTGAAATTGGCTGGCACTGCTGTAGTAAATTT
AAGACCAGATCAATTAAATGATTTAGTTTATTCTCTTATTGAAAGAGGTAAGTTATTAGT
GCGTGATACGCGTAAAGAAATTTTTGTTGGTGATAGTCTTGTAAACACTTGTTAGATCTT
TCAGTTTG----------------------------------------------------
------------------------------------------------------------
------------------------------------------------------------
------------------------------------------------------------
------------------------------------------------------------
------------------------------------------------------------
------------------------------------------------------------
------------------------------------------------------------
------------------------------------------------------------
------------------------------------------------------------
------------------------------------------------------------
------------------------------------------------------------
------------------------------------------------------------
-------------------------------------------------TTAATATTAAA
TCTAAACTATGTTAATTATATTTTTATTTTTTAATTTTTGTTATGGTTTTAATGAACCTT
TGAATGTTGTGTCTCATTTAAACCATGACTGGTTTTTATTTGGTGATAGTCGTTCTGATT
GTAACCATATTAATAATTTAAAAATTAAAAATTATGGTTATTTGGATATTCACCCTAGTT
TGTGTAATAATGGTAAAATTTCATCTAGTGCTGGTGATTCTATTTTTAAGAGTTATCATT
TTACCCGGTTTTATAATTACACTGGCGAGGGTGATCAAATTATTTTTTATGAGGGTGTTA
ATTTCAATCCTCATCATAGGTTTAAGTGCTTCTTTAATGGTAGTAATGATGTATGGATTT
TTAACAAGGTGAGGTTTTATCGTGCTTTATATTCTAATATGGCTCTTTTTCGCTATCTTA
CCTTTGTTGATATTCTTTACAATTTTTCTTTTTCTATTAAGGCTAATATT---TGTAATA
GTAATATTTTATCACTTAATAATCCTATTTTTAT---------------------TAGTA
CTAATTATTCTAAGGACGTTTATTTCACTTTATCAGGGTGTTCTTTGTATTTAGTACCTC
TTTGTCTTTTTAAATCTAATTT---------------------------TAGTCAGTACT
ATTATAATATGGATACTGGCTTTGCTTATGGTTAT------------TCTAATTTTGTTT
CTTCTGATTTAGATTGTACATATATTTCTCTTAAACCTGGTTCTTATAAAATTTTTTCTA
CTGGTTTTGTTTTATCCATACCTACTAAAGCTCTTTGCTTTAATAAATCTAAACAATTTG
TACCCGTGCAGGTTGTTGATTCTAGGTGGAACAATCTTCGTGCATCGGATACTTCATTAT
CCGATGCATGTCAGTTGCCTTATTGTTATTTTCGCAATTCTTCTGGTAATTATGTTGGCA
AATATGATATTAATCATGGTGATAATGGTTTTACTTCTATTCTATCTGGTCTTTTATATA
ATGTCTCTTGTATTTCTTATTATGGCTCCTTTTTGTATGACAATTTTACATCAATTTGGC
CTCGTTTTTCTTTTGGTAATTGTCCTACATCTGCTTATATTAAAT------TAAA---TT
GTTTCTATGATCCTTTGCCTATTATTTTACAAGGTATTTTATTATTTTTAGCTTTATTGT
TTATTGTGTTT---TTACTTT-------------------TTCTAGTTTACCATGGCTAA
TATTAAATCTAAACATGTTTTTAATTATTTTTATTTTGCCTACAACACTAGCTGTTATAG
GTGATTTTAATTGTACTAACTCTTTTATTAATGATTATAATAAAACCATTCCGCGTATAA
GCGAGGATGTTGTTGATGTATCTCTTGGTTTGGGCACATATTATGTTCTTAACCGTGTTT
ATTTAAATACTACCTTGTTATTTACAGGTTATTTTCCTAAATCTGGTGCTAATTTTAGAG
ACTTGGCTTTAAAGGGTTCTAAATATTTGAGTACTCTCTGGTATAAACCACCTTTTCTGT
CAGATTTTAATAATGGTATTTTTTCTAAGGTTAAGAATACTAAGTTATATGTTAATAATA
CTTTGTATAGTGAATTTAGTACTATAGTTATAGGTAGTGTTTTTGTTAATACTTCTTATA
CTATTGTTGTTCAACCTCACAATGGTATTTTGGAGATTACAGCTTGTCAGTATACTATGT
GTGAATATCCTCACACTGTTTGTAAGT---CTAAGGGTAGTATTCGTAATGAATCTTGGC
ACATTGA---TTCTTCGGAACCTTTATGCTTGTTTAAGAAAAATTTTACTTATAATGTTT
CTGCAGATTGGCTGTATTTTCATTTTTATCAAGAACGTGGTGTTTTTTATGCATATTATG
CAGATGTAGGTATGCCTACCACTTTCTTATTTAGTTTATATTTAGGTACTATTTTATCTC
ATTATTATGTTATGCCTTTGACTTGTAAGGCTATATCTTCAAATACTGACAATGAAACTT
TAGAATATTGGGTTACACCGCTATCTAGACGTCAGTATCTTCTTAATTTTGATGAGCACG
GTGTTATTACTAATGCCGTTGATTGTTCAAGTAGTTTTCTTAGTGAGATTCAATGTAAAA
CTCAATCTTTTGCACCTAATACTGGTGTTTATGATTTGTCTGGTTTTACTGTAAAGCCTG
TTGCAACTGTTTATCGTCGGATTCCTAATTTACCTGATTGTGACATTGACAACTGGCTTA
ATAATGTTAGTGTACCTTCACCTCTTAATTGGGAACGTAGAATTTTTTCTAATTGTAACT
TCAATTTAAGCACTTTACTTCGTCTAGTTCATGTTGATTCTTTTTCTTGTAATAATCTTG
ATAAATCTAAAATTTTTGGTAGTTGCTTTAATAGTATTACTGTTGACAAGTTTGCTATAC
CTAATCGCAGACGAGATGATTTGCAATTGGGCAGTTCTGGCTTTTTGCAATCATCTAATT
ACAAAATAGATATTTCTTCTAGTTCTTGTCAATTGTATTATAGTTTACCTTTAGTTAATG
TTACTATTAATAACTTTAATCCATCTTCTTGGAATAGGAGGTATGGTTTTGGTAGTTTTA
ATGTGTCTTCTTAT---------------GACGTTGTTTATTCTGATCATTGTTTTTCTG
TTAACAGCGACTTTTGCCCTTGTGCAGATCCGTCTGTTGTTAATTCTTGTGTTAAATCTA
AGCCTCTTTCTGCCATTTGTCCTGCTGGTACTAAATATCGTCATTGCGACTTGGA---TA
CTACTCTTTATGTTAATAACTGGTGTAGATGTTCTTGTCTACCTGACCCCATTTCTACTT
ATTCTCCTAACACATGTCCTCAAAAGAAGGTCGTTGTTGGTATAGGTGAACATTGTCCAG
GTCTTGGTATTAATGAGGAAAAATGTGGTACA------CAATTAAATCATAGTTCCTGTT
CTTGTAGTCCTGATGCCTTTTTGGGTTGGTCTTTTGATAGTTGTATTAGTAATAATCGTT
GCAATATTTTTTCTAATTTTATTTTTAATGGAATTAATAGTGGCACCACTTGTTCTAATG
ATTTGTTATATTCTAACACTGAAGTTTCTACTGGTGTTTGTGTTAATTATGATCTTTATG
GCATCACAGGCCAAGGTATTTTTAAAGAAGTTTCTGCGGCTTATTATAATAATTGGCAGA
ATCTTTTGTATGATTCTAATGGTAATATTATTGGTTTTAAAGATTTTTTGACTAATAAAA
CTTACACTATACTTCCTTGTTATTCTGGTAGAGTGTCTGCTGCATTTTATCAAAATTCTT
CTTCACCAGCTTTGCTTTATCGTAATTTAAAGTGTAGTTATGTTTTGAATAAT---ATTT
CTTTTATCTCACAACCATTT---TATTTTGATAGTTATCTTGGTTGTGTTTTGAATGCTG
TTAATTTAACTAGCTATTCTGTATCCTCTTGTGATTTGCGTATGGGTAGTGGGTTTTGTA
TTGATTATGCTTTAC---------CCTCTTCTCGGCGTAAGCGTAGAGGTATTTCTTCTC
CTTATCGCTTTGTAACTTTTGAACCCTTTAATGTTAGTTTTGTTAACGATAGTGTTGAAA
CTGTTGGTGGTTTATTTGAGATTCAGATTCCTACTAACTTTACCATAGCTGGTCATGAAG
AATTTATTCAGACTAGTTCTCCTAAAGTTACTATTGATTGTTCAGCTTTTGTTTGCTCTA
ATTATGCTGCTTGTCATGATTTATTGTCGGAATATGGCACTTTTTGCGATAATATTAATA
GTATTTTAAATGAAGTCAATGATTTACTTGATATTACTCAGTTGCAGGTTGCTAATGCTT
TAATGCAAGGTGTTACACTTAGTTCTAATCTTAATACTAATCTACACTCTGATGTTGATA
ATATAGATTTTAAATCTCTTCTAGGTTGTTTAGGTTCACAATGTGGTTCTTCGTCTAGAT
CTTTGTTAGAGGATTTATTATTCAACAAGGTCAAACTTTCAGATGTAGGTTTTGTTGAAG
CTTATAATAATTGCACTGGTGGTAGTGAAATTAGAGATCTTCTCTGTGTGCAATCTTTTA
ATGGTATTAAAGTATTACCTCCCATTTTATCTGAGACTCAAATTTCTGGCTATACTACAG
CTGCTACTGTGGCGGCTATGTTTCCGCCATGGTCTGCTGCTGCTGGTGTACCATTTTCTC
TTAATGTACAATATAGAATTAATGGTTTGGGTGTTACTATGGATGTTCTTAATAAGAATC
AAAAGTTAATAGCTAATGCTTTTAATAAAGCTCTTCTTTCTATCCAGAATGGTTTTACTG
CTACTAACTCTGCTCTTGCTAAAATTCAAAGTGTCGTTAATGCTAATGCTCAAGCACTTA
ATAGTTTGTTACAACAATTATTTAATAAATTTGGTGCTATTAGTTCTTCTTTACAAGAAA
TTTTGTCTCGCCTTGATAATTTAGAAGCTCAGGTTCAGATTGATAGGCTCATTAATGGTC
GTTTGACTGCTTTAAATGCTTATGTTTCTCAACAGCTTAGTGATATTACACTTATTAAGG
CTGGAGCTTCTCGTGCTATTGAGAAGGTTAATGAGTGTGTTAAAAGTCAATCCCCTCGTA
TAAATTTTTGTGGCAATGGTAACCACATTTTATCATTGGTTCAAAATGCTCCTTATGGTT
TGCTTTTCATTCATTTTAGTTATAAACCTACTTCTTTTAAAACTGTCTTAGTAAGTCCAG
GTTTATGTTTATCCGGTGATAGAGGTATTGCACCTAAGCAAGGTTATTTTATTAAACAAA
ATGATTCCTGGATGTTTACTGGTAGTTCCTATTATTACCCAGAACCAATTTCAGATAAAA
ATGTTGTTTTCATGAATAGTTGCTCTGTTAATTTTACTAAAGCTCCATTTATTTATCTTA
ATAATTCTATACCAAATTTGTCTGATTTTGAAGCCGAGTTTTCTCTTTGGTTTAAAAATC
ATACTTCTATAGCACCTAATTTAACCTTTAATTCTCA---TATTAATGCTACTTTTTTAG
ATCTGTATTATGAAATGAATGTTATTCAGGAATCTATTAAATCTTTGAACAGTAGTTTTA
TTAATCTTAAAGAAATAGGTACTTATGAAATGTATGTTAAATGGCCTTGGTACATTTGGT
TGTTAATTGTCATTTTATTTATAATTTTTCTTATGATACTTTTCTTTATATGCTGCTGTA
CTGGTTGTGGTTCAGCATGTTTTAGTAAATGTCATAATTGTTGTGATGAGTATGGGGGTC
ACAATGATTTTGTTATTAAAGCATCTCATGATGATT------------------AGATTT
TA----------------AATCTAAACTTTATAT--------------------------
------------------------------------------------------------
------------------------------------------------------------
------------------------------------------------------------
------------------------------------------------------------
------------------------------------------------------------
------------------------------------------------------------
----------------------------ATGGAAGTTTGGAGGCCTAGCTATAAATATTC
TCTTATTACTAGAGAATTTGGTGTCACAGATCTTGAGGATTTGTGTTTTAAATATAATTA
TTGCCAACCTTGTGTTGGTTATTGTATTGTACCTTTAAACGTTTGGTGTCGTAAGTTTGG
TAAATTTGCTTCTTATTTTGTTTTACGTAGTCATGACACCTCTCATAAGAATAATTTTGG
TGTTATAACTAGTTTTACTAGTTATGGTAACACTGTTTCTGAGGCTGTTTCTAAATTAGT
TGAATCAGCATCTGATTTTATCGCTTGGCGAGCTGAAGCACTTAATAAGTATGGTTGATG
TATTTTTCACTGATACTGCTTGGTATGTAGGTCAGATTTTCTTTTTAGTTTTATCTTGTG
TCATTTTCTTAATTTTTGTTGTTGCACTTTTAGCAACTATTAAACTTTGTATTCAAATTT
GTGGTTTTTGTAATATTTTTATTATTTCACCTTCTGCCTATGTTTATAATAGAGGTAGAC
AGTTGTATAAGTCTTATAGTGAACATGTCATACCTTCTACTTTAGATG-----ATTTAAT
TTAAATCTAAACATCATGAATGAATCAATTTTTCCTCAT---------------TGGAAT
TCTGATCAAGCTATTACATTCTTAAAAGAATGGAATTTCTCTTTGGGTGTAATATTACTT
CTCATTACTATCATACTGCAGTTTGGTTATACGAGTCGTAGTATGTTTGTTTATCTTATT
AAGATGATTATTCTTTGGCTTATGTGGCCATTGACCATTATCTTGACTATATTTAATTGC
TTTTATGCTTTGAATAATATCTTTCTTGGGCTTTCTATACTGTTTACTATTATTTCTATT
GTTATATGGATTTTATATTTTGTCAACAGTATTCGGCTTTTTATCAGAACTGGCAGTTGG
TGGAGTTTTAACCCAGAGACTAATAATCTTATGTGTATTGATATGAAAGGTAAGATGTAT
GTTAGGCCAGTTATTGAGGACTATCATACATTAACGGCTACTGTTATCCGTGGTCATCTT
TATATACAGGGTGTTAAACTTGGCACTGGTTACACGCTTGCCGATTTGCCTGTTTATGTT
ACTGTAGCTAAGGTGCAAGTCCTCTGTACTTATAAACGTGCCTTTTTAGATAAGTTAGAT
GTTAATAGTGGTTTTGCTGTTTTTGTTAAGTCTAAAGTTGGTAACTATCGTTTACCTTCT
AGTAAATCTAGTGGTATGGATACTGCCTTGTTGAGAGCTTAAATCTAAACTATTAGGATG
TCTTATACTCCCGGTCATC---ATGCTGGAAGTAGAAGCTCCTCTGGAAATCGTTC----
--AGGAATCCTCAAGAAAACTTCTTGGGTTGACCAATCTGAGCGAAGCCATCAAACCTAT
AATAGAGGCAGAAAACCCCAACCCAAATTCACTGTGTCTACTCAACCACAAGGAAACCCT
ATCCCACATTATTCCTGGTTCTCTGGGATTACCCAATTTCAAAAAGGTAGAGACTTTAAA
TTTCCAGATGGTCAAGGAGTACCCATTGCTTACGGGATACCCCCTTCTGAAGCAAAAGGA
TATTGGTATAAACACAACCGGCGTTCTTTTAAAACAGCTGATGGTCAACAAAAGCAGTTG
TTACCAAGATGGTATTTCTACTATCTCGGTACCGGTCCATATGCCAGTTCATCCTATGGT
GATGCCCACGAAGGTATCTTCTGGGTCGCTAGTCACCAAGCTGACACTTCTATTCCCTCC
GATGTTTCGGCAAGGGATCCTACTATTCAAGAAGCTATCCCTACTAGGTTTTCGCCTGGT
ACGATTTTGCCTCAAGGCTATTATGTTGAAGGCTCAGGAAGGTCTGCTTCTAATAGCCGG
CCAGGTTCACGTTCTCAATCACGTGGACCCAATAATCGTTCATTAAGTAGAAGTAATTCT
AATTTTAGACATTCTGATTCTATAGTGAAACCTGATATGGCTGATGAGATTGCTAGTCTT
GTCTTGGCCAAGCTTGGTAAAGATTC---TAAACCTCAGCAAGTTACCAAGCAAAATGCT
AAGGAAATTAGGCATAAAATTTTAATGAAACCTCGCCAAAAGCGAACTCCTAATAAATTT
TGTAATGTTCAACAGTGTTTTGGTAAAAGAGGACCGCTCCAAAACTTTGGTAATTCTGAA
ATGTTAAAGCTTGGTACTAATGATCCTCAATTTCCTATTCTTGCTGAATTAGCCCCTACA
CCAGGTGCTTTTTTCTTTGGCTCTAAATTAGAGTTGTTTAAAAGAGACTCTGATGCT---
GATTCACCTTCTAAAGACACTTTTGAACTTCGTTATTCTGGTTCTATTAGGTTTGATAGT
ACTTTACCTGGTTTTGAGACAATTATGAAAGTTCTTAAAGAGAATTTAGATGCTTATGTT
AATTCTAATCAGAACACTGTTTCTGGTTCGCTGAGTCCTAAACCTCAGCGTAAAAGAGGT
GTTAAACAATCACCTGAATCGTTTGACTCTCTTAATTTAAGTGCTGATACTCAGCACATT
TCA------------------AATGATTTTACTCCTGAGGATCATAGTTTACTTGCTACT
CTTGATGATCCTTATGTAGAAGACTCTGTTGCTTAATGAGAATGAATCCTAATTCGACAC
TAGGTGGTAACCCCTCGCTA-TTAGTCGGAATAGGACACTCTCTATCAGAATGAAT-TCT
TGCTGTTACAACAGATAGAGTAGGTTGTTGCAGACTATATATTAATTAGTAGAAACTTTA
TATTTAAATATTTGATTGTTAGAGTAGTTATAAGGTTTAGCTGTA---GTATAAACGCCT
CCGGGAAGAGCTAGCAATTATAGTATTTAATATATATATTAGTATATGATTGAAATTAAT
TATAGCCTTTTGGAGGAATTAC
>DQ415913.1 Human coronavirus HKU1 strain N17 genotype C, complete genome
--------------GAGCGATTGACGTTCGTACCGTCTATCAGCTTACGATCTCTTGTCA
GATCTCATTAAATCTAAACTT--TTTAAACAAGATTCCCTGTTATCCATGCTTGTGAGTG
TGGTTTAATCATAATCTTGTATTTTACTTTCCACACTTTTCATCTCTCTGTCAGTGACGT
GTTGGTTGTCCTCAGCGTCCCTCCCATAGGTC----------------------------
-----GCAATGATTAAAACCAGCAAATACGGTCTCGGCTTCAAGTGGGCGCCAGAATTTC
GTTGGCTGCTTCCGGATGCAGCGGAGGAGTTGGCTAGTCCTATGAAGTCAGATGAGGGTG
GGTTATGCCCCTCTACTGGTCAAGCGATGGAAAGTGTTGGATTTGTTTATGATAATCATG
TGAAGATAGATTGTCGCTGCATTCTTGGACAAGAATGGCATGTGCAGTCAAATCTTATCC
GTGATATTTTTGTTCATGAAGATCTACATGTTGTAGAAGTTCTAACTAAAACAGCCGTAA
AGTCCGGTACGGCAATTTTAATTAAATCACCTTTGCATAGCTT-----------------
----GGGTGGTTTTCCTAAAGGGTATGTTATGGGCTTGTTCCGTT---------------
---------CATACAAGACTAAACGTTATGTTGTACATCATCTTTCTATGACTACATCTA
CTACTAATTTTGGTGAAGA------TTTTTTTGGTTGGATTGTACCTTTTGGTTTTATGC
CATCTTATGTTCACAAATGGTTTCAATTCTGTAGGTTGTATAT-----------------
----------------TGAAGAGAGTGATTTAATAATTTCAAATTTTAAATTTGATGATT
ATGATTTTAGTGTAGAAGCTGCTTATGCTGAGGTTCATGCTGAGCCTAAAGGTAAATATT
CACAAAAAGCTTATGCTTTACTTAGACAATATCGTGGTATTAAACCCGTACTTTTTGTAG
ACCAGTATGGTTGTGACTATTCTGGTAAATTAGCAGATTGTCTTCAAGCTTATGGTCATT
ATTCTTTGCAAGATATGAGACAAAAGCAGTCTGTATGGCTTGCCAATTGTGACTTTGATA
TTGTAGTGGCTTGGCATGTAGTTCGTGATTCACGATTTGTTATGCGCCTGCAGACTATAG
CTACTATTTGTGGTATTAAATATGTTGCACAACCTACAGAAGATGTAGTAGATGGAGATG
TAGTTATACGTGAACCTGTACATTTATTATCTGCTGATGCAATAGTTTTAAAGCTTCCTA
GTTTGATGAAAGTTATGACTCATATGGATGATTTTTCTATTAAATCTATATATAATGTTG
ATTTGTGTGATTGTGGTTTTGTTATGCAGTATGGTTATGTAGATTGTTTTAATGATAATT
GTGATTTTTATGGTTGGGTTTCAGGTAATATGATGGATGGTTTTTCTTGTCCATTGTGTT
GTACAGTTTATGACTCTAGTGAAGTTAAAGCCCAATCATCTGGTGTTATTCCTGAGAATC
CTGTGTTATTTACTAATAGTACTGATACTGTTAACCCTGATTCTTTTAATTTGTATGGTT
ATTCTGTCACACCATTTGGTTCTTGTATATATTGGTCGCCACGTCCTGGATTGTGGATTC
CTATAATTAAATCTTCAGTCAAGTCTTATGATGATTTGGTTTATTCAGGTGTAGTAGGTT
GTAAATCTATTGTTAAAGAAACTGCTCTTATTACTCATGCACTTTACTTAGATTATGTTC
AATGTAAGTGTGGTAATCTTGAACAAAATCATATTCTTGGTGTTAATAATTCTTGGTGTA
GGCAACTGTTGCTTAATAGAGGTGATTATAATATGCTTCTAAAAAATATTGACTTGTTTG
TTAAGCGTCGTGCTGATTTTGCTTGCAAATTTGCAGTTTGTGGAGATGGTTTTGTACCTT
TTTTACTAGATGGTTTAATTCCCCGTAGTTATTATCTAATTCAGAGTGGTATTTTCTTTA
CATCTTTGATGTCTCAATTTTCACAAGAAGTTTCTGATATGTGTTTAAAAATGTGTATTT
TGTTTATGGACAGAGTTTCAGTTGCTACATTTTATATAGAGCATTATGTTAATAGGTTGG
TTACTCAATTTAAGTTATTGGGTACTACACTTGTTAATAAAATGGTTAATTGGTTTAATA
CCATGTTAGATGCTAGTGCACCTGCTACAGGCTGGCTTCTTTACCAATTATTGAATGGTT
TTTTTGTAGTATCTCAAGCCAACCTTAATTTTGTTGCTTTAATACCTGATTATGCTAAAA
TTTTAGTTAATAAATTTTACACTTTTTTTAAGTTATTATTAGAGTGTGTTACAGTTGATG
TTTTAAAAGATATGCCTGTTCTTAAAACTATTAATGGTTTAGTTTGTATTGTAGGCAATA
AGTTTTATAACGTTAGTACAGGGTTAATTCCTGGTTTTGTTTTACCATGTAATGCACAGG
AGCAACAAATTTATTTTTTTGAAGGCGTTGCAGAATCTGTTATAGTAGAAGATGATGTTA
TTGAGAATGTCAAATCTTCTTTATCATCTTATGAGTATTGTCAACCACCTAAATCTGTAG
AAAAAATTTGTATTATAGATAATATGTACATGGGTAAGTGTGGTGATAAATTTTTCCCTA
TTGTTATGAATGATAAAAATATTTGTCTTTTAGATCATGCTTGGCGTTTTCCATGTGCAG
GTAGAAAAGTTAATTTTAACGAGAAACCTGTTGTTATGGAGATTCCGTCTTTGATGACAG
TTAATGTTATGTTTGATTTAGATTCTACTTTTGATGATATTTTAGGTAAAGTTTGTTCAG
AATTTGAAGTAGAAAAGGGTGTTACTGTAGATGATTTTGTTGCTGTTGTTTGTGATGCTA
TAGAGAATGCTTTAAACTCTTGTAAAGAGCATCCAGTGGTTGGTTATCAAGTTCGTGCAT
TTTTAAATAAACTTAATGAGAATGTTGTTTATTTATTTGATGAGGCTGGTGATGAAGCAA
TGGCCTCTCGTATGTATTGTACTTTTGCTATTGAGGATGTTGAAGACGTTATCAGTAGCG
AAGATGTCGAAG------ATACTATTGATGGTGTCGTTGAAGACACTATTAATGA-----
----CGATGAAGATGTTGTTACTGGTGACAATGACGATGAAGATGTTGTTACTGGTGACA
ATGACGATGAAGAT---GTTGTTACTGGTGACAATGACGATGAAGATGTTGTTACTGGTG
ACAATGACGATGAAGATGTTGTTACTGGTGACAATGACGATGAAGATGTTGTTACTGGTG
ACAATGACGATGAAGATGTTGTTACTGGTGACAATGACGATGAAGATGTTGTTACTGGTG
ACAATGATGATGAAGATGTTGTTACTGGTGACAATG------------------------
------------------------------------------------------------
------------------------------------ACGATGAAGATGTTGTTACTGGTG
ACAATAACGATGAAGAGAGTGTTACTGG--------------------------------
------------------------------------------------------------
------------------------------------------------------------
----------TGACAATGATGACCAAATTGTTGTTACTGGTGATGATGTAGATGATAT--
-------------CGAAAGTATTTATGACTTTGATACTTATAAAGCTCTTTTAGTTTTTA
ATGATGTCTATAATGATGCTTTGTTTGTTAGTTATGGTTCTAGTGTTGAAACAGAAACAT
ATTTTAAAGTTAATGGTTTATGGTCACCTACTATTACACATACTAACTGTTGGTTGCGTT
CTGTGTTACTTGTAATGCAGAAATTACCTTTTAAGTTTAAGGATTTAGCTATTGAAAATA
TGTGGTTATCTTATAAGGTGGGTTATAATCAAAGTTTTGTTGATTATTTACTGACCACTA
TTCCTAAAGCTATTGTTTTGCCTCAAGGTGGTTATGTAGCTGATTTTGCTTATTGGTTTT
TAAACCAGTTTGATATTAATGCGTATGCTAATTGGTGTTGTTTAAAATGTGGTTTTTCTT
TTGATTTAAACGGTTTGGATGCTGTGTTTTTTTATGGAGATATTGTGTCTCATGTTTGTA
AGTGTGGACATAATATGACTCTAATAGCAGCGGACTTACCTTGTACATTACATTTTTCAT
TATTTGATGACAATTTTTGTGCTTTTTGCACCCCTAAAAAAATTTTTATTGCTGCATGTG
CTGTGGATGTAAACGTTTGTCATTCTGTAGCTGTTATAGGTGATGAACAAATAGATGGTA
AGTTTGTTACTAAATTTAGTGGTGATAAATTTGATTTTATAGTAGGTTATGGAATGTCAT
TTAGTATGTCTTCTTTTGAGTTAGCTCAATTGTATGGTTTGTGTATAACACCTAATGTAT
GTTTTGTTAAAGGTGATATTATAAATGTTGCTAGACTTGTTAAAGCTGATGTTATTGTTA
ATCCTGCTAATGGGCATATGCTCCATGGTGGTGGAGTTGCAAAAGCTATAGCTGTAGCTG
CAGGTAAAAAATTTTCTAAAGAAACTGCTGCTATGGTTAAATCTAAGGGTGTTTGCCAAG
TAGGAGATTGTTATGTTTCTACCGGTGGTAAATTATGTAAAACAATTCTTAATATTGTAG
GCCCTGATGCTAGACAAGATGGAAGACAATCTTATGTTTTGTTAGCACGTGCTTATAAGC
ATCTTAATAATTATGATTGTTGTTTGTCTACTCTCATATCGGCTGGTATATTTAGTGTTC
CTGCTGATGTGTCATTAACTTACCTTCTAGGTGTTGTTGATAAACAAGTTATCCTTGTTA
GTAATAATAAAGAAGATTTTGATATTATTCAAAAATGTCAAATTACTTCAGTTGTTGGTA
CTAAAGCATTGGCTGTTAGATTAACTGCTAATGTAGGCCGTGTTATTAAATTTGAGACAG
ATGCATACAAACTTTTCTTGAGTGGTGATGATTGTTTTGTTTCAAATTCTTCTGTTATAC
AAGAAGTTTTATTACTTCGTCATGATATACAATTGAATAATGACGTTCGTGATTATTTGT
TGTCTAAGATGACTAGTCTTCCTAAAGATTGGCGTCTTATCAATAAATTTGATGTTATTA
ACGGTGTTAAAACTGTTAAATATTTTGAGTGTCCTAATTCTATTTATATATGTAGTCAGG
GTAAAGACTTTGGTTATGTATGTGATGGTTCTTTTTATAAAGCAACTGTTAATCAAGTTT
GTGTTTTATTAGCTAAGAAGATAGATGTTTTGCTTACTGTAGATGGTGTTAATTTTAAAT
CTATTTCTCTTACTGTAGGTGAAGTTTTTGGTAAAATACTTGGTAATGTTTTCTGTGATG
GCATTGATGTTACTAAGTTAAAGTGTAGTGATTTTTATGCCGATAAAATTTTATATCAGT
ATGAAAATTTGTCTTTAGCTGATATTTCTGCTGTACAAAGTTCATTCGGGTTTGATCAGC
AACAATTGCTTGCTTACTATAATTTTTTAACAGTATGTAAATGGTCTGTAGTTGTTAACG
GTCCATTTTTTTCTTTTGAACAGTCTCATAATAATTGTTATGTGAATGTAGCTTGTCTTA
TGTTGCAGCATATTAATCTTAAATTTAATAAATGGCAGTGGCAGGAAGCATGGTATGAAT
TTCGTGCTGGCAGACCACATAGGTTAGTTGCTCTTGTTTTAGCTAAAGGTCATTTTAAAT
TTGATGAACCATCAGATGCTACTGATTTTATCCGTGTTGTTTTGAAACAAGCTGATTTAT
CAGGTGCAATTTGTGAATTAGAACTTATTTGTGATTGTGGTATTAAACAAGAAAGTCGTG
TTGGTGTTGATGCTGTTATGCATTTTGGTACATTAGCAAAGACTGATCTTTTTAATGGTT
ATAAGATTGGCTGTAATTGTGCAGGTAGAATTGTCCATTGTACTAAATTGAATGTACCAT
TTTTGATTTGTTCTAATACTCCTCTGAGTAAGGATTTACCTGATGATGTTGTTGCAGCTA
ACATGTTTATGGGTGTAGGTGTAGGCCATTATACACATTTGAAATGTGGTTCACCTTACC
AACATTATGATGCTTGTAGTGTTAAAAAATATACAGGTGTTAGTGGTTGTTTAACTGACT
GCTTGTATCTTAAAAATTTAACCCAGACTTTTACATCTATGTTGACTAATTATTTTTTGG
ATGATGTTGAAATGGTTGCTTATAACCCTGATCTTTCACAATATTATTGTGATAATGGTA
AGTATTATACAAAACCTATTATAAAGGCTCAGTTTAAACCATTTGCTAAAGTTGACGGTG
TTTATACTAACTTTAAGTTAGTTGGACATGATATTTGTGCTCAATTGAATGATAAGTTAG
GTTTTAATGTAGATTTGCCGTTTGTTGAGTACAAAGTAACAGTCTGGCCTGTAGCTACTG
GTGATGTTGTTTTGGCATCTGATGATTTATATGTGAAACGTTATTTTAAAGGATGTGAAA
CTTTTGGTAAGCCTGTTATTTGGTTTTGTCATGATGAAGCATCATTGAATTCTCTTACTT
ATTTTAATAAACCTAGTTTTAAATCTGAAAATAGATATAGTGTTTTGTCTGTTGATTCTG
TATCTGAGGAGTCACAAGGTAATGTGGTTACTTCTGTTATGGAATCGCAGATTAGTACTA
AAGAGGTTAAGTTAAAGGGTGTTAGAAAGACTGTTAAAATAGAAGATGCTATTATTGTTA
ATGATGAAAATAGTTCTATTAAGGTTGTTAAAAGTTTATCTTTAGTTGATGTTTGGGATA
TGTATTTGACAGGTTGTGATTATGTTGTTTGGGTTGCTAATGAATTGTCACGCCTAGTTA
AATCACCAACAGTTAGGGAATATATACGATATGGTATTAAACCTATTACTATACCTATAG
ATTTGTTATGTTTAAGAGATGATAATCAAACTCTTTTAGTTCCTAAAATTTTTAAAGCAA
GAGCTATAGAATTTTATGGTTTTTTGAAGTGGTTGTTTATTTATGTTTTTAGTTTATTAC
ATTTTACAAATGATAAAACCATTTTTTATACTACAGAAATAGCTTCTAAGTTTACTTTTA
ATTTGTTTTGTTTGGCTCTTAAAAATGCTTTTCAGACATTTAGATGGAGTATATTTATAA
AAGGTTTTCTTGTTGTAGCCACTGTGTTTTTGTTTTGGTTTAATTTTTTGTATATAAATG
TTATTTTTAGTGATTTTTATCTTCCTAATATTAGTGTTTTTCCTATTTTTGTGGGAAGAA
TTGTTATGTGGATAAAGGCTACTTTTGGTTTGGTTACAATTTGTGATTTTTATTCTAAGT
TAGGTGTAGGTTTTACAAGTCATTTTTGTAATGGTAGTTTTATATGTGAATTGTGTCATT
CTGGTTTTGATATGTTGGATACATATGCAGCTATAGATTTTGTTCAGTATGAAGTAGATA
GACGTGTTTTATTTGATTATGTTAGTTTAGTCAAATTAATTGTTGAACTCGTTATTGGTT
ATTCATTATATACAGTATGGTTTTATCCATTATTTTGTCTTATTGGTTTACAATTATTTA
CTACATGGTTGCCTGATTTGTTTATGTTAGAAACTATGCATTGGTTGATTAGATTTATTG
TATTTGTAGCTAATATGTTACCTGCTTTTGTTTTGTTGCGGTTTTATATAGTTGTTACTG
CTATGTATAAAGTAGTTGGTTTTATTAGGCATATTGTTTATGGTTGTAATAAAGCTGGTT
GTTTATTTTGTTATAAACGAAATTGTAGTGTTCGTGTTAAGTGTAGTACTATTGTTGGTG
GTGTAATTCGTTATTATGATATTACTGCTAATGGTGGTACTGGTTTTTGTGTTAAACATC
AATGGAATTGTTTTAATTGCCATTCTTTTAAACCAGGTAACACTTTTATAACTGTAGAAG
CTGCTATAGAACTTTCTAAAGAGCTTAAACGACCTGTAAACCCAACTGATGCTTCACATT
ATGTAGTTACTGATATTAAGCAAGTTGGTTGTATGATGCGTTTGTTCTATGATAGAGATG
GACAGCGTGTTTACGATGATGTTGATGCTAGTTTATTTGTAGATATTAATAATCTGTTAC
ATTCTAAAGTTAAAGTTGTTCCTAATTTGTATGTAGTTGTAGTAGAGAGTGATGCTGATA
GAGCTAATTTTCTGAATGCTGTTGTGTTTTATGCACAATCATTGTATAGGCCTATATTAC
TTGTAGACAAAAAGTTAATTACTACAGCTTGTAATGGTATCTCTGTAACCCAGACTATGT
TTGATGTTTATGTTGATACTTTTATGTCTCATTTTGATGTTGATAGAAAGAGTTTTAATA
ATTTTGTTAACATTGCTCATGCTTCTCTTAGAGAGGGTGTGCAATTAGAAAAGGTTTTAG
ATACTTTTGTGGGATGTGTACGTAAATGTTGTTCCATTGATTCAGATGTTGAAACAAGAT
TTATTACTAAATCTATGATATCTGCAGTAGCTGCTGGTTTGGAATTTACTGATGAAAATT
ATAATAATTTGGTACCTACATATTTAAAGAGTGATAATATTGTAGCTGCTGATTTAGGTG
TTCTTATACAGAATGGTGCTAAGCATGTACAGGGTAATGTTGCTAAGGCAGCTAATATTT
CTTGTATATGGTTTATTGACGCTTTTAATCAACTTACTGCTGATTTACAGCATAAATTAA
AAAAAGCATGTGTTAAAACTGGCTTGAAGTTAAAATTGACTTTTAATAAGCAAGAGGCAA
GTGTTCCTATTCTTACAACACCCTTTTCACTTAAAGGAGGTGTTGTATTGAGTAATTTGT
TATATATATTATTTTTTATTAGTTTAATTTGTTTTATATTATTGTGGGCTTTACTGCCTA
CATATAGTGTTTATAAGTCTGATATTCATTTGCCTGCTTATGCTAGTTTTAAAGTTATTG
ATAATGGTGTTGTTAGAGATATTTCAGTTAATGATTTATGTTTTGCTAATAAATTTTTCC
AATTTGATCAATGGTATGAGTCCACTTTTGGGTCTGTTTATTATCATAATTCTATGGATT
GCCCTATTGTAGTGGCAGTTATGGATGAAGATATCGGTTCTACTATGTTTAATGTTCCTA
CTAAAGTTTTGAGATATGGCTTTCATGTTTTACATTTTCTAACTTATGCATTTGCTAGTG
ATAGTGTTCAGTGTTATACACCACATATTCAGATTTCTTATAATGATTTTTATGCTAGTG
GTTGTGTTTTATCATCTTTGTGTACTATGTTTAAAAGAGGTGATGGTACACCACATCCTT
ATTGTTATACAGATGGTGTTATGAAGAATGCTTCTTTGTATACATCTTTAGTTCCACATA
CACGTTATAGCCTTGCTAATTCTAATGGTTTTATAAGATTTCCTGATGTTATTAGTGAAG
GTATTGTACGTATTGTAAGAACGCGCTCTATGACTTATTGTAGAGTGGGTGCATGTGAAT
ACGCCGAAGAGGGTATATGTTTCAATTTTAATAGTTCCTGGGTTTTGAATAACGATTATT
ATAGAAGTATGCCTGGAACTTTTTGTGGTAGAGATTTTTTTGATTTGTTTTATCAATTTT
TTAGTAGTTTAATTCGTCCTATAGATTTCTTTTCTCTTACTGCTAGTTCTATTTTTGGAG
CTATATTGGCTATAGTTGTCGTTTTGGTTTTTTATTATTTAATAAAACTCAAGCGTGCTT
TTGGAGATTATACTAGTGTTGTAGTTATAAATGTTATTGTTTGGTGTATTAATTTTCTTA
TGCTCTTTGTCTTTCAAGTTTATCCTATTTGTGCATGCGTTTATGCTTGTTTTTATTTTT
ATGTAACATTGTATTTTCCTTCTGAAATTAGTGTAATTATGCATTTGCAATGGATTGTTA
TGTATGGTGCTATAATGCCTTTTTGGTTTTGTGTCACATATGTAGCTATGGTTATTGCAA
ACCATGTTTTATGGTTATTTTCATATTGTAGGAAAATTGGTGTTAATGTATGTAGTGATA
GTACATTTGAAGAAACATCTCTTACTACTTTTATGATTACTAAAGATTCTTATTGTAGAT
TAAAGAATTCTGTTTCTGATGTTGCCTACAATAGATATTTGAGTTTGTATAATAAGTATC
GTTACTATAGTGGTAAAATGGATACTGCTGCCTATAGAGAAGCGGCGTGTTCTCAGTTAG
CTAAAGCTATGGAAACATTTAATCACAATAATGGTAATGATGTCTTATACCAACCTCCTA
CAGCATCTGTTTCTACATCTTTTTTGCAATCAGGTATTGTAAAGATGGTATCGCCTACGT
CAAAAATTGAACCTTGTTTAGTTAGTGTTACTTATGGTAGTATGACTTTGAATGGTTTAT
GGTTAGATGACAAAGTTTATTGTCCTCGTCATGTTATATGTTTATCCTCTAATATGAATG
AACCTGATTATTCTGCCTTATTGTGTAGAGTTACTTTAGGTGATTTTACTATAATGTCTG
GTCGGATGAGTTTAACAGTTGTGTCTTACCAGATGCAGGGCTGTCAACTTGTTTTGACAG
TCTCTTTACAAAATCCTTATACTCCAAAATATACTTTTGGTGTTGTTAAACCTGGTGAAA
CTTTTACTGTTTTAGCTGCATATAATGGCCGACCACAAGGAGCATTTCATGTTACTATGC
GTAGTAGTTATACTATTAAAGGTTCTTTTTTGTGTGGGTCATGTGGATCTGTTGGTTATG
TATTAACAGGTGATAGTGTTAAGTTTGTATATATGCACCAATTAGAGCTCAGTACTGGTT
GTCACACTGGTACTGATTTTAATGGTAATTTTTATGGTCCATATAGAGATGCTCAAGTTG
TACAGTTGCCAGTTAAGGATTATGTCCAAACTGTTAATGTTATTGCTTGGCTCTATGCAG
CTATACTTAATAATTGTGCTTGGTTTGTACAAAATGATGTTTGTTCTATTGAAGATTTTA
ATGTTTGGGCTATGACAAATGGTTTTAGCCAAGTAAAAGCAGATCTTGTTTTAGATGCTT
TGGCTTCAATGACAGGTGTTTCTATTGAAATTTTATTGGCTGCTATTAAGCGTCTATATA
TGGGATTTCAAGGTCGTCAAATACTAGGAAGTTGTACTTTTGAAGATGAATTGGCACCTT
CTGATGTTTATCAACAATTGGCTGGTGTTAAATTGCAATCTAAAACAAAAAGATTTATTA
AAGAAACAATTTATTGGATTTTGATATCCACATTTTTGTTTAGTTGTATAATTTCTGCAT
TTGTTAAATGGACTATATTTATGTATATTAATACACATATGATTGGTGTTACATTATGTG
TACTTTGTTTTGTTAGTTTTATGATGTTACTAGTTAAACATAAGCATTTTTATTTGACTA
TGTATATAATTCCTGTACTCTGTACTTTGTTTTATGTAAATTATTTAGTTGTTTATAAGG
AAGGTTTTAGAGGTTTTACTTATGTCTGGCTTTCATACTTTGTTCCTGCTGTGAATTTTA
CTTATGTGTATGAAGTATTTTATGGTTGTATTTTATGTGTTTTTGCTATTTTTATAACTA
TGCATAGTATTAATCATGACATTTTTTCTCTGATGTTTTTAGTTGGTAGAATAGTTACTT
TAATTTCTATGTGGTATTTTGGTTCGAATTTAGAAGAGGATGTTTTGTTATTTATTACAG
CCTTTTTAGGTACTTATACATGGACCACTATTTTGTCGTTAGCTATAGCAAAAATTGTTG
CTAATTGGTTGTCTGTTAATATATTTTATTTTACAGATGTACCCTATATTAAGTTGATTC
TCTTGAGTTATTTATTTATAGGGTATATTTTATCTTGTTATTGGGGATTTTTCTCTCTTT
TAAACAGTGTTTTTAGAATGCCTATGGGTGTTTATAATTATAAAATTTCTGTTCAAGAAT
TGCGTTATATGAATGCTAATGGCTTACGTCCACCTCGTAATAGTTTTGAGGCTATTTTGT
TAAATTTAAAATTGCTTGGAATAGGTGGCGTGCCAGTTATTGAAGTCTCCCAAATTCAAT
CAAAATTGACTGATGTGAAATGTGCTAATGTTGTTTTGTTAAATTGTTTACAGCATTTGC
ATGTTGCTTCTAATTCTAAGTTGTGGCAGTATTGTAGTGTTTTACATAATGAAATACTAT
CTACTTCAGATTTGAGTGTAGCTTTTGATAAGCTTGCTCAATTATTGATTGTTTTATTCT
CCAATCCTGCTGCAGTTGATACTAAGTGTCTTGCAAGTATAGATGAAGTTAGCGATGATT
ATGTTCAAGATAGTACCGTTTTGCAGGCTTTGCAAAGTGAGTTTGTAAATATGGCTAGTT
TTGTTGAATATGAAGTCGCAAAGAAAAATTTGGCTGATGCTAAAAATAGTGGTTCTGTTA
ATCAACAACAGATAAAACAGTTAGAAAAAGCATGTAATATAGCTAAGTCTGTGTATGAAC
GCGATAAAGCTGTAGCTCGCAAACTTGAACGTATGGCAGACCTAGCACTTACTAACATGT
ACAAAGAGGCTCGGATTAATGATAAGAAGAGTAAAGTTGTTTCCGCTTTGCAGACAATGC
TTTTTAGCATGGTTCGTAAATTGGATAATCAGGCTTTAAATTCTATTCTGGATAATGCTG
TTAAAGGTTGTGTACCTTTGAGTGCTATTCCAGCATTGGCTGCTAATACTTTAACTATAA
TAATACCAGATAAACAAGTTTTTGATAAAGTTGTTGATAATGTTTATGTTACATATGCTG
GTAGTGTATGGCATATACAGACTGTTCAAGATGCTGATGGTATTAATAAACAGTTAACTG
ATATTAGTGTTGATTCTAATTGGCCTCTTGTTATTATTGCGAACAGGTATAATGAAGTTG
CTAATGCTGTTATGCAGAATAATGAGTTGATGCCTCATAAATTAAAAATACAAGTTGTTA
ATAGTGGTTCTGATATGAATTGTAATATTCCTACTCAATGTTATTATAATAATGTTAGTA
GTGGTAGAATAGTTTATGCTGTTCTTAGTGATGTTGATGGTCTTAAGTATACTAAGATAA
TGAAAGATGATGGCAATTGTGTTGTTTTAGAGCTTGATCCTCCTTGTAAATTTTCTATAC
AAGATGTTAAGGGACTTAAAATTAAGTATCTCTATTTTATTAAAGGATGTAACACTTTAG
CTAGAGGGTGGGTTGTTGGTACTTTATCTTCAACAATTAGATTGCAGGCTGGTGTTGCTA
CTGAGTATGCAGCTAATTCTTCTATACTTTCATTATGTGCATTTTCTGTAGATCCTAAGA
AAACTTATTTAGATTATATACAACAAGGTGGTGTACCTATAATTAATTGTGTTAAAATGC
TCTGTGATCATGCTGGTACTGGTATGGCCATTACTATTAAACCTGAGGCTACTATTAACC
AAGATTCTTATGGTGGTGCCTCAGTTTGTATTTATTGCCGTGCACGTGTAGAGCATCCAG
ATGTAGATGGTATATGTAAATTACGTGGTAAATTTGTACAAGTCCCTTTGGGTATAAAAG
ATCCTATTCTTTATGTGTTAACACATGATGTTTGTCAAGTCTGTGGTTTTTGGAGAGATG
GCAGTTGTTCCTGTGTAGGTTCAAGTGTCGCTGTTCAATCTAAAGATTTAAATTTTTTAA
ACGGGTTAGGGGTACTAGTGTGAATGCCCGGCTAGTACCCTGTGCTAGTGGTTTATCTAC
TGATGTTCAATTAAGGGCATTTGACATTTGTAATACCAATAGAGCTGGTATAGGTTTATA
TTATAAAGTGAATTGTTGCCGTTTTCAGCGTATAGATGACGACGGTAATAAATTGGATAA
GTTCTTTGTTGTCAAAAGAACTAATTTAGAAGTTTATAATAAAGAGAAAACTTATTATGA
GTTGACTAAAAGTTGTGGTGTTGTGGCTGAACATGATTTCTTTACATTTGATATTGATGG
TAGTCGCGTGCCACATATAGTTCGTAGGAATCTTTCAAAGTATACTATGTTAGATCTTTG
CTATGCATTGCGTCATTTTGATCGTAATGATTGTTCAATATTGTGTGAAATTCTTTGTGA
GTATGCTGATTGTAAAGAATCCTACTTTTCTAAGAAAGATTGGTATGATTTTGTTGAAAA
TCCTGATATTATTAATATATATAAAAAATTAGGTCCTATTTTTAATAGAGCTTTACTTAA
TACTGTCATTTTTGCAGACACCTTAGTTGAAGTAGGTTTAGTTGGTGTTTTAACTTTAGA
TAACCAAGATTTGTATGGTCAATGGTATGATTTTGGTGATTTTATACAAACAGCCCCAGG
ATTTGGTGTGGCAGTCGCAGATTCTTACTATTCTTATATGATGCCTATGTTAACTATGTG
TCATGTATTAGATTGTGAATTATTTGTTAATGATAGTTATAGACAATTCGATCTTGTACA
GTATGATTTTACTGATTACAAGTTAGAGTTGTTTAATAAGTATTTTAAGTATTGGGGTAT
GAAGTATCATCCTAATACTGTGGATTGTGATAATGATAGGTGTATTATTCATTGTGCTAA
TTTTAATATACTATTTAGTATGGTTTTACCTAATACTTGTTTTGGTCCCCTTGTTAGACA
AATTTTTGTAGATGGTGTACCGTTTGTTGTTTCTATTGGTTACCATTACAAAGAGTTAGG
TGTAGTTATGAACTTAGATGTTGACACACACCGTTATCGCTTGTCTCTTAAAGATTTACT
TCTTTATGCAGCAGATCCTGCTATGCATGTTGCATCTGCTAGTGCTCTGCTTGATTTACG
AACTTGTTGTTTTAGTGTAGCTGCCATTACAAGTGGTATAAAATTTCAAACTGTTAAACC
AGGTAACTTTAACCAAGACTTTTACGAGTTTGTTAAAAGTAAAGGCTTGTTTAAAGAGGG
TAGTACAGTTGATTTGAAACATTTTTTCTTTACTCAAGATGGTAATGCTGCAATTACTGA
TTATAATTATTATAAGTATAATTTACCTACTATGGTTGATATTAAGCAGTTATTGTTTGT
ATTAGAAGTTGTTTATAAATATTTTGAAATTTATGATGGTGGTTGTATACCAGCATCACA
AGTTATTGTTAATAATTATGATAAAAGTGCTGGTTATCCATTTAATAAATTTGGTAAAGC
CAGACTTTATTATGAGGCATTATCATTTGAGGAACAGAATGAAATTTATGCATATACTAA
ACGTAATGTTCTGCCCACCTTAACTCAAATGAATTTAAAATATGCTATCAGTGCTAAGAA
TAGAGCTCGCACTGTAGCAGGTGTTTCTATTCTTAGTACTATGACAGGCCGAATGTTCCA
TCAAAAATGTTTGAAGAGTATAGCAGCCACCCGAGGTGTTCCTGTTGTTATAGGAACCAC
TAAATTTTATGGTGGTTGGGACGATATGTTACGTCATCTTATAAAGGATGTTGACAACCC
TGTTCTTATGGGTTGGGATTATCCTAAATGTGATCGTGCTATGCCAAATATTTTGCGTAT
TGTTAGTAGTTTAGTTTTGGCCCGCAAACATGAATTTTGTTGTTCACATGGTGATAGATT
CTATCGCCTTGCGAATGAATGTGCACAAGTTTTGAGTGAAATAGTTATGTGTGGCGGTTG
CTATTATGTTAAGCCTGGTGGTACTAGCAGTGGTGATGCAACTACTGCTTTTGCTAATTC
TGTTTTTAATATATGTCAGGCTGTTACTGCTAATGTTTGTTCTCTTATGGCCTGTAATGG
CCATAAGATTGAAGATTTAAGTATACGCAATTTACAAAAACGCTTATACTCTAATGTTTA
TCGTACAGATTATGTTGATTATACATTTGTTAATGAGTATTATGAATTTTTATGTAAGCA
TTTTAGTATGATGATTTTGAGTGATGATGGTGTTGTCTGTTATAACTCTGATTATGCTAA
TAAGGGTTATATAGCTAATATAAGTGCTTTTCAACAAGTTTTGTACTATCAGAATAATGT
CTTTATGTCTGAATCTAAATGTTGGGTTGAAAATGATATTACTAATGGTCCTCATGAATT
TTGTTCCCAACATACTATGTTGGTTAAGATAGATGGTGATTATGTTTATTTACCATATCC
AGATCCTTCTAGAATCTTAGGAGCTGGTTGTTTTGTTGATGATTTATTGAAGACTGACAG
TGTTCTTTTGATAGAGCGCTTTGTAAGTCTAGCTATAGATGCTTACCCTTTAGTATATCA
TGAAAATGAAGAATACCAAAAAGTCTTTCGCGTATATTTAGAATATATAAAAAAACTGTA
TAATGATCTTGGTACTCAGATCTTAGATAGTTATAGTGTTATTTTAAGTACTTGTGATGG
TTTAAAGTTTACTGAAGAATCATTTTACAAGAATATGTATTTAAAAAGTGCCGTGATGCA
GAGTGTAGGTGCATGTGTTGTTTGTTCATCACAAACTTCTTTGCGTTGTGGCAGTTGTAT
ACGTAAGCCTTTGTTATGTTGTAAATGTTGTTATGACCATGTTATGGCAACTAATCATAA
ATATGTTTTGAGTGTCTCACCTTATGTTTGTAATGCACCTAACTGTGATGTGAGTGATGT
CACCAAATTATATTTGGGTGGTATGTCTTACTATTGTGAAAACCATAAACCCCATTATTC
ATTTAAGTTAGTTATGAATGGTATGGTCTTTGGTTTGTATAAACAATCTTGTACGGGTTC
ACCTTATATAGATGATTTTAATAAGATAGCTAGTTGTAAATGGACAGAAGTTGATGATTA
CGTTCTGGCAAATGAGTGTATTGAACGTTTAAAGTTATTTGCTGCAGAAACTCAAAAGGC
AACTGAAGAGGCTTTTAAACAAAGCTATGCTTCTGCTACCATTCAAGAGATTGTTAGTGA
TAGAGAAGTTATTTTGTGTTGGGAGACAGGTAAAGTTAAACCACCACTTAATAAAAATTA
TGTTTTCACAGGCTATCATTTTACTAGTACTGGTAAGACAGTTTTAGGTGAGTATGTTTT
TGATAAAAGTGAATTAACTAACGGTGTGTATTACCGCGCTACAACTACTTATAAACTTTC
TATAGGTGATGTTTTTGTTTTAACATCACATTCTGTAGCTAGTTTAAGTGCACCTACACT
TGTTCCACAAGAGAACTATGCTAGTATAAGATTTTCTAGTGTTTATAGTGTTCCATTGGT
GTTTCAAAATAATGTTGCTAATTATCAACACATTGGAATGAAACGTTATTGCACTGTTCA
AGGTCCCCCTGGTACGGGAAAGTCTCATCTTGCTATAGGTCTAGCTGTTTATTACTACAC
AGCACGTGTAGTTTATACTGCTGCTAGTCATGCTGCTGTAGATGCATTGTGTGAAAAAGC
TTATAAGTTTTTAAATATTAACGATTGTACACGTATTATTCCTGCTAAAGTTCGTGTAGA
TTGTTATGATAAGTTTAAAATTAATGATACCACTTGTAAGTATGTTTTTACCACAATAAA
TGCATTACCAGAGTTGGTTACAGATATTGTTGTTGTTGATGAAGTTAGTATGCTTACTAA
TTATGAATTGTCTGTTATAAATGCTCGTATTAAAGCTAAACATTATGTATATATTGGAGA
TCCTGCTCAATTACCTGCACCACGTGTGCTGTTGAGCAAGGGTTCTTTAGAACCTAGGCA
CTTCAATTCTATTACTAAAATAATGTGTTGTTTAGGTCCTGATATCTTTTTGGGAAATTG
TTATAGGTGTCCTAAAGAAATTGTAGAAACTGTTTCAGCATTGGTTTATGATAATAAACT
CAAGGCTAAAAATGATAATAGTTCATTATGTTTTAAAGTATATTTTAAGGGACAGACAAC
ACATGAGAGTTCAAGTGCTGTAAATATTCAACAGATATATTTAATTAGTAAATTTTTAAA
AGCTAATCCAGTTTGGAATAGTGCTGTTTTTATTAGTCCTTATAATAGTCAGAATTATGT
TGCTAAGCGTGTTTTAGGTGTTCAAACACAAACTGTAGATTCTGCTCAAGGTTCGGAATA
TGACTATGTTATATATTCACAAACAGCAGAAACAGCCCATTCTGTTAATGTTAATCGATT
TAATGTTGCCATAACTAGAGCCAAGAAGGGCATTTTTTGTGTTATGAGTAATATGCAATT
ATTTGAATCTCTTAATTTTATTACTCTACCTTTAGATAAAATTCAAAATCAAACTTTACC
TCGTTTGCATTGCACAACTAATCTTTTTAAAGATTGTAGTAAAAGTTGCTTAGGTTATCA
CCCAGCGCATGCCCCTTCATTTTTAGCAGTTGATGATAAATATAAGGTTAATGAAAATTT
GGCTGTAAATTTAAATATTTGTGAACCTGTTTTAACATATTCTCGTTTAATATCTCTTAT
GGGTTTTAAATTAGATTTGACTCTTGATGGTTATTCTAAATTGTTTATTACTAAAGATGA
AGCCATTAAACGTGTTAGAGGTTGGGTTGGTTTTGATGTTGAAGGCGCTCATGCTACTCG
CGAAAACATTGGAACAAACTTTCCACTGCAAATAGGTTTTTCAACTGGTGTGGATTTTGT
AGTTGAAGCTACTGGCTTATTTGCTGAGAGAGATTGTTATACTTTTAAAAAAACTGTAGC
TAAAGCTCCTCCTGGTGAAAAATTTAAACATTTAATACCCCTTATGTCAAAAGGTCAAAA
GTGGGATATTGTTAGAATTAGAATTGTTCAAATGTTATCTGATTATCTTTTAGACCTTTC
TGATAGTGTAGTATTTATTACTTGGTCTGCCAGTTTTGAACTTACTTGTTTAAGGTATTT
TGCTAAATTAGGCAGAGAGCTTAATTGTAATGTGTGTTCTAATCGTGCTACATGCTACAA
TTCTAGAACTGGTTATTATGGTTGTTGGCGCCATAGTTATACTTGTGATTATGTGTATAA
TCCACTTATTGTAGATATACAACAGTGGGGTTATACAGGTTCTTTAACTAGTAATCACGA
TATAATTTGTAATGTACATAAAGGTGCACATGTTGCGTCAGCTGATGCAATTATGACTCG
TTGTTTAGCAATCTATGATTGTTTTTGTAAATCTGTTAATTGGAATTTAGAGTATCCAAT
AATTTCTAATGAGGTCAGTATAAATACATCTTGTAGGTTATTGCAGCGTGTCATGCTTAA
AGCTGCCATGCTATGTAATAGATACAACTTATGTTATGACATAGGCAATCCTAAAGGTTT
AGCTTGTGTCAAAGATTATGAATTTAAATTTTATGATGCTTTTCCTGTAGCCAAGTCTGT
TAAACAGTTATTTTATGTCTATGATGTGCATAAAGATAATTTTAAAGATGGTTTATGTAT
GTTTTGGAATTGTAATGTTGATAAATATCCATCTAATTCAATTGTTTGTAGATTTGACAC
TCGAGTGTTAAATAAATTAAACCTTCCTGGATGTAATGGTGGTAGTTTGTATGTTAATAA
ACATGCATTCCATACTAATCCTTTTACTAGAACTGTTTTTGAAAATCTTAAGCCTATGCC
TTTTTTCTATTATTCAGATACGCCTTGTGTGTACGTAGATGGTTTAGAATCTAAACAAGT
TGATTACGTTCCTTTAAGAAGCGCCACTTGTATCACACGGTGTAATCTAGGTGGAGCTGT
TTGTTCAAAGCATGCTGAAGAATATTGTAACTACCTTGAGTCTTATAATATAGTTACTAC
AGCAGGCTTTACTTTTTGGGTTTATAAGACTTTTGATTTTTATAATTTATGGAACACTTT
TACTACGTTACAGAGTTTAGAAAACGTAATATATAACTTGGTTAATGTTGGTCATTATGA
TGGACGTACAGGTGAATTACCTTGTGCTATTATGAATGACAAAGTTGTTGTTAAGATTAA
TAATGTAGATACTGTTATTTTTAAAAATAATACATCATTTCCTACTAATATAGCTGTTGA
ATTGTTTACAAAACGTAGTATTCGGCACCACCCTGAACTTAAGATTCTTAGAAATTTGAA
CATTGATATTTGTTGGAAGCATGTCCTGTGGGATTATGTTAAAGATAGTTTGTTTTGTAG
TTCCACTTATGGTGTTTGTAAATACACTGATTTGAAGTTCATCGAAAATTTGAATATACT
TTTTGATGGTCGTGACACTGGCGCTTTAGAAGCTTTTAGAAAAGCAAGAAATGGTGTTTT
TATTAGTACTGAAAAATTAAGTAGGTTATCAATGATTAAAGGTCCGCAACGAGCTGATTT
AAATGGTGTGATTGTGGATAAAGTTGGAGAACTCAAAGTTGAGTTTTGGTTCGCTATGAG
AAAAGATGGTGACGATGTTATCTTCAGCCGAACAGACAGCCTATGCTCAAGCCATTACTG
GAGCCCACAAGGTAATCTAGGTGGTAATTGCGCGGGTAATGTCATTGGTAATGATGCTCT
AACACGTTTTACTATCTTTACTCAGAGTCGTGTATTGTCAAGTTTTGAACCTCGCTCAGA
TTTAGAACGGGATTTTATTGATATGGATGATAATCTGTTTATTGCTAAATATGGTTTAGA
AGACTATGCATTTGATCATATAGTTTATGGTAGTTTTAACCATAAAGTTATAGGAGGTTT
GCATTTGCTTATAGGCTTATTTCGTAGGCTAAAAAAATCTAATTTGTTAATTCAAGAGTT
TTTACAGTATGATTCTAGTATTCATTCATATTTTATTACTGATCAGGAGTGTGGTAGTAG
TAAGAGTGTTTGTACAGTTATTGATTTATTATTAGATGATTTTGTTTCTATTGTTAAGTC
ATTAAATTTGAGTTGTGTTAGTAAAGTTGTTAATATTAATGTTGATTTTAAGGATTTTCA
ATTTATGTTGTGGTGTAATGATAATAAAATTATGACTTTTTATCCTAAAATGCAAGCCAC
TAATGATTGGAAACCTGGCTATTCTATGCCTGTTTTGTATAAGTATTTGAATGTTCCATT
AGAGAGAGTCTCTTTATGGAATTATGGTAAACCTATTAATTTGCCTACAGGCTGTATGAT
GAATGTTGCTAAGTATACTCAATTATGTCAGTATTTGAATACTACAACATTAGCTGTTCC
TGTTAATATGCGTGTTTTACATTTAGGTGCAGGGTCTGATAAAGAAGTAGCTCCAGGTTC
TGCTGTTTTAAGACAGTGGTTACCATCTGGTAGTATTCTTGTAGATAATGATTTAAACCC
ATTTGTTAGTGATAGTTTAGTTACTTATTTTGGAGATTGTATGACTTTACCATTTGATTG
TCATTGGGATTTGATAATATCTGATATGTATGATCCTCTTACTAAAAATATTGGTGATTA
TAATGTGAGTAAGGATGGTTTTTTTACTTACATTTGTCATTTAATTCGTGATAAATTATC
TTTGGGTGGTAGTGTAGCTATAAAAATTACAGAGTTTTCTTGGAATGCTGATTTATATAA
ATTAATGAGTTGTTTTGCATTTTGGACAGTTTTTTGTACTAATGTAAATGCTTCTTCTAG
TGAAGGGTTTTTAATAGGTATAAATTACCTGGGTAAATCTTCTTTTGAAATAGATGGCAA
TGTTATGCATGCCAACTATTTGTTTTGGAGAAATAGTACAACATGGAATGGTGGTGCTTA
TAGTTTATTTGATATGACTAAATTTTCTTTGAAATTGGCTGGCACTGCTGTAGTAAATTT
AAGACCAGATCAATTAAACGATTTAGTTTACTCTCTTATTGAAAGAGGTAAGTTATTAGT
GCGTGATACGCGTAAAGAAATTTTTGTTGGTGATAGTCTTGTAAACACTTGTTAGATCTT
TCAGTTTG----------------------------------------------------
------------------------------------------------------------
------------------------------------------------------------
------------------------------------------------------------
------------------------------------------------------------
------------------------------------------------------------
------------------------------------------------------------
------------------------------------------------------------
------------------------------------------------------------
------------------------------------------------------------
------------------------------------------------------------
------------------------------------------------------------
------------------------------------------------------------
-------------------------------------------------TTAATATTAAA
TCTAAACTATGTTAATTATATTTTTATTTTTTAATTTTTGTTATGGTTTTAATGAACCTT
TGAATGTTGTGTCTCATTTAAACCATGACTGGTTTTTATTTGGTGATAGTCGTTCTGATT
GTAACCATATTAATAATTTAAAAATTAAAAATTATGGTTATTTGGATATTCATCCTAGTT
TGTGTAATAATGGTAAAATTTCATCTAGTGCTGGTGATTCTATTTTTAAGAGTTATCATT
TCACCCGGTTTTATAATTACACTGGCGAGGGTGATCAAATTATTTTTTATGAGGGTGTTA
ATTTCAGTCCTCATCATAGGTTTAAGTGCTTCTTTAATGGTAGTAATGATGTATGGATTT
TTAACAAGGTGAGGTTTTATCGTGCGTTATATTCTAATATGGCTCTTTTTCGCTATCTTA
CCTTTGTTGATATTCTTTACAATTTTTCTTTTTCTATTAAGGCTAATATT---TGTAATA
GTAATATTTTATCACTTAATAATCCTATTTTTAT---------------------TAGTA
CTAATTATTCTAAGGATGTTTATTTCACTTTATCAGGGTGTTCTTTGTATTTAGTACCTC
TTTGTCTTTTTAAATCTAATTT---------------------------TAGTCAGTACT
ATTATAATATGGATACTGGCTTTGCTTATGGTTAT------------TCTAATTTTGTTT
CTTCTGATTTAGATTGTACATATATTTCTCTTAAATCTGGTTCTTATAAAATTTTTCCTA
CTGGTTTTGTTTTATCCATACCTACTAAAGCTCTTTGCTTTAATAAATCTAAACAATTTG
TACCCGTGCAGGTTGTTGATTCTAGGTGGAACAATCTTCGTGCATCGGATACTTCATTAT
CCGATGCATGTCAGTTGCCTTATTGTTATTTTCGCAATTCTTCTGGTAATTATGTTGGCA
AATATGATATTAATCATGGTGATAATGGTTTTACTTCTATTCTATCTGGTCTTTTATATA
ATGTCTCTTGTATTTCTTATTATGGCTCCTTTTTGTATGACAATTTTACATCAATTTGGC
CTCGTTTTTCTTTTGGTAATTGTCCTACATCTGCTTATATTAAAT------TAAA---TT
GTTTCTATGATCCTTTGCCTATTATTTTACAAGGTATTTTATTATTTTTAGCTTTATTGT
TTATTGTGTTT---TTACTTT-------------------TTCTAGTTTACCATGGCTAA
TATTAAATCTAAACATGTTTTTAATTATTTTTATTTTGCCTACAACACTAGCTGTTATAG
GTGATTTTAATTGTACTAACTCTTTTATTAATCATTATAATAAAACCATTCCGCGTATAA
GCGAGGATGTTGTTGATGTATCTCTTGGTTTGGGCACATATTATGTTCTTAACCGTGTTT
ATTTAAATACTACCTTGTTATTTACGGGTTATTTTCCTAAATCTGGTGCTAACTTTAGAG
ACTTGGCTTTAAAGGGTTCTATATATTTGAGTACTCTCTGGTATAAACCACCTTTTCTGT
CAGATTTTAATAATGGTATTTTTTCTAAGGTTAAGAATACTAAGTTATATGTTAATAATA
CTTTGTATAGTGAATTTAGTACTATAGTTATAGGTAGTGTTTTTGTTAATACTTCTTATA
CTATTGTTGTTCAACCTCATAATGGTATTTTGGAGATTACAGCTTGTCAGTATACTATGT
GTGAATATCCTCACACTGTTTGTAAGT---CTAAGGGTAGTATTCGTAATGAATCTTGGC
ACATTGA---TTCTTCGGAACCTTTATGCTTGTTTAAGAAAAATTTTACTTATAATGTTT
CTGCAGATTGGCTGTATTTTCATTTTTATCAAGAACGTGGTGTTTTTTATGCATATTATG
CAGATGTAGGTATGCCTACCACTTTCTTATTTAGTCTATATTTAGGTACTATTTTATCTC
ATTATTATGTTATGCCTTTGACTTGTAATGCTATATCTTCAAATACTGACAATGAAACTT
TAGAATATTGGGTTACACCGCTATCTAGACGTCAGTATCTTCTTAATTTTGATGAGCACG
GTGTTATTACTAATGCCGTTGATTGTTCAAGTAGTTTTCTTAGTGAGATTCAATGTAAAA
CTCAATCTTTTGCACCTAATACTGGTGTTTATGATTTGTCTGGTTTTACTGTAAAGCCTG
TTGCAACTGTTTATCGTCGGATTCCTAATTTACCTGATTGTGACATTGACAACTGGCTTA
ATAATGTTAGTGTACCTTCACCTCTTAATTGGGAACGTAGAATTTTTTCTAATTGTAACT
TTAACTTAAGCACTTTACTTCGTCTAGTTCATGTTGATTCTTTTTCTTGTAATAATCTTG
ATAAATCTAAAATTTTTGGTAGTTGCTTTAATAGTATTACTGTTGACAAGTTTGCTATAC
CTAATCGCAGACGAGATGATTTGCAATTGGGCAGTTCTGGCTTTTTGCAATCATCTAATT
ACAAAATAGATATTTCTTCTAGTTCTTGTCAATTGTATTATAGTTTACCTTTAGTTAATG
TTACTATTAATAACTTTAATCCATCTTCTTGGAATAGGAGGTATGGTTTTGGTAGTTTTA
ATTTGTCTTCTTAT---------------GACGTTGTTTATTCTGATCATTGTTTTTCTG
TTAACAGCGACTTTTGCCCTTGTGCAGATCCGTCTGTTGTTAATTCTTGTGTTAAATCTA
AGCCTCCTTCTGCCATTTGTCCTGCTGGTACTAAATATCGTCATTGCGACTTGGA---TA
CTACTCTTTATGTTAAAAACTGGTGTAGATGTTCTTGTCTACCTGACCCCATTTCTACTT
ATTCTCCTAACACATGTCCTCAAAAGAAGGTCGTTGTTGGTATAGGTGAACATTGTCCAG
GTCTTGGTATTAATGAGGAAAAATGTGGTACA------CAATTAAATCATAGTTCCTGTT
TTTGTAGTCCTGATGCCTTTTTGGGTTGGTCTTTTGATAGTTGTATTAGTAATAATCGTT
GCAATATTTTTTCTAATTTTATTTTTAATGGAATTAATAGTGGCACCACTTGTTCTAATG
ATTTGTTATATTCTAACACTGAAATTTCTACTGGTGTTTGTGTTAATTATGATCTTTATG
GCATCACAGGCCAAGGTATTTTTAAAGAAGTTTCTGCGGCTTATTATAATAATTGGCAGA
ATCTTTTGTATGATTCTAATGGTAATATTATTGGTTTTAAAGATTTTTTGACTAATAAAA
CTTACACTATACTTCCTTGTTATTCTGGTAGAGTGTCTGCTGCATTTTATCAAAATTCTT
CCTCACCAGCTTTGCTTTATCGTAATTTAAAGTGTAGTTATGTTTTGAATAAT---ATTT
CTTTTATCTCACAACCATTT---TATTTCGATAGTTATCTTGGTTGTGTTTTGAATGCTG
TTAATTTAACTAGCTATTCTGTATCCTCTTGTGATTTGCGTATGGGTAGTGGATTTTGTA
TTGATTATGCTTTAC---------CCTCTTCTCGGCGTAAGCGTAGAGGTATTTCTTCTC
CTTATCGCTTTGTAACTTTTGAACCCTTTAATGTTAGTTTTGTTAACGATAGTGTTGAAA
CTGTTGGTGGTTTATTTGAGATTCAGATTCCTACTAACTTTACCATAGCTGGTCATGAAG
AATTTATTCAGACTAGTTCTCCTAAAGTTACTATTGATTGTGCAGCTTTTGTTTGCTCTA
ACTATGCTGCTTGTCATGATTTATTGTCGGAATATGGCACTTTTTGCGATAATATTAATA
GTATTTTAAATGAAGTCAATGATTTACTTGATATTACTCAGTTGCAGGTTGCTAATGCTC
TAATGCAAGGTGTTACACTTAGTTCTAATCTTAATACTAATCTACACTCTGATGTTGATA
ATATAGATTTTAAATCTCTTCTAGGTTGTTTAGGTTCACAATGTGGTTCTTCGTCTAGAT
CTTTGTTAGAGGATTTATTATTCAACAAAGTCAAACTTTCAGATGTAGGTTTTGTTGAAG
CTTATAATAATTGCACTGGTGGTAGTGAAATTAGAGATCTTCTCTGTGTGCAATCTTTTA
ATGGTATTAAAGTATTACCTCCCATTTTATCTGAGACTCAAATTTCTGGCTATACTACAG
CTGCTACTGTGGCGGCTATGTTTCCGCCATGGTCTGCTGCTGCTGGTGTACCATTTTCTC
TTAATGTACAATATAGAATTAATGGTTTGGGTGTTACTATGGATGTTCTTAATAAGAATC
AAAAGTTAATAGCTAATGCTTTTAATAAAGCTCTTCTTTCTATCCAGAATGGTTTTACTG
CTACTAACTCTGCTCTTGCTAAAATTCAAAGTGTCGTTAATGCTAATGCTCAAGCACTTA
ATAGTTTGTTACAACAATTATTTAATAAATTTGGTGCTATTAGTTCTTCTTTACAAGAAA
TTTTGTCTCGCCTTGATAATTTAGAAGCTCAGGTTCAGATTGATAGGCTCATTAATGGTC
GTTTGACTGCTTTAAATGCTTATGTTTCTCAACAGCTTAGTGATATTACACTTATTAAGG
CTGGAGCTTCTCGTGCTATTGAGAAGGTTAATGAGTGTGTTAAAAGTCAATCCCCTCGTA
TAAATTTTTGTGGCAATGGTAACCACATTTTATCATTGGTTCAAAATGCTCCTTATGGTT
TGCTTTTCATTCATTTTAGTTATAAACCTACTTCTTTTAAAACTGTCTTAGTAAGTCCAG
GTTTATGTTTATCCGGTGATAGAGGTATTGCACCTAAGCAAGGTTATTTTATTAAACAAA
ATGATTCCTGGATGTTTACTGGTAGTTCCTATTATTATCCAGAACCAATTTCAGATAAAA
ATGTTGTTTTCATGAATAGTTGCTCTGTTAATTTTACTAAAGCTCCATTTATTTATCTTA
ATAATTCTATACCAAATTTGTCTGATTTTGAAGCCGAGTTATCTCTTTGGTTTAAAAATC
ATACTTCTATAGCACCTAATTTAACCTTTAATTCTCA---TATTAATGCTACTTTTTTAG
ATCTGTATTATGAAATGAATGTTATTCAGGAATCTATTAAATCTTTGAACAGTAGTTTTA
TTAATCTTAAAGAAATAGGTACTTATGAAATGTATGTTAAATGGCCTTGGTACATTTGGT
TGTTAATTGTCATTTTATTTATAATTTTTCTTATGATACTTTTCTTTATATGCTGCTGTA
CTGGTTGTGGTTCAGCATGTTTTAGTAAATGTCATAATTGTTGTGATGAGTATGGGGGTC
ACAATGATTTTGTTATTAAAGCATCTCATGATGATT------------------AGATTT
TA----------------AATCTAAACTTTATAT--------------------------
------------------------------------------------------------
------------------------------------------------------------
------------------------------------------------------------
------------------------------------------------------------
------------------------------------------------------------
------------------------------------------------------------
----------------------------ATGGAAGTTTGGAGGCCTAGCTATAAATATTC
TCTTATTACTAGAGAATTTGGTGTCACAGATCTTGAGGATTTGTGTTTTAAATATAATTA
TTGCCAACCTTGTGTTGGTTATTGTATTGTACCTTTAAACGTTTGGTGTCGTAAGTTTGG
TAAATTTGCTTCTTATTTTGTTTTACGTAGTCATGACACCTCTCATAAGAATAATTTTGG
TGTTATAACTAGTTTTACTAGTTATGGTAACACTGTTTCTGAGGCTGTTTCTAAATTAGT
TGAATCAGCATCAGATTTTATCGCTTGGCGAGCTGAAGCACTTAATAAGTATGGTTGATG
TATTTTTCACTGATACTGCTTGGTATGTAGGTCAGATTTTCTTTTTAGTTTTATCTTGTG
TTATTTTCTTAATTTTTGTTGTTGCTCTTTTAGCAACTATTAAACTTTGTATTCAAATTT
GTGGTTTTTGTAATATTTTTATTATTTCACCTTCTGCCTATGTTTATAATAGAGGTAGAC
AGTTGTATAAGTCTTATAGTGAACATGTCATACCTTCTACTTTAGATG-----ATTTAAT
TTAAATCTAAACATCATGAATGAATCAATTTTTCCTCAT---------------TGGAAT
TCTGATCAAGCTATTACATTCTTAAAAGAATGGAATTTTTCTTTGGGTGTAATATTACTT
CTTATTACTATCATACTGCAGTTTGGTTATACGAGCCGTAGTATGTTTGTTTATCTTATT
AAGATGATTATTCTTTGGCTTATGTGGCCATTGACCATTATCTTGACTATATTTAATTGC
TTTTATGCTTTGAATAATGTCTTTCTTGGGCTTTCTATACTGTTTACTATTATTTCTATT
GTTATATGGATTTTATATTTTGTCAACAGTATTCGGCTTTTTATCAGAACTGGAAGTTGG
TGGAGTTTTAATCCAGAGACTAATAATCTTATGTGTATTGATATGAAAGGTAAGATGTAT
GTTAGGCCAGTTATTGAGGACTATCATACATTAACGGCTACTGTTATCCGTGGTCATCTT
TATATACAGGGTGTCAAACTTGGCACTGGTTACACGCTTGCCGATTTGCCTGTTTATGTT
ACTGTAGCTAAGGTGCAAGTCCTCTGTACCTATAAACGTGCCTTTTTAGATAAGTTAGAT
GTTAATAGTGGCTTCGCTGTTTTTGTTAAGTCTAAAGTTGGTAACTATCGTTTACCTTCT
AGTAAATCTAGTGGTATGGATACTGCCTTGTTGAGAGCTTAAATCTAAACTATTAGGATG
TCTTATACTCCCGGTCATC---ATGCTGGAAGTAGAAGCTCCTCTGGAAATCGTTC----
--AGGAATCCTCAAGAAAACTTCTTGGGTTGACCAATCTGAGCGAAGCCATCAAACCTAT
AATAGAGGCAGAAAACCCCAACCAAAATTCACTGTGTCTACTCAACCACAAGGAAACCCT
ATCCCACATTATTCCTGGTTCTCTGGGATTACCCAATTTCAAAAAGGTAGAGACTTTAAA
TTTCCAGATGGTCAAGGAGTACCCATTGCTTACGGGATACCCCCTTCTGAAGCAAAAGGA
TATTGGTATAAACACAACCGGCGTTCTTTTAAAACAGCTGATGGTCAACAAAAGCAGTTG
TTACCAAGATGGTATTTCTACTATCTCGGTACCGGTCCATATGCCAGTTCATCCTATGGT
GATGCCCACGAAGGTATCTTCTGGGTCGCTAGTCACCAAGCTGATACTTCTATTCCCTCC
GATGTTTCGGCAAGGGATCCTACTATTCAAGAAGCTATCCCTACTAGGTTTTCGCCTGGT
ACGATTTTGCCTCAAGGCTATTATGTTGAAGGCTCAGGAAGGTCTGCTTCTAATAGCCGG
CCAGGTTCACGTTCTCAATCACGTGGACCCAATAATCGTTCATTAAGTAGAAGTAATTCT
AATTTTAGACATTCTGATTCTATAGTGAAACCTGATATGGCTGATGAGATTGCTAGTCTT
GTCTTAGCCAAGCTTGGTAAAGATTC---TAAACCTCAGCAAGTTACCAAGCAAAATGCT
AAGGAAATTAGGCATAAAATTTTAATGAAACCTCGCCAAAAGCGAACTCCTAATAAATTT
TGTAATGTTCAACAGTGTTTTGGTAAAAGAGGACCGCTCCAAAACTTTGGTAATTCTGAA
ATGTTAAAGCTTGGTACTAATGATCCTCAATTTCCTATTCTTGCTGAATTAGCTCCTACA
CCAGGTGCTTTTTTCTTTGGCTCTAAATTAGAGTTGTTTAAAAGAGACTCTGATGCT---
GATTCACCTTCTAAAGACACTTTTGAACTTCGTTATTCTGGTTCTATTAGGTTTGATAGT
ACTTTACCTGGTTTTGAGACAATTATGAAAGTTCTTAAAGAGAATTTAGATGCTTATGTT
AATTCTAATCAGAACACTGTTTCTGGTTCGCTGAGTCCTAAACCTCAGCGTAAAAGAGGT
GTTAAACAATCACCTGAATCGTTTGACTCTCTTAATTTAAGTGCTGATACTCAGCACATT
TCA------------------AATGATTTTACTCCTGAGGATCATAGTTTACTTGCTACT
CTTGATGATCCTTATGTAGAAGACTCTGTTGCTTAATGAGAATGAATCCTAATTCGACAC
TAGGTGGTAACCCCTCGCTA-TTAGTCGGAATAGGACACTCTCTATCAGAATGAAT-TCT
TGCTGTTACAACAGATAGAGTAGGTTGTTGCAGACTATATATTAATTAGTAGAAACTTTA
TATTTAAATATTTGATTGTTAGAGTAGTTATAAGGTTTAGCTGTA---GTATAAACGCCT
CCGGGAAGAGCTAGCAATTATAGTATTTAATATATCTATTAGTATATGATTGAAATTAAT
TATAGCCTTTTGGAGGAATTAC
>DQ415902.1 Human coronavirus HKU1 strain N25 genotype B, complete genome
--------------GAGCGATTGACGTTCGTACCGTCTATCAGCTTACGATCTCTTGTCA
GATCTCATTAAATCTAAACTT--TTTAAACAAGATTCCCTGTTATCCATGCTTGTGAGTG
TGGTTTAATCATAATCTTGTATTTTACTTTCCACACTTTTCATCTCTCTGCCAGTGACGT
GTTGGTTGTCCTCAGCGTCCCTCCCATAGGTC----------------------------
-----GCAATGATTAAAACCAGCAAATACGGTCTCGGCTTCAAGTGGGCGCCAGAATTTC
GTTGGCTGCTTCCGGATGCAGCGGAGGAGTTGGCTAGTCCTATGAAGTCAGATGAGGGTG
GGTTATGCCCCTCTACTGGTCAAGCGATGGAAAGTGTTGGATTTGTTTATGATAATCATG
TGAAGATAGATTGTCGCTGCATTCTTGGACAAGAATGGCATGTGCAGTCAAATCTTATCC
GTGATATTTTTGTTCATGAAGATCTACATGTTGTAGAAGTTCTAACTAAAACAGCCGTAA
AGTCCGGTACGGCAATTTTAATTAAATCACCTTTGCATAGCTT-----------------
----GGGTGGTTTTCCTAAAGGGTATGTTATGGGCTTGTTCCGTT---------------
---------CATACAAGACTAAACGTTATGTTGTACATCATCTTTCTATGACTACATCTA
CTACTAATTTTGGTGAAGA------TTTTTTGGGTTGGATTGTACCTTTTGGTTTTATGC
CATCTTATGTTCACAAATGGTTTCAATTCTGTAGGTTGTATAT-----------------
----------------TGAAGAGAGTGATTTAATAATTTCAAATTTTAAATTTGATGATT
ATGATTTTAGTGTAGAAGATGCTTATGCTGAGGTTCATGCTGAGCCTAAAGGTAAATATT
CACAAAAAGCTTATGCTTTACTTAGACAATATCGTGGTATTAAACCCGTACTTTTTGTAG
ACCAGTATGGTTGTGACTATTCTGGTAAATTAGCAGATTGTCTTCAAGCTTATGGTCATT
ATTCTTTGCAAGATATGAGACAAAAGCAGTCTGTATGGCTTGCCAATTGTGACTTTGATA
TTGTAGTGGCTTGGCATGTAGTTCGTGATTCACGATTTGTTATGCGCCTGCAGACTATAG
CTACTATTTGTGGTATTAAATATGTTGCACAACCTACAGAAGATGTAGTAGATGGAGCTG
TAGTTATACGTGAACCTGTACATTTATTATCTGCTGATGCAATAGTTTTAAAGCTTCCTA
GTTTGATGAAAGTTATGACTCATATGGATGATTTTTCTATTAAATCTATATACAATGTTG
ATTTGTGTGATTGTGGTTTTGTTATGCAGTATGGTTATGTAGATTGTTTTAATGATAATT
GTGATTTTTATGGTTGGGTTTCAGGTAATATGATGGATGGTTTTTCTTGTCCATTGTGTT
GTACAGTTTATGACTCTAGTGAAGTTAAAGCCCAATCATCTGGTGTTATTCCTGAGAATC
CTGTGTTATTTACTAATAGTACTGATACTGTTAACCCTGATTCTTTTAATTTGTATGGTT
ATTCTGTTACACCATTTGGTTCTTGTATATATTGGTCACCGCGTCCTGGATTGTGGATTC
CTATCATTAAATCTTCAGTCAAGTCTTATGATGATTTGGTTTATTCAGGTGTAGTAGGTT
GTAAATCTATTGTTAAAGAAACTGCTCTTATTACTCATGCACTTTACTTAGATTATGTTC
AATGTAAGTGTGGTAATCTTGAACAAAATCATATTCTTGGTGTTAATAATTCTTGGTGTA
GGCAACTGTTGCTTAATAGAGGTGATTATAATATGCTTTTAAAAAATATTGACTTGTTTG
TTAAGCGTCGTGCTGATTTTGCTTGCAAGTTTGCAGTTTGTGGAGATGGTTTTGTACCTT
TTTTACTAGATGGTTTAATTCCCCGTAGTTATTATCTAATTCAGAGTGGTATTTTCTTTA
CATCTTTGATGTCTCAATTTTCACAAGAAGTTTCTGATATGTGTTTAAAAATGTGTATTT
TGTTTATGGACAGAGTTTCAGTTGCTACATTTTATATAGAGCATTATGTTAATAGGTTGG
TTACTCAATTTAAGTTATTGGGTACTACACTTGTTAATAAAATGGTTAATTGGTTTAATA
CCATGTTAGATGCTAGTGCACCTGCTACAGGCTGGCTTCTTTACCAATTATTGAATGGTC
TTTTTGTAGTATCTCAAGCCAACTTTAATTTTGTTGCTTTAATACCTGATTATGCTAAAA
TTTTAGTTAATAAATTTTACACTTTTTTTAAGTTATTATTAGAGTGTGTTACAGTTGATG
TTTTAAAAGATATGCCTGTTCTTAAAACTATTAATGGTTTAGTTTGTATTGTAGGCAATA
AGTTTTATAACGTTAGTACAGGGTTAATTCCTGGTTTTGTTTTACCATGTAATGCACAGG
AACAACAAATTTATTTTTTTGAAGGCGTTGCAGAATCTGTTATAGTAGAAGATGATGTTA
TTGAGAATGTCAAATCTTCTTTATCATCTTATGAGTATTGTCAACCACCTAAATCTGTAG
AAAAAATTTGTATTATAGATAATATGTACATGGGTAAGTGTGGTGATAAATTTTTCCCTA
TTGTCATGAATGATAAAAATATTTGTCTTTTAGATCAGGCTTGGCGTTTTCCATGTGCAG
GTAGAAAAGTTAATTTTAACGAGAAACCTGTTGTTATGGAGATTCCGTCTTTGATGACAG
TTAAGGTTATGTTTGATTTAGATTCTACTTTTGATGATATTTTAGGTAAAGTTTGTTCAG
AATTTGAAGTAGAAAAGGGTGTTACTGTAGATGATTTTGTCGCTGTTGTTTGTGATGCTA
TAGAGAATGCTTTAAACTCTTGTAAAGATCATCCAGTGGTTGGTTATCAAGTTCGTGCAT
TTTTAAATAAACTTAATGAGAATGTTGTTTATTTATTTGATGAGGCTGGTGATGAAGCAA
TGGCCTCTCGTATGTATTGTACTTTTGCTATTGAGGATGTTGAAGACGTTGTCAGTAGTG
AAGCTGTTGAAG------ATACTATTGATGGTGTCGTTGAAGACACTATTAATGA-----
----CGATGAAGATGTTGTTACTGGTGACAATGACGATGAAGATGTTGTTACTGGTGACA
ATGACGATGAAGAT---GTTGTTACTGGTGACAATGACGATGAAGATGTTGTTACTGGTG
ACAATGACGATGAAGATGTTGTTACTGGTGACAATGACGATGAAGATGTTGTTACTGGTG
ACAATGACGATGAAGATGTTGTTACTGGTGACAATGACGATGAAGATGTTGTTACTGGTG
ACAATGACGATGAAGATGTTGTTACTGGTGACAATGACGATGAAGATGTTGTTACTGGTG
ACAATGACGATGAAGATGTTGTTACTGGTGACAATGACGATGAAGATGTTGTTACTGGTG
ACAATGACGATGAAGAGATTGTTACTGGTGACAATG------------------------
------------------------------------------------------------
------------------------------------------------------------
------------------------------------------------------------
------------------ATGACCAAATTGTTGTTACTGGTGATGATGTAGATGATAT--
-------------TGAAAGTGTCTATGATTTTGATACTTATAAAGCTCTTTTAGTTTTTA
ATGATGTCTATAATGATGCTTTGTTTGTTAGTTATGGTTCTAGTGTTGAAACAGAAACAT
ATTTTAAAGTTAATGGTTTATGGTCACCTACTATTACACATACTAACTGTTGGTTGCGTT
CTGTGTTACTTGTAATGCAGAAATTACCTTTTAAGTTTAAGGATTTAGCTATTGAAAATA
TGTGGTTATCTTATAAGGTGGGTTATAATCAAAGTTTTGTTGATTATTTACTGACCACTA
TTCCTAAAGCTATTGTTTTGCCTCAAGGTGGTTATGTAGCTGATTTTGCTTATTGGTTTT
TAAACCAGTTTGATATTAATGCGTATGCTAATTGGTGTTGTTTAAAATGTGGTTTTTCTT
TTGATTTAAATGGTTTGGATGCTGTGTTTTTTTATGGAGATATTGTGTCTCATGTTTGTA
AGTGTGGACATAATATGACTTTAATAGCAGCGGACTTACCTTGTACATTACATTTTTCAT
TATTTGATGACAATTTTTGTGCTTTTTGCACCCCTAAAAAAATTTTTATTGCTGCATGTG
CTGTGGATGTAAACGTTTGTCATTCTGTAGCTGTTATAGGTGATGAACAAATAGATGGTA
AGTTTGTTACTAAATTTAGTGGTGATAAATTTGATTTTATAGTAGGTTATGGAATGTCAT
TTAGTATGTCTTCTTTTGAGTTAGCTCAATTGTATGGTTTGTGTATAACACCTAATGTAT
GTTTTGTTAAAGGTGATATTATAAATGTTGCTAGACTTGTTAAAGCTGATGTTATTGTTA
ACCCTGCTAATGGGCATATGCTCCATGGTGGTGGAGTTGCAAAAGCTATAGCTGTAGCTG
CAGGTAAAAAATTTTCTAAAGAAACTGCTGCTATGGTTAAATCTAAAGGTGTTTGCCAAG
TAGGAGATTGTTATGTTTCTACCGGTGGTAAATTATGTAAAACAATTCTTAATATTGTAG
GTCCTGATGCTAGACAAGATGGAAGACAATCTTATGTTTTGTTAGCACGTGCTTATAAGC
ATCTTAATAATTATGATTGTTGTTTGTCTACTCTCATATCGGCTGGTATATTTAGTGTTC
CTGCTGATGTGTCATTAACTTACCTTCTAGGTGTTGTTGATAAACAAGTTATCCTTGTTA
GTAATAATAAAGAAGATTTTGATATTATTCAAAAATGTCAAATTACTTCAGTTGTTGGTA
CTAAAGCATTGGCTGTTAGATTAACTGCTAATGTAGGCCGTGTTATTAAATTTGAGACAG
ATGCATACAAACTTTTCTTGAGTGGTGATGATTGTTTTGTTTCAAATTCTTCTGTTATAC
AAGAAGTTTTATTGCTTCGTCATGATATACAATTGAATAATGACGTTCGTGATTATTTGT
TGTCTAAGATGACTAGTCTTCCCAAAGATTGGCGTCTTATCAATAAATTTGATGTTATTA
ACGGTGTTAAAACTGTTAAGTATTTTGAGTGTCCTAATTCTATTTATATATGTAGTCAGG
GTAAAGACTTTGGTTATGTATGTGATGGTTCTTTTTATAAAGCAACTGTTAATCAAGTTT
GTGTTTTATTAGCTAAGAAGATAGATGTTTTGCTTACTGTAGATGGTGTTAATTTTAAAT
CTATTTCTCTTACTGTAGGTGAAGTTTTTGGTAAAATACTTGGTAATGTTTTCTGTGATG
GCATTGATGTTACTAAGTTAAAGTGTAGTGATTTTTATGCCGATAAAATTTTATATCAGT
ATGAAAATTTGTCTTTAGCTGATATTTCTGCTGTACAAAGTTCATTTGGGTTTGATCAGC
AACAATTGCTTGCTTACTATAATTTTTTAACAGTATGTAAATGGTCTGTAGTTGTTAACG
GTCCATTTTTTTCTTTTGAACAGTCTCATAATAATTGTTATGTGAATGTAGCTTGTCTTA
TGTTGCAGCATATTAATCTTAAATTTAATAAATGGCAGTGGCAGGAAGCATGGTATGAAT
TTCGTGCTGGCAGACCACATAGGTTAGTTGCTCTTGTTTTAGCTAAAGGTCATTTTAAAT
TTGATGAACCATCAGATGCTACTGATTTTATTCGTGTTGTTTTGAAACAAGCTGATTTAT
CAGGTGCAATTTGTGAATTAGAACTTATTTGTGATTGTGGTATTAAACAAGAAAGTCGTG
TTGGTGTTGATGCTGTTATGCATTTTGGTACATTAGCAAAGACTGATCTTTTTAATGGTT
ATAAGATTGGCTGTAATTGTGCAGGTAGAATTGTTCATTGTACTAAATTGAATGTACCAT
TTTTGATTTGTTCTAATACTCCTCTGAGTAAGGATTTACCTGATGATGTTGTTGCAGCTA
ACATGTTTATGGGTGTAGGTGTAGGCCATTATACACATTTGAAATGTGGTTCACCTTACC
AACATTATGATGCTTGTAGTGTTAAAAAATATACAGGTGTTAGTGGTTGTTTAACTGACT
GCTTGTATCTTAAAAATTTAACCCAGACTTTTACATCTATGTTGACTAATTATTTTTTGG
ATGATGTTGAAATGGTTGCTTATAACCCTGATCTTTCACAATATTATTGTGATAATGGTA
AGTATTATACAAAACCTATTATAAAGGCTCAGTTTAAACCATTTGCTAAAGTTAACGGTG
TTTATACTAACTTTAAGTTAGTTGGACATGATATTTGTGCTCAATTGAATGATAAGTTAG
GTTTTAATGTAGATCTGCCGTTTGTTGAGTACAAAGTAACAGTCTGGCCTGTAGCTACTG
GTGATGTTGTTTTGGCATCTGATGATTTATATGTTAAACGTTATTTTAAAGGATGTGAAA
CTTTTGGTAAGCCTGTTATTTGGCTTTGTCATGATGAAGCATCATTGAATTCTCTTACTT
ATTTTAATAAACCTAGTTTTAAATCTGAAAATAGATATAGTGTTTTGTCTGTTGATTCTG
TATCTGAGGAGTCACAAGGTAATGTGGTTACTTCTGTTATGGAATCGCAGATTAGTACTA
AAGAGGTTAAGTTAAAGGGTGTTAGAAAGACTGTTAAAATAGAAGATGCTATTATTGTTA
ATGATGAAAATAGTTCTATTAAGGTTGTTAAAAGTTTATCTTTAGTTGATGTTTGGGATA
TGTATTTGACAGGTTGTGATTATGTTGTTTGGGTTGCTAATGAATTGTCACGCCTAGTTA
AATCACCAACAGTTAGGGAATATATACGATATGGTATTAAACCTATTACTATACCTATAG
ATTTGTTATGTTTAAGAGATGATAATCAAACTCTTTTAGTTCCTAAAATTTTTAAAGCAA
GAGCTATAGAATTTTATGGTTTTTTGAAGTGGTTGTTTATTTATGTTTTTAGTTTATTAC
ATTTTACAAATGATAAAACCATTTTTTATACTACAGAAATAGCTTCTAAGTTTACTTTTA
ATTTGTTTTGTTTGGCTCTTAAAAATGCTTTTCAGACATTTAGATGGAGTATATTTATAA
AAGGTTTTCTTGTTGTAGCCACTGTGTTTTTGTTTTGGTTTAATTTTTTGTATATAAATG
TTATTTTTAGTGATTTTTATCTTCCTAATATTAGTGTTTTTCCTATTTTTGTGGGAAGAA
TTGTTATGTGGATAAAGGCTACTTTTGGTTTGGTTACAATTTGTGATTTTTATTCTAAGT
TAGGTGTAGGTTTTACAAGTCATTTTTGTAATGGTAGTTTTATATGTGAATTGTGTTATT
CTGGTTTTGATATGTTGGATACATATGCAGCTATAGATTTTGTTCAGTATGAAGTAGATA
GACGTGTTTTATTTGATTATGTTAGTTTAGTCAAATTAATTGTTGAACTCGTTATTGGTT
ATTCATTATATACAGTATGGTTTTATCCATTATTTTGTCTTATTGGTTTACAATTATTTA
CTACATGGTTGCCTGATTTGTTTATGTTAGAAACTATGCATTGGTTGATTAGATTTATTG
TGTTTGTAGCTAATATGTTACCTGCTTTTGTCTTGTTGCGGTTTTATATAGTTGTTACTG
CTATGTATAAAGTAGTTGGTTTTATTAGGCATATTGTCTATGGTTGTAATAAAGCTGGTT
GTTTATTTTGTTATAAACGAAATTGTAGTGTTCGTGTTAAGTGTAGTACTATTGTTGGTG
GTGTAATTCGTTATTATGATATTACTGCTAATGGTGGTACTGGTTTTTGTGTTAAACATC
AATGGAATTGTTTTAATTGCCATTCTTTTAAACCAGGTAACACTTTTATAACTGTAGAAG
CTGCTATAGAACTTTCTAAAGAGCTTAAACGACCTGTAAACCCAACTGATGCTTCACATT
ATGTAGTTACTGATATTAAGCAAGTTGGTTGTATGATGCGTTTGTTCTATGATAGAGATG
GACAGCGTGTTTACGATGATGTTGATGCTAGTTTATTTGTAGATATTAATAATCTGTTAC
ATTCTAAAGTTAAAGTTGTTCCTAATTTGTATGTAGTTGTAGTAGAGAGTGATGCTGATA
GAGCTAATTTTCTGAATGCTGTTGTGTTTTATGCACAATCATTGTATAGGCCTATATTAC
TTGTAGACAAAAAGTTAATTACTACAGCTTGTAATGGTATCTCTGTAACCCAGACTATGT
TTGATGTTTATGTTGATACTTTTATGTCTCATTTTGATGTTGATAGAAAGAGTTTTAATA
ATTTTGTTAACATTGCTCATGCTTCTCTTAGAGAGGGTGTGCAATTAGAAAAGGTTTTAG
ATACTTTTGTGGGATGTGTACGTAAATGTTGTTCCATTGATTCAGATGTTGAAACAAGAT
TTATTACTAAATCTATGATATCTGCAGTAGCTGCTGGTTTGGAATTTACTGATGAAAATT
ATAACAATTTGGTACCTACATATTTAAAGAGTGATAATATTGTAGCTGCAGATTTAGGTG
TTCTTATACAGAATGGTGCTAAGCATGTACAGGGTAATGTTGCTAAGGCAGCTAATATTT
CTTGTATATGGTTTATTGACACTTTTAATCAACTTACTGCTGATTTACAGCATAAATTAA
AAAAAGCATGTGTTAAAACTGGCTTGAAGTTAAAATTGACTTTTAATAAGCAAGAGGCAA
GTGTTCCTATTCTTACAACACCCTTTTCACTTAAAGGAGGTGTTGTATTGAGTAATTTGT
TATATATATTATTTTTTATTAGTTTAATCTGTTTTATATTATTGTGGGCTTTACTGCCTA
CATATAGTGTTTATAAGTCTGATATTCATTTGCCTGCTTATGCTAGTTTTAAAGTTATTG
ATAATGGTGTTGTTAGAGATATTTCAGTTAATGATTTATGTTTTGCTAATAAATTTTTCC
AATTTGATCAATGGTATGAGTCCACTTTTGGGTCTTTTTACTATCATAATTCTATGGATT
GCCCTATTGTAGTGGCAGTTATGGATGAAGATATTGGTTCTACTATGTTTAATGTTCCTA
CTAAAGTTTTGAGACATGGCTTTCATGTTTTACATTTTCTAACTTATGCATTTGCTAGTG
ATAGTGTTCAGTGCTATACACCACATATTCAGATTTCTTATAATGATTTTTATGCTAGTG
GTTGTGTTTTATCATCTTTGTGTACTATGTTTAAAAGAGGTGATGGTACACCACATCCTT
ATTGTTATTCAGATGGTGTTATGAAGAATGCTTCTTTGTATACATCTTTGGTTCCACATA
CACGTTATAGCCTTGCTAATTCTAATGGTTTTATAAGATTTCCTGATGTTATTAGTGAAG
GTATTGTACGTATTGTAAGAACGCGCTCTATGACTTATTGTAGAGTGGGTGCATGTGAAT
ATGCCGAAGAGGGTATATGTTTTAATTTTAATAGTTCTTGGGTTTTGAATAATGATTATT
ATAGAAGTATGCCTGGAACTTTTTGTGGTAGAGATCTTTTTGATTTGTTTTATCAATTTC
TTAGTAGTTTAATTCGTCCTATAGATTTCTTTTCTCTTACTGCTAGTTCTATTTTTGGAG
CTATATTGGCTATAGTCGTTGTCTTGGTTTTTTATTATTTAATAAAACTTAAGCGTGCTT
TTGGAGATTATACTAGTGTTGTAGTTATAAATGTTATTGTTTGGTGTATTAATTTTCTTA
TGCTTTTTGTTTTTCAAGTTTATCCTATTTGTGCATGTGTTTATGCTTGTTTTTATTTTT
ATGTAACATTGTATTTTCCTTCTGAAATTAGTGTAATTATGCATTTGCAATGGATTGTTA
TGTATGGTGCTATAATGCCTTTTTGGTTTTGTGTCACATATGTAGCTATGGTTATTGCAA
ACCATGTTTTATGGTTATTTTCATATTGTAGGAAAATTGGTGTTAATGTATGTAATGATA
GTACATTTGAAGAAACATCTCTTACTACTTTTATGATTACTAAAGATTCTTATTGTAGAT
TAAAGAATTCTGTTTCTGATGTTGCTTACAATAGATATTTGAGTTTGTATAATAAGTATC
GTTACTATAGTGGTAAAATGGATACTGCTGCCTATAGAGAAGCGGCGTGTTCTCAGTTAG
CTAAAGCTATGGAAACATTTAATCACAATAATGGTAATGATGTCTTATACCAACCTCCTA
CAGCATCTGTTTCTACATCTTTTTTGCAATCAGGTATTGTAAAGATGGTATCTCCTACGT
CAAAAATTGAACCTTGTATTGTTAGTGTTACTTATGGTAGTATGACTTTGAATGGTTTAT
GGTTAGATGACAAAGTTTATTGTCCTCGTCATGTTATATGTTTATCCTCTAATATGAATG
AACCTGATTATTCTGCCTTATTATGTAGAGTTACTCTAGGTGATTTTACTATAATGTCTG
GGCGGATGAGTTTAACAGTTGTGTCTTACCAGATGCAGGGCTGTCAACTTGTTTTGACAG
TCTCTTTACAAAATCCTTACACTCCAAAATATACTTTTGGTGTTGTTAAACCTGGTGAAA
CTTTTACTGTTTTAGCTGCGTATAATGGCCGACCACAAGGGGCATTTCATGTTACTATGC
GTAGTAGTTATACTATTAAAGGTTCTTTTTTGTGTGGGTCATGTGGATCTGTTGGTTATG
TATTAACAGGTGATAGTGTTAAGTTTGTATATATGCATCAATTAGAGCTCAGTACTGGTT
GTCACACTGGCACTGATTTTACTGGTAATTTTTATGGTCCATATAGAGATGCTCAAGTTG
TACAGTTGCCAGTTAAGGACTACGTCCAAACTGTTAATGTTATTGCTTGGCTCTATGCAG
CTATACTTAATAATTGTGCTTGGTTTGTACAAAATGATGTTTGTTCTATTGAAGATTTTA
ATGTTTGGGCTATGACAAATGGTTTTAGCCAAGTAAAAGCAGATCTTGTTTTAGATGCTT
TGGCTTCAATGACAGGTGTTTCTATTGAAACTTTATTGGCTGCTATTAAGCGTCTATATA
TGGGATTTCAAGGTCGTCAAATACTAGGAAGTTGTACTTTTGAAGATGAATTGGCACCTT
CTGACGTTTATCAACAATTGGCTGGTGTTAAATTGCAATCTAAAACAAAAAGATTTATTA
AAGAAACAATTTATTGGATTTTGATATCTACATTTTTGTTTAGTTGTATAATTTCTGCAT
TTGTTAAATGGACTATATTTATGTATATTAATACACATATGATTGGTGTTACATTATGTG
TACTTTGTTTTGTTAGTTTTATGATGTTACTAGTTAAACATAAGCATTTTTATTTGACTA
TGTATATAATTCCTGTACTCTGTACCTTGTTTTATGTAAATTATTTAGTTGTTTATAAGG
AAGGTTTTAGAGGTCTTACTTATGTCTGGCTCTCATATTTTGTTCCTGCTGTGAATTTTA
CTTATGTTTACGAAGTATTTTATGGTTGTATTTTATGTGTTTTTGCTATTTTTATAACTA
TGCATAGTATTAATCATGACATTTTTTCTTTGATGTTTTTGGTTGGTAGAATAGTTACTT
TAATTTCTATGTGGTATTTTGGGTCGAATTTAGAAGAGGATGTTTTGTTATTTATTACAG
CCTTTTTAGGTACTTATACATGGACCACTATTTTGTCATTAGCTATAGCAAAAATTGTTG
CTAATTGGTTGTCTGTTAATATATTTTATTTTACAGATGTACCTTATATTAAATTGATTC
TTTTGAGTTACTTATTTATAGGGTATATTTTATCTTGTTATTGGGGATTTTTCTCTCTTT
TAAACAGTGTTTTTAGAATGCCTATGGGTGTTTATAATTATAAAATTTCTGTTCAAGAAT
TGCGTTATATGAATGCTAATGGCTTACGTCCACCCCGTAATAGTTTTGAGGCTATTTTGT
TAAATTTAAAACTGCTTGGAATAGGTGGCGTGCCAGTTATTGAAGTTTCTCAAATTCAAT
CAAAATTGACTGATGTGAAATGTGCTAATGTTGTTTTGTTAAATTGTTTACAGCATTTGC
ATGTTGCTTCTAATTCTAGGTTGTGGCAGTATTGTAGTATTTTACATAATGAAATACTAT
CTACTTCAGATTTAAGTGTAGCTTTTGATAAGCTTGCTCAATTATTGATTGTTTTATTCG
CCAATCCTGCTGCAGTTGATACTAAGTGTCTTGCAAGTATAGATGAAGTTAGCGATGATT
ATGTTCAAGATAGTACTGTTTTGCAGGCTTTGCAAAGTGAGTTTGTAAATATGGCTAGTT
TTGTTGAATATGAAGTCGCAAAGAAAAATTTGGCTGATGCTAAAAATAGTGGTTCTGTTA
ATCAACAACAGATAAAACAGTTAGAAAAAGCATGTAATATAGCTAAGTCTGTGTATGAAC
GCGATAAAGCTGTAGCTCGCAAACTGGAACGTATGGCAGACCTAGCACTTACTAACATGT
ATAAAGAGGCTCGGATTAATGATAAGAAGAGTAAAGTTGTTTCCGCTTTGCAGACAATGC
TTTTTAGCATGGTTCGTAAATTGGATAATCAGGCTTTAAATTCTATTCTGGATAATGCTG
TTAAAGGTTGTGTACCTTTGAATGCTATTCCAGCGCTGGCTGCTAATACTTTAACTATAA
TAATACCAGATAAACAAGTTTTTGATAAAGTTGTTGATAATGTTTATGTTGCATATGCTG
GTAGTGTATGGCATATACAGACTGTTCAAGATGCTGATGGTATTAATAAACAGTTAACTG
ATATTAGTGTTGATTCTAATTGGCCTCTTGTTATTATTGCTAACAGGTATAATGAAGTTG
CTAATGCTGTTATGCAGAATAATGAGTTGATGCCTCATAAATTAAAAATACAAGTTGTTA
ATAGTGGTTCTGATATGAATTGTAACATTCCTACTCAATGTTATTATAATAATGGTAGTA
GTGGTAGAATAGTTTATGCTGTTCTTAGTGATGTTGATGGTCTTAAGTATACTAAGATAA
TAAAAGATGATGGAAATTGTGTTGTTTTAGAGCTTGATCCTCCTTGTAAATTTTCTATAC
AAGATGTTAAGGGACTTAAAATTAAGTATCTTTATTTTATTAAAGGATGTAACACTTTAG
CTAGAGGGTGGGTTGTTGGTACTTTATCTTCAACAATTAGATTGCAGGCTGGTGTTGCTA
CTGAGTATGCAGCTAATTCTTCTATACTTTCATTATGTGCATTTTCTGTAGATCCTAAGA
AAACTTATTTAGATTATATACAACAAGGTGGTGTACCTATAATTAATTGTGTTAAAATGC
TCTGTGATCATGCTGGTACTGGTATGGCTATTACTATTAAACCTGAGGCTACTATTAATC
AAGATTCTTATGGTGGTGCCTCAGTTTGTATTTACTGCCGTGCCCGTGTAGAGCATCCAG
ATGTAGATGGTTTGTGTAAATTACGTGGTAAATTTGTACAAGTCCCTTTGGGTATAAAAG
ATCCTATTCTCTATGTGTTAACACATGATGTTTGTCAAGTTTGTGGATTTTGGAGAGATG
GCAGTTGTTCCTGTGTAGGTTCAGGTGTCGCTGTTCAATCTAAAGATTTAAATTTTTTAA
ACGGGTTCGGGGTACTAGTGTGAATGCCCGTCTAGTACCCTGTGCTAGTGGTTTATCTAC
TGATGTTCAATTAAGGGCATTTGATATTTGTAATACTAATAGAGCTGGTATAGGTTTATA
TTATAAAGTGAATTGTTGCCGTTTTCAGCGTATAGATGACGACGGTAATAAATTGGATAA
GTTCTTTGTTGTTAAAAGAACTAATCTAGAAGTTTATAATAAAGAGAAAACTTATTATGA
GTTGACTAAAAGTTGTGGTGTTGTGGCTGAACATGATTTCTTTACATTTGATATTGATGG
TAGTCGTGTGCCACATATAGTTCGTAAGAACCTCTCAAAGTATACTATGTTAGATCTTTG
CTATGCATTGCGCCATTTTGATTGTAATGATTGTTCAGTATTGTGTGAAATTCTTTGTGA
GTATGCTGATTGTAAAGAATCCTACTTTTCTAAGAAAGATTGGTATGATTTTGTTGAAAA
TCCTGATATTATTAATATTTATAAAAAATTAGGCCCTATTTTTAATAGAGCTTTACTTAA
TACTGTCAGTTTTGCAGATACTTTAGTAAAAGTAGGTTTAGTTGGTGTTTTAACTTTAGA
TAATCAAGACTTGTATGGTCAATGGTATGATTTTGGTGATTTTATACAAACAGCTCCAGG
TTTTGGTGTGGCAGTTGCAGATTCTTACTATTCTTATATGATGCCTATGTTGACTATGTG
TCATGTATTAGATTGTGAATTATTTGTTAATGATAGTTATAGACAATTCGATCTTGTACA
GTATGATTTTACTGATTATAAGTTAGAATTGTTTAATAAGTATTTTAAGTATTGGGGTAT
GAAGTATCATCCTAATACTGTGGATTGTGATAATGATAGGTGTATTATTCATTGTGCTAA
TTTTAATATATTATTTAGTATGATCTTACCTAATACTTGTTTTGGTCCTCTTGTTAGACA
AATTTTTGTAGATGGTGTTCCGTTTGTTGTTTCAATTGGTTACCATTATAAAGAGTTAGG
TGTAGTTATGAACTTGGATGTTGACACACACCGCTATCGTTTGTCTCTTAAAGACTTACT
TCTTTATGCAGCAGATCCTGCTATGCATGTTGCATCTGCTAGTGCTCTGCTTGATTTACG
AACTTGTTGTTTTAGTGTAGCTGCCATTACAAGTGGTATAAAGTTTCAAACTGTTAAACC
AGGTAATTTTAACCAAGATTTTTATGAGTTTGTCAAAAGTAAAGGCTTGTTTAAAGAGGG
TAGTACAGTTGATTTGAAACACTTTTTCTTTACTCAAGATGGTAATGCTGCAATTACTGA
TTATAATTATTATAAGTATAATTTACCTACTATGGTTGATATTAAGCAGTTATTGTTTGT
ATTAGAAGTTGTTTATAAGTATTTTGAAATTTATGATGGTGGTTGTATACCAGCATCACA
AGTTATTGTTAATAATTATGACAAAAGTGCTGGTTATCCATTTAATAAATTTGGTAAAGC
TAGACTTTATTATGAGGCATTATCATTTGAGGAGCAGAATGAAATTTATGCATATACTAA
ACGTAATGTGTTGCCCACTTTAACTCAAATGAATTTAAAATATGCTATTAGTGCTAAGAA
TAGAGCTCGTACTGTTGCAGGTGTTTCCATTCTTAGTACTATGACAGGTCGAATGTTTCA
TCAAAAATGTTTGAAGAGTATAGCAGCTACTCGTGGTGTTCCTGTTGTTATAGGAACTAC
TAAATTTTATGGTGGCTGGGATGATATGTTACGCCATCTTATAAAGGATGTTGACAACCC
TGTTCTTATGGGTTGGGATTATCCTAAATGTGATCGTGCCATGCCAAATATTTTGCGTAT
TGTTAGTAGTTTAGTTTTGGCTCGTAAACATGAATTTTGTTGTTCACATGGTGATAGATT
CTATCGCCTTGCGAATGAATGTGCTCAAGTTTTGAGTGAAATAGTTATGTGTGGCGGTTG
CTATTATGTTAAGCCTGGTGGTACTAGCAGTGGTGATGCAACCACTGCTTTTGCTAACTC
TGTTTTTAATATATGTCAAGCTGTTACTGCTAATGTTTGTTCTCTTATGGCTTGTAATGG
CCATAAGATTGAAGATTTAAGTATACGCAATTTACAAAAACGCTTATACTCTAATGTTTA
TCGTACAGATTATGTTGATTATACATTTGTTAATGAGTATTATGAATTTTTATGTAAGCA
TTTTAGTATGATGATTTTGAGTGATGATGGTGTTGTTTGTTATAACTCTGATTATGCTAG
TAAGGGTTATATAGCCAATATAAGTGTTTTTCAACAAGTTTTGTACTATCAGAATAACGT
TTTTATGTCTGAATCTAAATGTTGGGTTGAAAATGATATTACTAATGGTCCTCATGAATT
CTGTTCACAACATACTATGTTGGTTAAGATAGATGGTGACTATGTTTATCTACCCTATCC
AGACCCTTCTAGAATTTTAGGAGCTGGTTGTTTTGTTGATGATTTATTGAAGACTGACAG
TGTTCTTTTGATAGAGCGCTTTGTAAGTCTAGCTATAGATGCTTACCCTTTAGTACACCA
TGAAAATGAAGAATACCAAAAAGTTTTTCGTGTATATTTAGAATATATAAAAAAACTATA
TAATGATCTTGGTAATCAGATCTTAGATAGTTATAGTGTTATTTTAAGTACTTGTGATGG
TTTAAAGTTCACTGATGAATCATTTTATAAGAATATGTATTTAAAAAGTGCCGTGATGCA
GAGTGTAGGTGCATGTGTTGTTTGTTCATCACAGACGTCTTTGCGTTGTGGCAGTTGTAT
ACGGAAGCCTTTGTTGTGTTGTAAATGTTGCTATGATCATGTTATGGCAACCAATCATAA
ATATGTTTTGAGTGTTTCACCTTATGTGTGTAATGCACCTAACTGTGATGTGAGTGATGT
CACCAAATTATATTTGGGTGGTATGTCTTATTATTGTGAAAACCATAAACCTCATTATTC
ATTTAAGTTAGTTATGAATGGTATGGTCTTTGGTTTGTATAAACAATCTTGTACAGGTTC
ACCTTATATAGATGATTTTAATAAGATAGCTAGTTGTAAATGGACAGAAGTTGATGATTA
TGTTCTGGCAAATGAGTGTATTGAACGTTTAAAGTTATTTGCTGCAGAAACTCAAAAGGC
AACTGAAGAAGCTTTTAAACAAAGCTATGCTTCTGCTACTATTCAAGAGATTGTTAGTGA
TAGAGAAATTATTTTGTGTTGGGAGACAGGTAAAGTTAAACCACCACTTAATAAAAATTA
TGTTTTCACTGGCTATCATTTTACTAGTACTGGTAAGACAGTTTTAGGTGAGTATGTTTT
TGATAAAAGTGAATTAACTAATGGTGTTTATTATCGCGCTACAACTACTTACAAACTTTC
TATAGGTGATGTTTTTGTCTTAACATCACATTCTGTAGCTAATCTAAGTGCACCTACACT
TGTTCCACAAGAGAACTATGCTAGTATAAGATTTTCTAGTGTTTATAGCGTTCCTTTGCT
GTTTCAAACTAATGTTGCTAACTATCAGCACATTGGAATGAAACGTTATTGCACTGTACA
AGGTCCTCCTGGTACGGGCAAGTCTCACCTTGCTATAGGTTTAGCTGTTTATTACTATAC
AGCACGTGTAGTTTATACTGCTGCTAGTCATGCTGCTGTAGATGCATTGTGTGAAAAAGC
TTATAAGTTTTTAAATATTAATGACTGTACACGCATTATACCTGCTAAAGTTCGTGTAGA
TTGTTATGATAAGTTTAAAATTAATGATACTACTTGTAAGTATGTTTTTACTACAATAAA
TGCATTACCAGAGTTAGTCACAGATATTGTTGTTGTTGATGAAGTTAGTATGCTTACTAA
TTATGAATTGTCTGTTATAAATGCTCGTGTTAAAGCTAAACATTATGTATATATTGGAGA
TCCTGCTCAGTTACCTGCACCACGTGTGCTATTGAGTAAGGGTTCTTTAGAACCTAGGCA
TTTTAATTCTATTACTAAAATAATGTGCTGTTTAGGTCCTGATATTTTTTTGGGAAATTG
TTATAGATGTCCTAAAGAAATTGTAGAAACTGTTTCAGCATTGGTTTATGATAATAAACT
TAAGGCTAAGAATGATAATAGTTCATTATGCTTTAAAGTATATTTTAAGGGACAGACAAC
ACATGAGAGTTCAAGTGCTGTAAATATTCAACAAATATATTTAATTAGTAAATTTTTGAA
AGCTAATCCAGTTTGGAATAGTGCTGTTTTTATTAGTCCTTATAATAGTCAGAACTATGT
TGCTAAGCGTATTTTAGGTGTTCAAACACAAACTGTTGATTCTGCTCAAGGTTCTGAATA
TGATTATGTTATATATTCACAAACAGCAGAAACAGCTCATTCTATTAATGTTAATCGATT
TAATGTTGCCATAACTAGAGCCAAGAAGGGTATTTTCTGTGTTATGAGTAATATGCAATT
ATTTGAATCTCTTAATTTTATTACTTTACCTTTAGATAAAATTCAGAATCAAACTTTATC
TCGTTTGCATTGTACTACTAATCTTTTTAAAGATTGTAGTAAAAATTTTTTAGGTTACCA
CCCAGCTCATGCTCCTTCATTTTTATCAGTTGATGATAAATATAAGGTCAACGAAGATTT
GGCTGTTTGTTTAAACATTTGTGAACCTGTTTTAACATATTCTCGTTTAATATCTCTCAT
GGGGTTTAAATTGGATTTGACTCTTGATGGTTATTCTAAATTTTTTATTACTAAAGACGA
AGCTATTAAACGTGTTAGAGGTTGGGTTGGTTTTGATGTAGAAGGAGCCCATGCTACGCG
TGACAACATTGGAACAAACTTTCCATTGCAAATAGGTTTTTCAACTGGTGTTGATTTTGT
AGTTGAAGCTACTGGCTTATTTGCTGAGAGAGATTGTTATATATTTAAAAGAACTGTTGC
TAAAGCTCCTCCTGGTGATAACTTTAAACATTTAATACCCCTTATGTCGAAAGGTCAAAA
GTGGGATGTTGTTAGAATCAGAATTGTTCAAATGTTGTCTGATTATCTTTTGGATCTTTC
TGATAGTGTAGTATTTATTACTTGGTCTGCCAGTTTTGAACTTACGTGTTTAAGGTATTT
TGCTAAATTAGGTAGAGAGCTCAATTGTGATGTGTGTCCTAATCGTGCTACATGCTATAA
TTCTAGAACTGGTTATTACGGTTGTTGGCGCCATAGTTATACTTGTGATTATGTGTATAA
CCCGCTTATTGTAGATATACAACAGTGGGGTTACACAGGTTCTTTAACTAGTAATCATGA
TATAATTTGTAATGTACATAAAGGTGCACATGTTGCATCATCTGATGCAATTATGACTCG
GTGTTTAGCAATCTATGATTGTTTTTGTAAATCTGTTAATTGGAATTTAGATTATCCAAT
AATTTCCAATGAGGTTAGTATAAATACATCTTGTAGGTTATTGCAGCGTGTTATGCTTAA
AGCTGCCATGCTATGTAATAGATACAATTTATGTTATGACATTGGCAATCCTAAAGGTAT
TGCTTGTGTCAAAGATTATGAATTTAAATTCTATGATGCTTCTCCTGTTGTCAAGTCTGT
TAAACAGTTGTTTTATGTTTATGATGTTCATAAAGATAATTTTAAAGATGGTTTATGTAT
GTTTTGGAATTGTAATGTTGATAAATATCCATCTAATTCAATTGTTTGCAGATTTGATAC
TCGGGTATTAAACAAATTAAACCTCCCTGGATGTAATGGTGGTAGTTTGTATGTTAATAA
ACATGCATTTCATACTAATCCTTTTACCAGAACGGTCTTTGAAAATCTTAAACCTATGCC
ATTTTTTTACTATTCAGATACTCCTTGTGTGTATGTAGATGGTTTGGAATCCAAACAAGT
TGATTATGTGCCTTTAAGAAGCGCTACTTGTATCACACGATGTAATTTAGGTGGTGCTGT
TTGTTCTAAGCATGCTGAAGATTATTGTAAATATCTTGAGTCTTATAATGTAGCTACTAC
AGCAGGCTTTACTTTTTGGGTTTATAAGACTTTTGATTTTTATAATTTATGGAATACTTT
TACTATGTTGCAGAGCTTAGAAAATGTAATATATAATTTGGTTAATGCTGGTCATTATGA
TGGACGTATAGGTGAATTGCCTTGTGCTATTATGAATGACAAAGTTGTTGTTAAGATTAA
TAATGTAGATACTGTTATTTTTAAAAATAATACATCACTTCCTACTAATATAGCTGTTGA
ATTATTTACAAAACGTAGTATTCGCCATCACCCTGAACTTAAGATTCTTAGAAATTTGAA
TATTGATATCTGTTGGAAGCATGTCCTTTGGGATTATGTTAAAGATAGTTTGTTTTGTAG
TTCTACCTATGGTGTCTGCAAATACACAGATTTAAATTTTATTGAAAATTTGAATGTACT
TTTTGATGGTCGTGACAATGGTGCTTTAGAAGCTTTTAGAAAAGCAAGAAATGGTGTTTT
TATTAGTACTGGAAAATTAAGTAGTTTGTCTATGATTAAAGGTCCGCAACGAGCTGATTT
AAATGGCGTAATTGTGGATAAAGTTGGAGAACTCAATGTTGAGTTTTGGTTTGCTATGAG
AAAAGATGGTGACGATGTTATCTTCAGCCGTGCAGACAGCCTAAGCCCAAGCCATTACTG
GAGCCCACAAGGTAATCTAGGTGGTAATTGTGCAGGTAATGCCAGCGGTAATGATGCTCT
AGCGCGTTTTACTATCTTTACTCAGAGTCGTGTATTGTCAACCTTTGAACCTCGCTCAGA
TTTAGAACGGGATTTTATTGATATGGAGGATAGTCTGTTTATAGCCAAATATGGTTTAGA
AGATTATGCATTTGATCATATAGTTTATGGTAGTTTTAATTATAAAGTTATAGGAGGTTT
GCACTTGCTTATAGGTTTATTTCGTAGACTAAAAAAATCTAATTTGGTAATTCAAGAGTT
TTTGCAGTATGATTCTAGTATTCATTCATATTTCATTACTGATCAAGAGTGTGGTAGTAG
TAAGAGTGTTTGTACAGTTATTGATTTATTATTAGATGACTTTGTTGTTATTGTTAAGTC
ATTAAATTTGAATTGTGTTAGTAAAGTTGTTAATATTAATGTTGACTTTAAGGACTTTCA
ATTTATGTTGTGGTGTAATGATAATAAAATTATGACTTTTTATCCTAAAATGCAAGCTAC
TAGTGACTGGAAACCTGGTTATTCTATGCCTGTTTTATATAAGTATTTGAATGTTCCATT
AGAGAGAGTTTCTTTATGGAATTATGGTAAAGCTATTAATTTACCAACAGGTTGTATGAT
GAATGTTGCTAAGTATACTCAATTATGTCAGTATTTAAATACTACAACATTAGCTGTTCC
TGTTAATATGCGTGTCTTACACTTAGGTGCAGGATCTGATAAAGAAGTAGCCCCTGGTTC
TGCTGTTTTAAGACAGTGGTTACCATCTGGTAGTATTCTTGTAGATAATGATTTAAATCC
TTTTGTTAGTGATAGTTTAGTCACTTATTTTGGAGATTGTATGACTTTACCATTTGATTG
TCATTGGGATCTGATAATATCTGATATGTATGATCCTCTTACTAAGAATATTGGTGATTA
TAATGTGAGTAAGGATGGTTTCTTTACTTATATTTGTTATTTAATTCGTGATAAATTATC
TTTGGGTGGTAGTGTTGCTATAAAAATTACAGAATTTTCTTGGAATGCTGACTTATATAA
ATTAATGAGTTATTTTGCATTCTGGACAGTTTTTTGTACTAATGTAAATGCTTCTTCTAG
TGAAGGGTTTTTAATAGGTATAAATTATTTGGGTAAGTCCTGCTTTGAAATAGATGGCAA
TGTTATGCATGCCAACTATTTGTTTTGGAGAAATAGTACAACATGGAATGGTGGTGCTTA
TAGTTTATTTGATATGTCTAAATTTTCTTTGAAATTGGCTGGCACTGCTGTAGTAAATTT
AAGACCAGATCAATTAAATGATTTAGTTTATTCTCTTATTGAAAGAGGTAAGTTATTAGT
GCGTGATACGCGTAAAGAAATTTTTGTTGGTGATAGTCTTGTAAACACTTGTTAGATCTT
TCAGTTTG----------------------------------------------------
------------------------------------------------------------
------------------------------------------------------------
------------------------------------------------------------
------------------------------------------------------------
------------------------------------------------------------
------------------------------------------------------------
------------------------------------------------------------
------------------------------------------------------------
------------------------------------------------------------
------------------------------------------------------------
------------------------------------------------------------
------------------------------------------------------------
-------------------------------------------------TTAATATTAAA
TCTAAACTATGTTAATTATATTTTTATTTTTTAATTTTTGTTATGGTTTTAATGAACCTT
TGAATGTTGTGTCTCATTTAAACCATGACTGGTTTTTATTTGGTGATAGTCGTTCTGATT
GTAACCATATTAATAATTTAAAAGTTAAAAATTATGGTTATTTGGATATTCACCCTAGTT
TGTGTAATAATGGTAAAATTTCATCTAGTGCTGGTGATTCTATTTTTAAGAGTTATCATT
TTACCCGGTTTTATAATTACACTGGCGAGGGTGATCAAATTATTTTTTATGAGGGTGTTA
ATTTCAATCCTCATCATAGGTTTAAGTGCTTCTTTAATGGTAGTAATGATGTATGGATTT
TTAACAAGGTGAGGTTTTATCGTGCTTTATATTCTAATATGGCTCTTTTTCGCTATCTTA
CCTTTGTTGATATTCTTTACAATTTTTCTTTTTCTATTAAGGCTAATATT---TGTAATA
GTAATATTTTATCACTTAATAATCCTATTTTTAT---------------------TAGTA
CTAATTATTCTAAGGACGTTTATTTCACTTTATCAGGGTGTTCTTTGTATTTAGTACCTC
TTTGTCTTTTTAAATCTAATTT---------------------------TAGTCAGTACT
ATTATAATATGGATACTGGCTTTGCTTATGGTTAT------------TCTAATTTTGTTT
CTTCTGATTTAGATTGTACATATATTTCTCTTAAACCTGGTTCTTATAAAATTTTTTCTA
CTGGTTTTGTTTTATCCATACCTACTAAAGCTCTTTGCTTTAATAAATCTAAACAATTTG
TACCCGTGCAGGTTGTTGATTCTAGGTGGAACAATCTTCGTGCATCGGATACTTCTTTAT
CCGATGCATGTCAGTTGCCTTATTGTTATTTTCGCAATTCTTCTGGTAATTATGTTGGCA
AATATGATATTAATCATGGTGATAATGGTTTTACTTCTATTCTATCTGGTCTTTTATATA
ATGTCTCTTGTATTTCTTATTATGGCTCCTTTTTGTATGACAATTTTACATCAATTTGGC
CTCGTTTTTCTTTTGGTAATTGTCCTACATCTGCTTATATTAAAT------TAAA---TT
GTTTCTATGATCCTTTGCCTATTATTTTACAAGGTATTTTATTATTTTTAGCTTTATTGT
TTATTGTGTTT---TTACTTT-------------------TTCTAGTTTACCATGGCTAA
TATTAAATCTAAACATGTTTTTAATTATTTTTATTTTGCCTACAACACTAGCTGTTATAG
GTGATTTTAATTGTACTAACTCTTTTATTAATGATTATAATAAAACCATTCCGCGTATAA
GCGAGGATGTTGTTGATGTATCTCTTGGTTTGGGCACATATTATGTTCTTAACCGTGTTT
ATTTAAATACTACCTTGTTATTTACAGGTTATTTTCCTAAATCTGGTGCTAATTTTAGAG
ACTTGGCTTTAAAGGGTTCTATATATTTGAGTACTCTCTGGTATAAACCACCTTTTCTGT
CAGATTTTAATAATGGTATTTTTTCTAAGGTTAAGAATACTAAGTTATATGTTAATAATA
CTTTGTATAGTGAATTTAGTACTATAGTTATAGGTAGTGTTTTTGTTAATACGTCTTATA
CTATTGTTGTTCAACCTCACAATGGTATTTTGGAGATTACAGCTTGTCAGTATACTATGT
GTGAATATCCTCACACTGTTTGTAAGT---CTAAGGGTAGTATTCGTAATGAATCTTGGC
ACATTGA---TTCTTCGGAACCTTTATGCTTGTTTAAGAAAAATTTTACTTATAATGTTT
CTGCAGATTGGCTGTATTTTCATTTTTATCAAGAACGTGGTGTTTTTTATGCATATTATG
CAGATGTAGGTATGCCTACCACTTTCTTATTTAGTTTATATTTAGGTACTATTTTATCTC
ATTATTATGTTATGCCTTTGACTTGTAATGCTATATCTTCAAATACTGACAATGAAACTT
TAGAATATTGGGTTACACCGCTATCTAGACGTCAGTATCTTCTCAATTTTGATGAACACG
GTGTTATTACTAATGCCGTTGATTGTTCAAGTAGTTTTCTTAGTGAGATTCAATGTAAAA
CTCAATCTTTTGCACCTAATACTGGTGTTTATGATTTGTCTGGTTTTACTGTAAAGCCTG
TTGCAACTGTTTATCGTCGGATTCCTAATTTACCTGATTGTGACATTGACAACTGGCTTA
ATAATGTTAGTGTACCTTCACCTCTTAATTGGGAACGTAGAATTTTTTCTAATTGTAACT
TCAATTTAAGCACTTTACTTCGTCTAGTTCATGTTGATTCTTTTTCTTGTAATAATCTTG
ATAAATCTAAAATTTTTGGTAGTTGCTTTAATAGTATTACTGTTGACAAGTTTGCTATAC
CTAATCGCAGACGAGATGATTTGCAATTGGGCAGTTCTGGCTTTTTGCAATCATCTAATT
ACAAAATAGATATTTCTTCTAGTTCTTGTCAATTGTATTATAGTTTACCTTTAGTTAATG
TTACTATTAATAACTTTAATCCATCTTCTTGGAATAGGAGGTATGGTTTTGGTAGTTTTA
ATGTGTCTTCTTAT---------------GACGTTGTTTATTCTGATCATTGTTTTTCTG
TTAACAGCGACTTTTGCCCTTGTGCAGATCGGTCTGTTGTTAATTCTTGTGTTAAATCTA
AGCCTCCTTCTGCCATTTGTCCTGCTGGTACTAAATATCGTCATTGCGACTTGGA---TA
CTACTCTTTATGTTAAAAACTGGTGTAGATGTTCTTGTCTACCTGACCCCATTTCTACTT
ATTCTCCTAACACATGTCCTCAAAAGAAGGTCGTTGTTGGTATAGGTGAACATTGTCCAG
GTCTTGGTATTAATGAGGAAAAATGTGGTACA------CAATTAAATCATAGTTCCTGTT
CTTGTAGTCCTGATGCCTTTTTGGGTTGGTCTTTTGATAGTTGTATTAGTAATAATCGTT
GCAATATTTTTTCTAATTTTATTTTTAATGGAATTAATAGTGGCACCACTTGTTCTAATG
ATTTGTTATATTCTAACACTGAAGTTTCTACTGGTGTTTGTGTTAATTATGATCTTTATG
GCATCACAGGCCAAGGTATTTTTAAAGAAGTTTCTGCGGCTTATTATAATAATTGGCAGA
ATCTTTTGTATGATTCTAATGGTAATATTATTGGTTTTAAAGATTTTTTGACTAATAAAA
CTTACACTATACTTCCTTGTTATTCTGGTAGAGTGTCTGCTGCATTTTATCAAAATTCTT
CCTCACCAGCTTTGCTTTATCGTAATTTAAAGTGTAGTTATGTTTTGAATAAT---ATTT
CTTTTATCTCACAACCATTT---TATTTTGATAGTTATCTTGGTTGTGTTTTGAATGCTG
TTAATTTAACTAGCTATTCTGTATCCTCTTGTGATTTGCGTATGGGTAGTGGGTTTTGTA
TTGATTATGCTTTAC---------CCTCTTCTCGGCGTAAGCGTAGAGGTATTTCTTCTC
CTTATCGCTTTGTAACTTTTGAACCCTTTAATGTTAGTTTTGTTAACGATAGTGTTGAAA
CTGTTGGTGGTTTATTTGAGATTCAGATTCCTACTAACTTTACCATAGCTGGTCATGAAG
AATTTATTCAGACTAGTTCTCCTAAAGTTACTATTGATTGTTCAGCTTTTGTTTGCTCTA
ATTATGCTGCTTGTCATGATTTATTGTCGGAATATGGCACTTTTTGCGATAATATTAATA
GTATTTTAAATGAAGTCAATGACTTACTTGATATTACTCAGTTGCAGGTTGCTAATGCTT
TAATGCAAGGTGTTACACTTAGTTCTAATCTTAATACTAATCTACACTCTGATGTTGATA
ATATAGATTTTAAATCTCTTCTAGGTTGTTTAGGTTCACAATGTGGTTCTTCGTCTAGAT
CTTTGTTAGAGGATTTATTATTCAACAAGGTCAAACTTTCAGATGTAGGTTTTGTTGAAG
CTTATAATAATTGCACTGGTGGTAGTGAAATTAGAGATCTTCTCTGTGTGCAATCTTTTA
ATGGTATTAAAGTATTACCTCCCATTTTATCTGAGACTCAAATTTCTGGCTATACTACAG
CTGCTACTGTGGCGGCTATGTTTCCGCCATGGTCTGCTGCTGCTGGTGTACCATTTTCTC
TTAATGTACAATATAGAATTAATGGTTTGGGTGTTACTATGGATGTTCTTAATAAGAATC
AAAAGTTAATAGCTAATGCTTTTAATAAAGCTCTTCTTTCTATCCAGAATGGTTTTACTG
CTACTAACTCTGCTCTTGCTAAAATTCAAAGTGTCGTTAATGCTAATGCTCAAGCACTTA
ATAGTTTGTTACAACAATTATTTAATAAATTTGGTGCTATTAGTTCTTCTTTACAAGAAA
TTTTGTCTCGCCTTGATAATTTAGAAGCTCAGGTTCAGATTGATAGGCTCATTAATGGTC
GTTTGACTGCTTTAAATGCTTATGTTTCTCAACAGCTTAGTGATATTACACTTATTAAGG
CTGGAGCTTCTCGTGCTATTGAGAAGGTTAATGAGTGTGTTAAAAGTCAATCCCCTCGTA
TAAATTTTTGTGGCAATGGTAACCACATTTTATCATTGGTTCAAAATGCTCCTTATGGTT
TGCTTTTCATTCATTTTAGTTATAAACCTACTTCTTTTAAAACTGTCTTAGTAAGTCCAG
GTTTATGTTTATCCGGTGATAGAGGTATTGCACCTAAGCAAGGTTATTTTATTAAACAAA
ATGATTCCTGGATGTTTACTGGTAGTTCCTATTATTACCCAGAACCAATTTCAGATAAAA
ATGTTGTTTTCATGAATAGTTGCTCTGTTAATTTTACTAAAGCTCCATTTATTTATCTTA
ATAATTCTATACCAAATTTGTCTGATTTTGAAGCCGAGTTTTCTCTTTGGTTTAAAAATC
ATACTTCTATAGCACCTAATTTAACCTTCAATTCTCA---TATTAATGCTACTTTTTTAG
ATCTGTATTATGAAATGAATGTTATTCAGGAATCTATTAAATCTTTGAACAGTAGTTTTA
TTAATCTTAAAGAAATAGGTACTTATGAAATGTATGTTAAATGGCCTTGGTACATTTGGT
TGTTAATTGTCATTTTATTTATAATTTTTCTTATGATACTTTTCTTTATATGCTGCTGTA
CTGGTTGCGGTTCAGCATGTTTTAGTAAATGTCATAATTGTTGTGATGAGTATGGGGGTC
ACAATGATTTTGTTATTAAAGCATCTCATGATGATT------------------AGATTT
TA----------------AATCTAAACTTTATAT--------------------------
------------------------------------------------------------
------------------------------------------------------------
------------------------------------------------------------
------------------------------------------------------------
------------------------------------------------------------
------------------------------------------------------------
----------------------------ATGGAAGTTTGGAGGCCTAGCTATAAATATTC
TCTTATTACTAGAGAATTTGGTGTCACAGATCTTGAGGATTTGTGTTTTAAATATAATTA
TTGCCAACCTTGTGTTGGTTATTGTATTGTACCTTTAAACGTTTGGTGTCGTAAGTTTGG
TAAATTTGCTTCTTATTTTGTTTTACGTAGTCATGACACCTCTCATAAGAATAATTTTGG
TGTTATAACTAGTTTTACTAGTTATGGTAACACTGTTTCTGAGGCTGTTTCTAAATTAGT
TGAATCAGCATCTGATTTTATCGCTTGGCGAGCTGAAGCACTTAATAAGTATGGTTGATG
TATTTTTCACTGATACTGCTTGGTATGTAGGTCAGATTTTCTTTTTAGTTTTATCTTGTG
TCATTTTCTTAATTTTTGTTGTTGCTCTTTTAGCAACTATTAAACTTTGTATTCAAATTT
GTGGTTTTTGTAATATTTTTATTATTTCACCTTCTGCCTATGTTTATAATAGAGGTAGAC
AGTTGTATAAGTCTTATAGTGAACATGTCATACCTTCTACTTTAGATG-----ATTTAAT
TTAAATCTAAACATCATGAATGAATCAATTTTTCCTCAT---------------TGGAAT
TCTGATCAAGCTATTACATTCTTAAAAGAATGGAATTTCTCTTTGGGTGTAATATTACTT
CTCATTACTATCATACTGCAGTTTGGTTATACGAGCCGTAGTATGTTTGTTTATCTTATT
AAGATGATTATTCTTTGGCTTATGTGGCCATTGACCATTATCTTGACTATATTTAATTGC
TTTTATGCTTTGAATAATATCTTTCTTGGGCTTTCTATACTGTTTACTATTATTTCTATT
GTTATATGGATTTTATATTTTGTCAACAGTATTCGGCTTTTTATCAGAACTGGCAGTTGG
TGGAGTTTTAACCCAGAGACTAATAATCTTATGTGTATTGATATGAAAGGTAAGATGTAT
GTTAGGCCAGTCATTGAGGACTATCATACATTAACGGCTACTGTTATCCGTGGTCATCTT
TATATACAGGGTGTTAAACTTGGCACTGGTTACACGCTTGCCGATTTGCCTGTTTATGTT
ACTGTAGCTAAGGTGCAAGTCCTCTGTACTTATAAACGTGCCTTTTTAGATAAGTTAGAT
GTTAATAGTGGCTTTGCTGTTTTTGTTAAGTCTAAAGTTGGTAACTATCGTTTACCTTCT
AGTAAATCTAGTGGTATGGATACTGCCTTGTTGAGAGCTTAAATCTAAACTATTAGGATG
TCTTATACTCCCGGTCATC---ATGCTGGAAGTAGAAGCTCCTCTGGAAATCGTTC----
--AGGAATCCTCAAGAAAACTTCTTGGGTTGACCAATCTGAGCGAAGCCATCAAACCTAT
AATAGAGGCAGAAAACCCCAACCCAAATTCACTGTGTCTACTCAACCACAAGGAAACCCT
ATCCCACATTATTCCTGGTTCTCTGGGATTACCCAATTTCAAAAAGGTAGAGACTTTAAA
TTTCCAGATGGTCAAGGAGTACCCATTGCTTACGGGATACCCCCTTCTGAAGCAAAAGGA
TATTGGTATAAACACAACCGGCGTTCTTTTAAAACAGCTGATGGTCAACAAAAGCAGTTG
TTACCAAGATGGTATTTCTACTATCTCGGTACCGGTCCATATGCCAGTTCATCCTATGGT
GATGCCCACGAAGGTATCTTCTGGGTCGCTAGTCACCAAGCTGACACTTCTATTCCCTCC
GATGTTTCGGCAAGGGATCCTACTATTCAAGAAGCTATCCCTACTAGGTTTTCGCCTGGT
ACGATTTTGCCTCAAGGCTATTATGTTGAAGGCTCAGGAAGGTCTGCTTCTAATAGCCGG
CCAGGTTCACGTTCTCAATCACGTGGACCCAATAATCGTTCATTAAGTAGAAGTAATTCT
AATTTTAGACATTCTGATTCTATAGTGAAACCTGATATGGCTGATGAGATTGCTAGTCTT
GTCTTGGCCAAGCTTGGTAAAGATTT---TAAACCTCAGCAAGTTACCAAGCAAAATGCT
AAGGAAATTAGGCATAAAATTTTAATGAAACCTCGCCAAAAGCGAACTCCTAATAAATTT
TGTAATGTTCAACAGTGTTTTGGTAAAAGAGGACCGCTCCAAAACTTTGGTAATTCTGAA
ATGTTAAAGCTTGGTACTAATGATCCTCAATTTCCTATTCTTGCTGAATTAGCTCCTACA
CCAGGTGCTTTTTTCTTTGGCTCTAAATTAGAGTTGTTTAAAAGAGACTCTGATGCT---
GATTCACCTTCTAAAGACACTTTTGAACTTCGTTATTCTGGTTCTATTAGGTTTGATAGT
ACTTTACCTGGTTTTGAGACAATTATGAAAGTTCTTAAAGAGAATTTAGATGCTTATGTT
AATTCTAATCAGAACACTGTTTCTGGTTCGCTGAGTCCTAAACCTCAGCGTAAAAGAGGT
GTTAAACAATCACCTGAATCGTTTGACTCTCTTAATTTAAGTGCTGATACTCAGCACATT
TCA------------------AATGATTTTACTCCTGAGGATCATAGTTTACTTGCTACT
CTTGATGATCCTTATGTAGAAGACTCTGTTGCTTAATGAGAATGAATCCTAATTCGACAC
TAGGTGGTAACCCCTCGCTA-TGAGTCGGAATAGGACACTCTCTATCAGAATGAAT-TCT
TGCTGTTACAACAGATAGAGTAGGTTGTTGCAGACTATATATTAATTAGTAGAAACTTTA
TATTTAAATATTTGATTGTTAGAGTAGTTATAAGGTTTAGCTGTA---GTATAAACGCCT
CCGGGAAGAGCTAGCAATTATAGTATTTAATATATATATTAGTATATGATTGAAATTAAT
TATAGCCTTTTGGAGGAATTAC
>DQ339101.1 Human coronavirus HKU1 strain N5P8 genotype A/B recombinant, complete genome
--------------GAGCGATTGACGTTCGTACCGTCTATCAGCTTACGATCTCTTGTCA
GATCTCATTAAATCTAAACTT--TTTAAACAAGATTCCCTGTTATCCATGCTTGTGAGTG
TGGTTTAATCATAATCTTGTATTTTACTTTCCACACTTTTCATCTCTCTGTCAGTGACGT
GTTGGTTGTCCTCAGCGTCCCTCCCATAGGTC----------------------------
-----GCAATGATTAAAACCAGCAAATACGGTCTCGGCTTCAAGTGGGCGCCAGAATTTC
GTTGGCTGCTTCCGGATGCAGCGGAGGAGTTGGCTAGTCCTATGAAGTCAGATGAGGGTG
GGTTATGCCCCTCTACTGGTCAAGCGATGGAAAGTGTTGGATTTGTTTATGATAATCATG
TGAAGATAGATTGTCGCTGCATTCTTGGACAAGAATGGCATGTGCAGTCAAATCTTATCC
GTGATATTTTTGTTCATGAAGATCTACATGTTGTAGAAGTTCTAACTAAAACAGCCGTAA
AGTCCGGTACGGCAATTTTAATTAAATCACCTTTGCATAGCTT-----------------
----GGGTGGTTTTCCTAAAGGGTATGTTATGGGCTTGTTCCGTT---------------
---------CATACAAGACTAAACGTTATGTTGTACATCATCTTTCTATGACTACATCTA
CTACTAATTTTGGTGAAGA------TTTTTTTGGTTGGATTGTACCTTTTGGTTTTATGC
CATCTTATGTTCACAAATGGTTTCAATTCTGTAGGTTGTATAT-----------------
----------------TGAAGAGAGTGATTTAATAATTTCAAATTTTAAATTTGATGATT
ATGATTTTAGTGTAGAAGCTGCTTATGCTGAGGTTCATGCTGAGCCTAAAGGTAAATATT
CACAAAAAGCTTATGCTTTACTTAGACAATATCGTGGTATTAAACCCGTACTTTTTGTAG
ACCAGTATGGTTGTGACTATTCTGGTAAATTAGCAGATTGTCTTCAAGCTTATGGTCATT
ATTCTTTGCAAGATATGAGACAAAAGCAGTCTGTATGGCTTGCCAATTGTGACTTTGATA
TTGTAGTGGCTTGGCATGTAGTTCGTGATTCACGATTTGTTATGCGCCTGCAGACTATAG
CTACTATTTGTGGTATTAAATATGTTGCACAACCTACAGAAGATGTAGTAGATGGAGATG
TAGTTATACGTGAACCTGTACATTTATTATCTGCTGATGCAATAGTTTTAAAGCTTCCTA
GTTTGATGAAAGTTATGACTCATATGGATGATTTTTCTATTAAATCTATATATAATGTTG
ATTTGTGTGATTGTGGTTTTGTTATGCAGTATGGTTATGTAGATTGTTTTAATGATAATT
GTGATTTTTATGGTTGGGTTTCAGGTAATATGATGGATGGTTTTTCTTGTCCATTGTGTT
GTACAGTTTATGACTCTAGTGAAGTTAAAGCCCAATCATCTGGTGTTATTCCTGAGAATC
CTGTGTTATTTACTAATAGTACTGATACTGTTAACCCTGATTCTTTTAATTTGTATGGTT
ATTCTGTCACACCATTTGGTTCTTGTATATATTGGTCGCCACGTCCTGGATTGTGGATTC
CTATAATTAAATCTTCAGTCAAGTCTTATGATGATTTGGTTTATTCAGGTGTAGTAGGTT
GTAAATCTATTGTTAAAGAAACTGCTCTTATTACTCATGCACTTTACTTAGATTATGTTC
AATGTAAGTGTGGTAATCTTGAACAAAATCATATTCTTGGTGTTAATAATTCTTGGTGTA
GGCAACTGTTGCTTAATAGAGGTGATTATAATATGCTTCTAAAAAATATTGACTTGTTTG
TTAAGCGTCGTGCTGATTTTGCTTGCAAATTTGCAGTTTGTGGAGATGGTTTTGTACCTT
TTTTACTAGATGGTTTAATTCCCCGTAGTTATTATCTAATTCAGAGTGGTATTTTCTTTA
CATCTTTGATGTCTCAATTTTCACAAGAAGTTTCTGATATGTGTTTAAAAATGTGTATTT
TGTTTATGGACAGAGTTTCAGTTGCTACATTTTATATAGAGCATTATGTTAATAGGTTGG
TTACTCAATTTAAGTTATTGGGTACTACACTTGTTAATAAAATGGTTAATTGGTTTAATA
CCATGTTAGATGCTAGTGCACCTGCTACAGGCTGGCTTCTTTACCAATTATTGAATGGTT
TTTTTGTAGTATCTCAAGCCAACCTTAATTTTGTTGCTTTAATACCTGATTATGCTAAAA
TTTTAGTTAATAAATTTTACACTTTTTTTAAGTTATTATTAGAGTGTGTTACAGTTGATG
TTTTAAAAGATATGCCTGTTCTTAAAACTATTAATGGTTTAGTTTGTATTGTAGGCAATA
AGTTTTATAACGTTAGTACAGGGTTAATTCCTGGTTTTGTTTTACCATGTAATGCACAGG
AGCAACAAATTTATTTTTTTGAAGGCGTTGCAGAATCTGTTATAGTAGAAGATGATGTTA
TTGAGAATGTCAAATCTTCTTTATCATCTTATGAGTATTGTCAACCACCTAAATCTGTAG
AAAAAATTTGTATTATAGATAATATGTACATGGGTAAGTGTGGTGATAAATTTTTCCCTA
TTGTTATGAATGATAAAAATATTTGTCTTTTAGATCATGCTTGGCGTTTTCCATGTGCAG
GTAGAAAAGTTAATTTTAACGAGAAACCTGTTGTTATGGAGATTCCGTCTTTGATGACAG
TTAAGGTTATGTTTGATTTAGATTCTACTTTTGATGATATTTTAGGTAAAGTTTGTTCAG
AATTTGAAGTAGAAAAGGGTGTTACTGTAGATGATTTTGTTGCTGTTGTTTGTGATGCTA
TAGAGAATGCTTTAAACTCTTGTAAAGAGCATCCAGTGGTTGGTTATCAAGTTCGTGCAT
TTTTAAATAAACTTAATGAGAATGTTGTTTATTTATTTGATGAGGCTGGTGATGAAGCAA
TGGCCTCTCGTATGTATTGTACTTTTGCTATTGAGGATGTTGAAGACGTTATCAGTAGTG
AAGCTGTCGAAG------ATACTATTGATGGTGTCGTTGAAGACACTATCAATGA-----
----CGATGAAGATGTTGTTACTGGTGACAATGACGATGAAGATGTTGTTACTGGTGACA
ATGACGATGAAGAT---GTTGTTACTGGTGACAATGACGATGAAGATGTTGTTACTGGTG
ACAATGACGATGAAGATGTTGTTACTGGTGACAATGACGATGAAGATGTTGTTACTGGTG
ACAATGACGATGAAGATGTTGTTACTGGTGATAATGACGATGAAGATGTTGTTACTGGTG
ACAATA------------------------------------------------------
------------------------------------------------------------
------------------------------------ACGATGAAGATGTTGTTACTGGTG
ACAATAACGATGAAGAGAGTGTTACTGG--------------------------------
------------------------------------------------------------
------------------------------------------------------------
----------TGACAATGATGACCAAATTGTTGTTACTGGTGATGATGTAGATGATAT--
-------------CGAAAGTATTTATGACTTTGATACTTATAAAGCTCTTTTAGTTTTTA
ATGATGTCTATAATGATGCTTTGTTTGTTAGTTATGGTTCTAGTGTTGAAACAGAAACAT
ATTTTAAAGTTAATGGTTTATGGTCACCTACTATTACACATACTAACTGTTGGTTGCGTT
CTGTGTTACTTGTAATGCAGAAATTACCTTTTAAGTTTAAGGATTTAGCTATTGAAAATA
TGTGGTTATCTTATAAGGTGGGTTATAATCAAAGTTTTGTTGATTATTTACTGACCACTA
TTCCTAAAGCTATTGTTTTGCCTCAAGGTGGTTATGTAGCTGATTTTGCTTATTGGTTTT
TAAACCAGTTTGATATTAATGCGTATGCTAATTGGTGTTGTTTAAAATGTGGTTTTTCTT
TTGATTTAAACGGTTTGGATGCTGTGTTTTTTTATGGAGATATTGTGTCTCATGTTTGTA
AGTGTGGACATAATATGACTCTAATAGCAGCGGACTTACCTTGTACATTACATTTTTCAT
TATTTGATGACAATTTTTGTGCTTTTTGCACCCCTAAAAAAATTTTTATTGCTGCATGTG
CTGTGGATGTAAACGTTTGTCATTCTGTAGCTGTTATAGGTGATGAACAAATAGATGGTA
AGTTTGTTACTAAATTTAGTGGTGATAAATTTGATTTTATAGTAGGTTATGGAATGTCAT
TTAGTATGTCTTCTTTTGAGTTAGCTCAATTGTATGGTTTGTGTATAACACCTAATGTAT
GTTTTGTTAAAGGTGATATTATAAATGTTGCTAGACTTGTTAAAGCTGATGTTATTGTTA
ATCCTGCTAATGGGCATATGCTCCATGGTGGTGGAGTTGCAAAAGCTATAGCTGTAGCTG
CAGGTAAAAAATTTTCTAAAGAAACTGCTGCTATGGTTAAATCTAAGGGTGTTTGCCAAG
TAGGAGATTGTTATGTTTCTACCGGTGGTAAATTATGTAAAACAATTCTTAATATTGTAG
GCCCTGATGCTAGACAAGATGGAAGACAATCTTATGTTTTGTTAGCACGTGCTTATAAGC
ATCTTAATAATTATGATTGTTGTTTGTCTACTCTCATATCGGCTGGTATATTTAGTGTTC
CTGCTGATGTGTCATTAACTTACCTTCTAGGTGTTGTTGATAAACAAGTTATCCTTGTTA
GTAATAATAAAGAAGATTTTGATATTATTCAAAAATGTCAAATTACTTCAGTTGTTGGTA
CTAAAGCATTGGCTGTTAGATTAACTGCTAATGTAGGCCGTGTTATTAAATTTGAGACAG
ATGCATACAAACTTTTCTTGAGTGGTGATGATTGTTTTGTTTCAAATTCTTCTGTTATAC
AAGAAGTTTTATTACTTCGTCATGATATACAATTGAATAATGACGTTCGTGATTATTTGT
TGTCTAAGATGACTAGTCTTCCTAAAGATTGGCGTCTTATCAATAAATTTGATGTTATTA
ACGGTGTTAAAACTGTTAAATATTTTGAGTGTCCTAATTCTATTTATATATGTAGTCAGG
GTAAAGACTTTGGTTATGTATGTGATGGTTCTTTTTATAAAGCAACTGTTAATCAAGTTT
GTGTTTTATTAGCTAAGAAGATAGATGTTTTGCTTACTGTAGATGGTGTTAATTTTAAAT
CTATTTCTCTTACTGTAGGTGAAGTTTTTGGTAAAATACTTGGTAATGTTTTCTGTGATG
GCATTGATGTTACTAAGTTAAAGTGTAGTGATTTTTATGCCGATAAAATTTTATATCAGT
ATGAAAATTTGTCTTTAGCTGATATTTCTGCTGTACAAAGTTCATTCGGGTTTGATCAGC
AACAATTGCTTGCTTACTATAATTTTTTAACAGTATGTAAATGGTCTGTAGTTGTTAACG
GTCCATTTTTTTCTTTTGAACAGTCTCATAATAATTGTTATGTGAATGTAGCTTGTCTTA
TGTTGCAGCATATTAATCTTAAATTTAATAAATGGCAGTGGCAGGAAGCATGGTATGAAT
TTCGTGCTGGCAGACCACATAGGTTAGTTGCTCTTGTTTTAGCTAAAGGTCATTTTAAAT
TTGATGAACCATCAGATGCTACTGATTTTATCCGTGTTGTTTTGAAACAAGCTGATTTAT
CAGGTGCAATTTGTGAATTAGAACTTATTTGTGATTGTGGTATTAAACAAGAAAGTCGTG
TTGGTGTTGATGCTGTTATGCATTTTGGTACATTAGCAAAGACTGATCTTTTTAATGGTT
ATAAGATTGGCTGTAATTGTGCAGGTAGAATTGTCCATTGTACTAAATTGAATGTACCAT
TTTTGATTTGTTCTAATACTCCTCTGAGTAAGGATTTACCTGATGATGTTGTTGCAGCTA
ACATGTTTATGGGTGTAGGTGTAGGCCATTATACACATTTGAAATGTGGTTCACCTTACC
AACATTATGATGCTTGTAGTGTTAAAAAATATACAGGTGTTAGTGGTTGTTTAACTGACT
GCTTGTATCTTAAAAATTTAACCCAGACTTTTACATCTATGTTGACTAATTATTTTTTGG
ATGATGTTGAAATGGTTGCTTATAACCCTGATCTTTCACAATATTATTGTGATAATGGTA
AGTATTATACAAAACCTATTATAAAGGCTCAGTTTAAACCATTTGCTAAAGTTGACGGTG
TTTATACTAACTTTAAGTTAGTTGGACATGATATTTGTGCTCAATTGAATGATAAGTTAG
GTTTTAATGTAGATTTGCCGTTTGTTGAGTACAAAGTAACAGTCTGGCCTGTAGCTACTG
GTGATGTTGTTTTGGCATCTGATGATTTATATGTGAAACGTTATTTTAAAGGATGTGAAA
CTTTTGGTAAGCCTGTTATTTGGTTTTGTCATGATGAAGCATCATTGAATTCTCTTACTT
ATTTTAATAAACCTAGTTTTAAATCTGAAAATAGATATAGTGTTTTGTCTGTTGATTCTG
TATCTGAGGAGTCACAAGGTAATGTGGTTACTTCTGTTATGGAATCGCAGATTAGTACTA
AAGAGGTTAAGTTAAAGGGTGTTAGAAAGACTGTTAAAATAGAAGATGCTATTATTGTTA
ATGATGAAAATAGTTCTATTAAGGTTGTTAAAAGTTTATCTTTAGTTGATGTTTGGGATA
TGTATTTGACAGGTTGTGATTATGTTGTTTGGGTTGCTAATGAATTGTCACGCCTAGTTA
AATCACCAACAGTTAGGGAATATATACGATATGGTATTAAACCTATTACTATACCTATAG
ATTTGTTATGTTTAAGAGATGATAATCAAACTCTTTTAGTTCCTAAAATTTTTAAAGCAA
GAGCTATAGAATTTTATGGTTTTTTGAAGTGGTTGTTTATTTATGTTTTTAGTTTATTAC
ATTTTACAAATGATAAAACCATTTTTTATACTACAGAAATAGCTTCTAAGTTTACTTTTA
ATTTGTTTTGTTTGGCTCTTAAAAATGCTTTTCAGACATTTAGATGGAGTATATTTATAA
AAGGTTTTCTTGTTGTAGCCACTGTGTTTTTGTTTTGGTTTAATTTTTTGTATATAAATG
TTATTTTTAGTGATTTTTATCTTCCTAATATTAGTGTTTTTCCTATTTTTGTGGGAAGAA
TTGTTATGTGGATAAAGGCTACTTTTGGTTTGGTTACAATTTGTGATTTTTATTCTAAGT
TAGGTGTAGGTTTTACAAGTCATTTTTGTAATGGTAGTTTTATATGTGAATTGTGTCATT
CTGGTTTTGATATGTTGGATACATATGCAGCTATAGATTTTGTTCAGTATGAAGTAGATA
GACGTGTTTTATTTGATTATGTTAGTTTAGTCAAATTAATTGTTGAACTCGTTATTGGTT
ATTCATTATATACAGTATGGTTTTATCCATTATTTTGTCTTATTGGTTTACAATTATTTA
CTACATGGTTGCCTGATTTGTTTATGTTAGAAACTATGCATTGGTTGATTAGATTTATTG
TATTTGTAGCTAATATGTTACCTGCTTTTGTTTTGTTGCGGTTTTATATAGTTGTTACTG
CTATGTATAAAGTAGTTGGTTTTATTAGGCATATTGTTTATGGTTGTAATAAAGCTGGTT
GTTTATTTTGTTATAAACGAAATTGTAGTGTTCGTGTTAAGTGTAGTACTATTGTTGGTG
GTGTAATTCGTTATTATGATATTACTGCTAATGGTGGTACTGGTTTTTGTGTTAAACATC
AATGGAATTGTTTTAATTGCCATTCTTTTAAACCAGGTAACACTTTTATAACTGTAGAAG
CTGCTATAGAACTTTCTAAAGAGCTTAAACGACCTGTAAACCCAACTGATGCTTCACATT
ATGTAGTTACTGATATTAAGCAAGTTGGTTGTATGATGCGTTTGTTCTATGATAGAGATG
GACAGCGTGTTTACGATGATGTTGATGCTAGTTTATTTGTAGATATTAATAATCTGTTAC
ATTCTAAAGTTAAAGTTGTTCCTAATTTGTATGTAGTTGTAGTAGAGAGTGATGCTGATA
GAGCTAATTTTCTGAATGCTGTTGTGTTTTATGCACAATCATTGTATAGGCCTATATTAC
TTGTAGACAAAAAGTTAATTACTACAGCTTGTAATGGTATCTCTGTAACCCAGATTATGT
TTGATGTTTATGTTGATACTTTTATGTCTCATTTTGATGTTGATAGAAAGAGTTTTAATA
ATTTTGTTAACATTGCTCATGCTTCTCTTAGAGAGGGTGTGCAATTAGAAAAGGTTTTAG
ATACTTTTGTGGGATGTGTACGTAAATGTTGTTCCATTGATTCAGATGTTGAAACAAGAT
TTATTACTAAATCTATGATATCTGCAGTAGCTGCTGGTTTGGAATTTACTGATGAAAATT
ATAATAATTTGGTACCTACATATTTAAAGAGTGATAATATTGTAGCTGCTGATTTAGGTG
TTCTTATACAGAATGGTGCTAAGCATGTACAGGGTAATGTTGCTAAGGTAGCTAATATTT
CTTGTATATGGTTTATTGACGCTTTTAATCAACTTACTGCTGATTTACAGCATAAATTAA
AAAAAGCATGTGTTAAAACTGGCTTGAAGTTAAAATTGACTTTTAATAAGCAAGAGGCAA
GTGTTCCTATTCTTACAACACCCTTTTCACTTAAAGGAGGTGTTGTATTGAGTAATTTGT
TATATATATTATTTTTTATTAGTTTAATTTGTTTTATATTATTGTGGGCTTTACTGCCTA
CATATAGTGTTTATAAGTCTGATATTCATTTGCCTGCTTATGCTAGTTTTAAAGTTATTG
ATAATGGTGTTGTTAGAGATATTTCAGTTAATGATTTATGTTTTGCTAATAAATTTTTCC
AATTTGATCAATGGTATGAGTCCACTTTTGGGTCTGTTTATTATCATAATTCTATGGATT
GCCCTATTGTAGTGGCAGTTATGGATGAAGATATCGGTTCTACTATGTTTAATGTTCCTA
CTAAAGTTTTGAGATATGGCTTTCATGTTTTACATTTTCTAACTTATGCATTTGCTAGTG
ATAGTGTTCAGTGTTATACACCACATATTCAGATTTCTTATAATGATTTTTATGCTAGTG
GTTGTGTTTTATCATCTTTGTGTACTATGTTTAAAAGAGGTGATGGTACACCACATCCTT
ATTGTTATACAGATGGTGTTATGAAGAATGCTTCTTTGTATACATCTTTAGTTCCACATA
CACGTTATAGCCTTGCTAATTCTAATGGTTTTATAAGATTTCCTGATGTTATTAGTGAAG
GTATTGTACGTATTGTAAGAACGCGCTCTATGACTTATTGTAGAGTGGGTGCATGTGAAT
ACGCCGAAGAGGGTATATGTTTCAATTTTAATAGTTCCTGGGTTTTGAATAACGATTATT
ATAGAAGTATGCCTGGAACTTTTTGTGGTAGAGATTTTTTTGATTTGTTTTATCAATTTT
TTAGTAGTTTAATTCGTCCTATAGATTTCTTTTCTCTTACTGCTAGTTCTATTTTTGGAG
CTATATTGGCTATAGTTGTCGTTTTGGTTTTTTATTATTTAATAAAACTCAAGCGTGCTT
TTGGAGATTATACTAGTGTTGTAGTTATAAATGTTATTGTTTGGTGTATTAATTTTCTTA
TGCTCTTTGTCTTTCAAGTTTATCCTATTTGTGCATGCGTTTATGCTTGTTTTTATTTTT
ATGTAACATTGTATTTTCCTTCTGAAATTAGTGTAATTATGCATTTGCAATGGATTGTTA
TGTATGGTGCTATAATGCCTTTTTGGTTTTGTGTCACATATGTAGCTATGGTTATTGCAA
ACCATGTTTTATGGTTATTTTCATATTGTAGGAAAATTGGTGTTAATGTATGTAGTGATA
GTACATTTGAAGAAACATCTCTTACTACTTTTATGATTACTAAAGATTCTTATTGTAGAT
TAAAGAATTCTGTTTCTGATGTTGCCTACAATAGATATTTGAGTTTGTATAATAAGTATC
GTTACTATAGTGGTAAAATGGATACTGCTGCCTATAGAGAAGCGGCGTGTTCTCAGTTAG
CTAAAGCTATGGAAACATTTAATCACAATAATGGTAATGATGTCTTATACCAACCTCCTA
CAGCATCTGTTTCTACATCTTTTTTGCAATCAGGTATTGTAAAGATGGTATCGCCTACGT
CAAAAATTGAACCTTGTTTAGTTAGTGTTACTTATGGTAGTATGACTTTGAATGGTTTAT
GGTTAGATGACAAAGTTTATTGTCCTCGTCATGTTATATGTTTATCCTCTAATATGAATG
AACCTGATTATTCTGCCTTATTGTGTAGAGTTACTTTAGGTGATTTTACTATAATGTCTG
GTCGGATGAGTTTAACAGTTGTGTCTTACCAGATGCAGGGCTGTCAACTTGTTTTGACAG
TCTCTTTACAAAATCCTTATACTCCAAAATATACTTTTGGTGTTGTTAAACCTGGTGAAA
CTTTTACTGTTTTAGCTGCATATAATGGCCGACCACAAGGAGCATTTCATGTTACTATGC
GTAGTAGTTATACTATTAAAGGTTCTTTTTTGTGTGGGTCATGTGGATCTGTTGGTTATG
TATTAACAGGTGATAGTGTTAAGTTTGTATATATGCACCAATTAGAGCTCAGTACTGGTT
GTCACACTGGTACTGATTTTAATGGTAATTTTTATGGTCCATATAGAGATGCTCAAGTTG
TACAGTTGCCAGTTAAGGACTATGTCCAAACTGTTAATGTTATTGCTTGGCTCTATGCAG
CTATACTTAATAATTGTGCTTGGTTTGTACAAAATGATGTTTGTTCTATTGAAGATTTTA
ATGTTTGGGCTATGACAAATGGTTTTAGCCAAGTAAAAGCAGATCTTGTTTTAGATGCTT
TGGCTTCAATGACAGGTGTTTCTATTGAAACTTTATTGGCTGCTATTAAGCGTCTATATA
TGGGATTTCAAGGTCGTCAAATACTAGGAAGTTGTACTTTTGAAGATGAATTGGCACCTT
CTGATGTTTATCAACAATTGGCTGGTGTTAAATTGCAATCTAAAACAAAAAGATTTATTA
AAGAAACAATTTATTGGATTTTGATATCCACATTTTTGTTTAGTTGTATAATTTCTGCAT
TTGTTAAATGGACTATATTTATGTATATTAATACACATATGATTGGTGTTACATTATGTG
TACTTTGTTTTGTTAGTTTTATGATGTTACTAGTTAAACATAAGCATTTTTATTTGACTA
TGTATATAATTCCTGTACTCTGTACTTTGTTTTATGTAAATTATTTAGTTGTTTATAAGG
AAGGTTTTAGAGGTTTTACTTATGTCTGGCTTTCACACTTTGTTCCTGCTGTGAATTTTA
CTTATGTGTATGAAGTATTTTATGGTTGTATTTTATGTGTTTTTGCTATTTTTATAACTA
TGCATAGTATTAATCATGACATTTTTTCTTTGATGTTTTTAGTTGGTAGAATAGTTACTT
TAATTTCTATGTGGTATTTTGGTTCGAATTTAGAAGAGGATGTTTTGTTATTTATTACAG
CCTTTTTAGGTACTTATACATGGACCACTATTTTGTCGTTAGCTATAGCAAAAATTGTTG
CTAATTGGTTGTCTGTTAATATATTTTATTTTACAGATGTACCCTATATTAAGTTGATTC
TCTTGAGTTATTTATTTATAGGGTATATTTTATCTTGTTATTGGGGATTTTTCTCTCTTT
TAAACAGTGTTTTTAGAATGCCTATGGGTGTTTATAATTATAAAATTTCTGTTCAAGAAT
TGCGTTATATGAATGCTAATGGCTTACGTCCACCTCGTAATAGTTTTGAGGCTATTTTGT
TAAATTTAAAATTGCTTGGAATAGGTGGCGTGCCAGTTATTGAAGTCTCCCAAATTCAAT
CAAAATTGACTGATGTGAAATGTGCTAATGTTGTTTTGTTAAATTGTTTACAGCATTTGC
ATGTTGCTTCTAATTCTAAGTTGTGGCAGTATTGTAGTGTTTTACATAATGAAATACTAT
CTACTTCAGATTTGAGTGTAGCTTTTGATAAGCTTGCTCAATTATTGATTGTTTTATTCT
CCAATCCTGCTGCAGTTGATACTAAGTGTCTTGCAAGTATAGATGAAGTTAGCGATGATT
ATGTTCAAGATAGTACCGTTTTGCAGGCTTTGCAAAGTGAGTTTGTAAATATGGCTAGTT
TTGTTGAATATGAAGTCGCAAAGAAAAATTTGGCTGATGCTAAAAATAGTGGTTCTGTTA
ATCAACAACAGATAAAACAGTTAGAAAAAGCATGTAATATAGCTAAGTCTGTGTATGAAC
GCGATAAAGCTGTAGCTCGCAAACTTGAACGTATGGCAGACCTAGCACTTACTAACATGT
ACAAAGAGGCTCGGATTAATGATAAGAAGAGTAAAGTTGTTTCCGCTTTGCAGACAATGC
TTTTTAGCATGGTTCGTAAATTGGATAATCAGGCTTTAAATTCTATTCTGGATAATGCTG
TTAAAGGTTGTGTACCTTTGAGTGCTATTCCAGCATTGGCTGCTAATACTTTAACTATAA
TAATACCAGATAAACAAGTTTTTGATAAAGTTGTTGATAATGTTTATGTTACATATGCTG
GTAGTGTATGGCATATACAGACTGTTCAAGATGCTGATGGTATTAATAAACAGTTAACTG
ATATTAGTGTTGATTCTAATTGGCCTCTTGTTATTATTGCGAACAGGTATAATGAAGTTG
CTAATGCTGTTATGCAGAATAATGAGTTGATGCCTCATAAATTAAAAATACAAGTTGTTA
ATAGTGGTTCTGATATTAATTGTAATATTCCTACTCAATGTTATTATAATAATGTTAGTA
GTGGTAGAATAGTTTATGCTGTTCTTAGTGATGTTGATGGTCTTAAGTATACTAAGATAA
TGAAAGATGATGGCAATTGTGTTGTTTTAGAGCTTGATCCTCCTTGTAAATTTTCTATAC
AAGATGTTAAGGGACTTAAAATTAAGTATCTCTATTTTATTAAAGGATGTAACACTTTAG
CTAGAGGGTGGGTTGTTGGTACTTTATCTTCAACAATTAGATTGCAGGCTGGTGTTGCTA
CTGAGTATGCAGCTAATTCTTCTATACTTTCATTATGTGCATTTTCTGTAGATCCTAAGA
AAACTTATTTAGATTATATACAACAAGGTGGTGTACCTATAATTAATTGTGTTAAAATGC
TCTGTGATCATGCTGGTACTGGTATGGCCATTACTATTAAACCTGAGGCTACTATTAACC
AAGATTCTTATGGTGGTGCCTCAGTTTGTATTTATTGCCGTGCACGTGTAGAGCATCCAG
ATGTAGATGGTATATGTAAATTACGTGGTAAATTTGTACAAGTCCCTTTGGGTATAAAAG
ATCCTATTCTTTATGTGTTAACACATGATGTTTGTCAAGTCTGTGGTTTTTGGAGAGATG
GCAGTTGTTCCTGTGTAGGTTCAAGTGTCGCTGTTCAATCTAAAGATTTAAATTTTTTAA
ACGGGTTAGGGGTACTAGTGTGAATGCCCGGCTAGTACCCTGTGCTAGTGGTTTATCTAC
TGATGTTCAATTAAGGGCATTTGACATTTGTAATACCAATAGAGCTGGTATAGGTTTATA
TTATAAAGTGAATTGTTGCCGTTTTCAGCGTATAGATGACGACGGTAATAAATTGGATAA
GTTCTTTGTTGTCAAAAGAACTAATTTAGAAGTTTATAATAAAGAGAAAACTTATTATGA
GTTGACTAAAAGTTGTGGTGTTGTGGCTGAACATGATTTCTTTACATTTGATATTGATGG
TAGTCGCGTGCCACATATAGTTCGTAGGAATCTTTCAAAGTATACTATGTTAGATCTTTG
CTATGCATTGCGTCATTTTGATCGTAATGATTGTTCAATATTGTGTGAAATTCTTTGTGA
GTATGCTGATTGTAAAGAATCCTACTTTTCTAAGAAAGATTGGTATGATTTTGTTGAAAA
TCCTGATATTATTAATATATATAAAAAATTAGGTCCTATTTTTAATAGAGCTTTACTTAA
TACTGTCATTTTTGCAGACACCTTAGTTGAAGTAGGTTTAGTTGGTGTTTTAACTTTAGA
TAACCAAGATTTGTATGGTCAATGGTATGATTTTGGTGATTTTATACAAACAGCCCCAGG
ATTTGGTGTGGCAGTCGCAGATTCTTACTATTCTTATATGATGCCTATGTTAACTATGTG
TCATGTATTAGATTGTGAATTATTTGTTAATGATAGTTATAGACAATTCGATCTTGTACA
GTATGATTTTACTGATTACAAGTTAGAGTTGTTTAATAAGTATTTTAAGTATTGGGGTAT
GAAGTATCATCCTAATACTGTGGATTGTGATAATGATAGGTGTATTATTCATTGTGCTAA
TTTTAATATACTATTTAGTATGGTTTTACCTAATACTTGTTTTGGTCCCCTTGTTAGACA
AATTTTTGTAGATGGTGTACCGTTTGTTGTTTCTATTGGTTACCATTACAAAGAGTTAGG
TGTAGTTATGAACTTAGATGTTGACACACACCGTTATCGCTTGTCTCTTAAAGATTTACT
TCTTTATGCAGCAGATCCTGCTATGCATGTTGCATCTGCTAGTGCTCTGCTTGATTTACG
AACTTGTTGTTTTAGTGTAGCTGCCATTACAAGTGGTATAAAATTTCAAACTGTTAAACC
AGGTAACTTTAACCAAGACTTTTACGAGTTTGTTAAAAGTAAAGGCTTGTTTAAAGAGGG
TAGTACAGTTGATTTGAAACATTTTTTCTTTACTCAAGATGGTAATGCTGCAATTACTGA
TTATAATTATTATAAGTATAATTTACCTACTATGGTTGATATTAAGCAGTTATTGTTTGT
ATTAGAAGTTGTTTATAAATATTTTGAAATTTATGATGGTGGTTGTATACCAGCATCACA
AGTTATTGTTAATAATTATGATAAAAGTGCTGGTTATCCATTTAATAAATTTGGTAAAGC
CAGACTTTATTATGAGGCATTATCATTTGAGGAACAGAATGAAATTTATGCATATACTAA
ACGTAATGTTCTGCCCACCTTAACTCAAATGAATTTAAAATATGCTATCAGTGCTAAGAA
TAGAGCTCGCACTGTAGCAGGTGTTTCTATTCTTAGTACTATGACAGGCCGAATGTTCCA
TCAAAAATGTTTGAAGAGTATAGCAGCCACCCGAGGTGTTCCTGTTGTTATAGGAACCAC
TAAATTTTATGGTGGTTGGGACGATATGTTACGTCATCTTATAAAGGATGTTGACAACCC
TGTTCTTATGGGTTGGGATTATCCTAAATGTGATCGTGCTATGCCAAATATTTTGCGTAT
TGTTAGTAGTTTAGTTTTGGCCCGCAAACATGAATTTTGTTGTTCACATGGTGATAGATT
CTATCGCCTTGCGAATGAATGTGCACAAGTTTTGAGTGAAATAGTTATGTGTGGCGGTTG
CTATTATGTTAAGCCTGGTGGTACTAGCAGTGGTGATGCAACTACTGCTTTTGCTAATTC
TGTTTTTAATATATGTCAGGCTGTTACTGCTAATGTTTGTTCTCTTATGGCCTGTAATGG
CCATAAGATTGAAGATTTAAGTATACGCAATTTACAAAAACGCTTATACTCTAATGTTTA
TCGTACAGATTATGTTGATTATACATTTGTTAATGAGTATTATGAATTTTTATGTAAGCA
TTTTAGTATGATGATTTTGAGTGATGATGGTGTTGTCTGTTATAACTCTGATTATGCTAA
TAAGGGTTATATAGCTAATATAAGTGCTTTTCAACAAGTTTTGTACTATCAGAATAATGT
CTTTATGTCTGAATCTAAATGTTGGGTTGAAAATGATATTACTAATGGTCCTCATGAATT
TTGTTCCCAACATACTATGTTGGTTAAGATAGATGGTGATTATGTTTATTTACCATATCC
AGATCCTTCTAGAATCTTAGGAGCTGGTTGTTTTGTTGATGATTTATTGAAGACTGACAG
TGTTCTTTTGATAGAGCGCTTTGTAAGTCTAGCTATAGATGCTTACCCTTTAGTATATCA
TGAAAATGAAGAATACCAAAAAGTCTTTCGCGTATATTTAGAATATATAAAAAAACTGTA
TAATGATCTTGGTACTCAGATCTTAGATAGTTATAGTGTTATTTTAAGTACTTGTGATGG
TTTAAAGTTTACTGAAGAATCATTTTACAAGAATATGTATTTAAAAAGTGCCGTGATGCA
GAGTGTAGGTGCATGTGTTGTTTGTTCATCACAAACTTCTTTGCGTTGTGGCAGTTGTAT
ACGTAAGCCTTTGTTATGTTGTAAATGTTGTTATGACCATGTTATGGCAACTAATCATAA
ATATGTTTTGAGTGTCTCACCTTATGTTTGTAATGCACCTAACTGTGATGTGAGTGATGT
CACCAAATTATATTTGGGTGGTATGTCTTACTATTGTGAAAACCATAAACCCCATTATTC
ATTTAAGTTAGTTATGAATGGTATGGTCTTTGGTTTGTATAAACAATCTTGTACGGGTTC
ACCTTATATAGATGATTTTAATAAGATAGCTAGTTGTAAATGGACAGAAGTTGATGATTA
CGTTCTGGCAAATGAGTGTATTGAACGTTTAAAGTTATTTGCTGCAGAAACTCAAAAGGC
AACTGAAGAGGCTTTTAAACAAAGCTATGCTTCTGCTACCATTCAAGAGATTGTTAGTGA
TAGAGAAGTTATTTTGTGTTGGGAGACAGGTAAAGTTAAACCACCACTTAATAAAAATTA
TGTTTTCACAGGCTATCATTTTACTAGTACTGGTAAGACAGTTTTAGGTGAGTATGTTTT
TGATAAAAGTGAATTAACTAACGGTGTGTATTACCGCGCTACAACTACTTATAAACTTTC
TATAGGTGATGTTTTTGTTTTAACATCACATTCTGTAGCTAGTTTAAGTGCACCTACACT
TGTTCCACAAGAGAACTATGCTAGTATAAGATTTTCTAGTGTTTATAGTGTTCCATTGGT
GTTTCAAAATAATGTTGCTAATTATCAACACATTGGAATGAAACGTTATTGCACTGTTCA
AGGTCCCCCTGGTACGGGAAAGTCTCATCTTGCTATAGGTCTAGCTGTTTATTACTACAC
AGCACGTGTAGTTTATACTGCTGCTAGTCATGCTGCTGTAGATGCATTGTGTGAAAAAGC
TTATAAGTTTTTAAATATTAACGATTGTACACGTATTATTCCTGCTAAAGTTCGTGTAGA
TTGTTATGATAAGTTTAAAATTAATGATACCACTTGTAAGTATGTTTTTACCACAATAAA
TGCATTACCAGAGTTGGTTACAGATATTGTTGTTGTTGATGAAGTTAGTATGCTTACTAA
TTATGAATTGTCTGTTATAAATGCTCGTATTAAAGCTAAACATTATGTATATATTGGAGA
TCCTGCTCAATTACCTGCACCACGTGTGCTGTTGAGCAAGGGTTCTTTAGAACCTAGGCA
CTTCAATTCTATTACTAAAATAATGTGTTGTTTAGGTCCTGATATCTTTTTGGGAAATTG
TTATAGGTGTCCTAAAGAAATTGTAGAAACTGTTTCAGCATTGGTTTATGATAATAAACT
CAAGGCTAAAAATGATAATAGTTCATTATGTTTTAAAGTATATTTTAAGGGACAGACAAC
ACATGAGAGTTCAAGTGCTGTAAATATTCAACAGATATATTTAATTAGTAAATTTTTAAA
AGCTAATCCAGTTTGGAATAGTGCTGTTTTTATTAGTCCTTATAATAGTCAGAATTATGT
TGCTAAGCGTGTTTTAGGTGTTCAAACACAAACTGTAGATTCTGCTCAAGGTTCGGAATA
TGACTATGTTATATATTCACAAACAGCAGAAACAGCCCATTCTGTTAATGTTAATCGATT
TAATGTTGCCATAACTAGAGCCAAGAAGGGCATTTTTTGTGTTATGAGTAATATGCAATT
ATTTGAATCTCTTAATTTTATTACTCTACCTTTAGATAAAATTCAAAATCAAACTTTACC
TCGTTTGCATTGCACAACTAATCTTTTTAAAGATTGTAGTAAAAGTTGCTTAGGTTATCA
TCCAGCGCATGCCCCTTCATTTTTAGCAGTTGATGATAAATATAAGGTTAATGAAAATTT
GGCTGTAAATTTAAATATTTGTGAACCTGTTTTAACATATTCTCGTTTAATATCTCTTAT
GGGTTTTAAATTAGATTTGACTCTTGATGGTTATTCTAAATTGTTTATTACTAAAGATGA
AGCCATTAAACGTGTTAGAGGTTGGGTTGGTTTTGATGTTGAAGGCGCTCATGCTACTCG
CGAAAACATTGGAACAAACTTTCCACTGCAAATAGGTTTTTCAACTGGTGTGGATTTTGT
AGTTGAAGCTACTGGCTTATTTGCTGAGAGAGATTGTTATACTTTTAAAAAAACTGTAGC
TAAAGCTCCTCCTGGTGAAAAATTTAAACATTTAATACCCCTTATGTCAAAAGGTCAAAA
GTGGGATATTGTTAGAATTAGAATTGTTCAAATGTTATCTGATTATCTTTTAGACCTTTC
TGATAGTGTAGTATTTATTACTTGGTCTGCCAGTTTTGAACTTACTTGTTTAAGGTATTT
TGCTAAATTAGGCAGAGAGCTTAATTGTAATGTGTGTTCTAATCGTGCTACATGCTACAA
TTCTAGAACTGGTTATTATGGTTGTTGGCGCCATAGTTATACTTGTGATTATGTGTATAA
TCCACTTATTGTAGATATACAACAGTGGGGTTATACAGGTTCTTTAACTAGTAATCACGA
TATAATTTGTAATGTACATAAAGGTGCACATGTTGCGTCAGCTGATGCAATTATGACTCG
TTGTTTAGCAATCTATGATTGTTTTTGTAAATCTGTTAATTGGAATTTAGAGTATCCAAT
AATTTCTAATGAGGTCAGTATAAATACATCTTGTAGGTTATTGCAGCGTGTCATGCTTAA
AGCTGCCATGCTATGTAATAGATACAACTTATGTTATGACATAGGCAATCCTAAAGGTTT
AGCTTGTGTCAAAGATTATGAATTTAAATTTTATGATGCTTTTCCTGTAGCCAAGTCTGT
TAAACAGTTATTTTATGTCTATGATGTGCATAAAGATAATTTTAAAGATGGTTTATGTAT
GTTTTGGAATTGTAATGTTGATAAATATCCATCTAATTCAATTGTTTGTAGATTTGACAC
TCGAGTGTTAAATAAATTAAACCTTCCTGGATGTAATGGTGGTAGTTTGTATGTTAATAA
ACATGCATTCCATACTAATCCTTTTACTAGAACTGTTTTTGAAAATCTTAAGCCTATGCC
TTTTTTCTATTATTCAGATACGCCTTGTGTGTACGTAGATGGTTTAGAATCTAAACAAGT
TGATTACGTTCCTTTAAGAAGCGCCACTTGTATCACACGGTGTAATCTAGGTGGAGCTGT
TTGTTCAAAGCATGCTGAAGAATATTGTAACTACCTTGAGTCTTATAATATAGTTACTAC
AGCAGGCTTTACTTTTTGGGTTTATAAGACTTTTGATTTTTATAATTTATGGAACACTTT
TACTACGTTACAGAGTTTAGAAAACGTAATATATAACTTGGTTAATGTTGGTCATTATGA
TGGACGTACAGGTGAATTACCTTGTGCTATTATGAATGACAAAGTTGTTGTTAAGATTAA
TAATGTAGATACTGTTATTTTTAAAAATAATACATCATTTCCTACTAATATAGCTGTTGA
ATTGTTTACAAAACGTAGTATTCGGCACCACCCTGAACTTAAGATTCTTAGAAATTTGAA
CATTGATATTTGTTGGAAGCATGTCCTGTGGGATTATGTTAAAGATAGTTTGTTTTGTAG
TTCCACTTATGGTGTTTGTAAATACACTGATTTGAAGTTCATCGAAAATTTGAATATACT
TTTTGATGGTCGTGACACTGGCGCTTTAGAAGCTTTTAGAAAAGCAAGAAATGGTGTTTT
TATTAGTACTGAAAAATTAAGTAGGTTATCAATGATTAAAGGTCCGCAACGAGCTGATTT
AAATGGTGTGATTGTGGATAAAGTTGGAGAACTCAAAGTTGAGTTTTGGTTCGCTATGAG
AAAAGATGGTGACGATGTTATCTTCAGCCGAACAGACAGCCTATGCTCAAGCCATTACTG
GAGCCCACAAGGTAATCTAGGTGGTAATTGCGCGGGTAATGTCATTGGTAATGATGCTCT
AACACGTTTTACTATCTTTACTCAGAGTCGTGTATTGTCAAGTTTTGAACCTCGCTCAGA
TTTAGAACGGGATTTTATTGATATGGATGATAATCTGTTTATTGCTAAATATGGTTTAGA
AGACTATGCATTTGATCATATAGTTTATGGTAGTTTTAACCATAAAGTTATAGGAGGTTT
GCATTTGCTTATAGGCTTATTTCGTAGGCTAAAAAAATCTAATTTGTTAATTCAAGAGTT
TTTACAGTATGATTCTAGTATTCATTCATATTTTATTACTGATCAGGAGTGTGGTAGTAG
TAAGAGTGTTTGTACAGTTATTGATTTATTATTAGATGATTTTGTTTCTATTGTTAAGTC
ATTAAATTTGAGTTGTGTTAGTAAAGTTGTTAATATTAATGTTGATTTTAAGGATTTTCA
ATTTATGTTGTGGTGTAATGATAATAAAATTATGACTTTTTATCCTAAAATGCAAGCCAC
TAATGATTGGAAACCTGGCTATTCTATGCCTGTTTTGTATAAGTATTTGAATGTTCCATT
AGAGAGAGTCTCTTTATGGAATTATGGTAAACCTATTAATTTGCCTACAGGCTGTATGAT
GAATGTTGCTAAGTATACTCAATTATGTCAGTATTTGAATACTACAACATTAGCTGTTCC
TGTTAATATGCGTGTTTTACATTTAGGTGCAGGGTCTGATAAAGAAGTAGCTCCAGGTTC
TGCTGTTTTAAGACAGTGGTTACCATCTGGTAGTATTCTTGTAGATAATGATTTAAACCC
ATTTGTTAGTGATAGTTTAGTTACTTATTTTGGAGATTGTATGACTTTACCATTTGATTG
TCATTGGGATTTGATAATATCTGATATGTATGATCCTCTTACTAAAAATATTGGTGATTA
TAATGTGAGTAAGGATGGTTTTTTTACTTACATTTGTCATTTAATTCGTGATAAATTATC
TTTGGGTGGTAGTGTAGCTATAAAAATTACAGAGTTTTCTTGGAATGCTGATTTATATAA
ATTAATGAGTTGTTTTGCATTTTGGACAGTTTTTTGTACTAATGTAAATGCTTCTTCTAG
TGAAGGGTTTTTAATAGGTATAAATTACCTGGGTAAATCTTCTTTTGAAATAGATGGCAA
TGTTATGCATGCCAACTATTTGTTTTGGAGAAATAGTACAACATGGAATGGTGGTGCTTA
TAGTTTATTTGATATGACTAAATTTTCTTTGAAATTGGCTGGCACTGCTGTAGTAAATTT
AAGACCAGATCAATTAAACGATTTAGTTTACTCTCTTATTGAAAGAGGTAAGTTATTAGT
GCGTGATACGCGTAAAGAAATTTTTGTTGGTGATAGTCTTGTAAACACTTGTTAGATCTT
TCAGTTTG----------------------------------------------------
------------------------------------------------------------
------------------------------------------------------------
------------------------------------------------------------
------------------------------------------------------------
------------------------------------------------------------
------------------------------------------------------------
------------------------------------------------------------
------------------------------------------------------------
------------------------------------------------------------
------------------------------------------------------------
------------------------------------------------------------
------------------------------------------------------------
-------------------------------------------------TTAATATTAAA
TCTAAACTATGTTAATTATATTTTTATTTTTTAATTTTTGTTATGGTTTTAATGAACCTT
TGAATGTTGTGTCTCATTTAAACCATGACTGGTTTTTATTTGGTGATAGTCGTTCTGATT
GTAACCATATTAATAATTTAAAAATTAAAAATTATGGTTATTTGGATATTCATCCTAGTT
TGTGTAATAATGGTAAAATTTCATCTAGTGCTGGTGATTCTATTTTTAAGAGTTATCATT
TCACCCGGTTTTATAATTACACTGGCGAGGGTGATCAAATTATTTTTTATGAGGGTGTTA
ATTTCAGTCCTCATCATAGGTTTAAGTGCTTCTTTAATGGTAGTAATGATGTATGGATTT
TTAACAAGGTGAGGTTTTATCGTGCGTTATATTCTAATATGGCTCTTTTTCGCTATCTTA
CCTTTGTTGATATTCTTTACAATTTTTCTTTTTCTATTAAGGCTAATATT---TGTAATA
GTAATATTTTATCACTTAATAATCCTATTTTTAT---------------------TAGTA
CTAATTATTCTAAGGATGTTTATTTCACTTTATCAGGGTGTTCTCTGTATTTAGTACCTC
TTTGTCTTTTTAAATCTAATTT---------------------------TAGTCAGTACT
ATTATAATATGGATACTGGCTTTGCTTATGGTTAT------------TCTAATTTTGTTT
CTTCTGATTTAGATTGTACATATATTTCTCTTAAATCTGGTTCTTATAAAATTTTTTCTA
CTGGTTTTGTTTTATCCATACCTACTAAAGCTCTTTGCTTTAATAAATCTAAACAATTTG
TACCCGTGCAGGTTGTTGATTCTAGGTGGAACAATCTTCGTGCATCGGATACTTCATTAT
CCGATGCATGTCAGTTGCCTTATTGTTATTTTCGCAATTCTTCTGGTAATTATGTTGGCA
AATATGATATTAATCATGGTGATAATGGTTTTACTTCTATTCTATCTGGTCTTTTATATA
ATGTCTCTTGTATTTCTTATTATGGCTCCTTTTTGTATGACAATTTTACATCAATTTGGC
CTCGTTTTTCTTTTGGTAATTGTCCTACATCTGCTTATATTAAAT------TAAA---TT
GTTTCTATGATCCTTTGCCTATTATTTTACAAGGTATTTTATTATTTTTAGCTTTATTGT
TTATTGTGTTT---TTACTTT-------------------TTCTAGTTTACCATGGCTAA
TATTAAATCTAAACATGTTTTTAATTATTTTTATTTTGCCTACAACACTAGCTGTTATAG
GTGATTTTAATTGTACTAACTCTTTTATTAATGATTATAATAAAACCATTCCGCGTATAA
GCGAGGATGTTGTTGATGTATCTCTTGGTTTGGGCACATATTATGTTCTTAACCGTGTTT
ATTTAAATACTACCTTGTTATTTACGGGTTATTTTCCTAAATCTGGTGCTAACTTTAGAG
ACTTGGCTTTAAAGGGTTCTATATATTTGAGTACTCTCTGGTATAAACCACCTTTTCTGT
CAGATTTTAATAATGGTATTTTTTCTAAGGTTAAGAATACTAAGTTATATGTTAATAATA
CTTTGTATAGTGAATTTAGTACTATAGTTATAGGTAGTGTTTTTGTTAATACTTCTTATA
CTATTGTTGTTCAACCTCATAATGGTATTTTGGAGATTACAGCTTGTCAGTATACTATGT
GTGAATATCCTCACACTGTTTGTAAGT---CTAAGGGTAGTATTCGTAATGAATCTTGGC
ACATTGA---TTCTTCGGAACCTTTATGCTTGTTTAAGAAAAATTTTACTTATAATGTTT
CTGCAGATTGGCTGTATTTTCATTTTTATCAAGAACGTGGTGTTTTTTATGCATATTATG
CAGATGTAGGTATGCCTACCACTTTCTTATTTAGTCTATATTTAGGTACTATTTTATCTC
ATTATTATGTTATGCCTTTGACTTGTAATGCTATATCTTCAAATACTGACAATGAAACTT
TAGAATATTGGGTTACACCGCTATCTAGACGTCAGTATCTTCTTAATTTTGATGAGCACG
GTGTTATTACTAATGCCGTTGATTGTTCAAGTAGTTTTCTTAGTGAGATTCAATGTAAAA
CTCAATCTTTTGCACCTAATACTGGTGTTTATGATTTGTCTGGTTTTACTGTAAAGCCTG
TTGCAACTGTTTATCGTCGGATTCCTAATTTACCTGATTGTGACATTGACAACTGGCTTA
ATAATGTTAGTGTACCTTCACCTCTTAATTGGGAACGTAGAATTTTTTCTAATTGTAACT
TTAACTTAAGCACTTTACTTCGTCTAGTTCATGTTGATTCTTTTTCTTGTAATAATCTTG
ATAAATCTAAAATTTTTGGTAGTTGCTTTAATAGTATTACTGTTGACAAGTTTGCTATAC
CTAATCGCAGACGAGATGATTTGCAATTGGGCAGTTCTGGCTTTTTGCAATCATCTAATT
ACAAAATAGATATTTCTTCTAGTTCTTGTCAATTGTATTATAGTTTACCTTTAGTTAATG
TTACTATTAATAACTTTAATCCATCTTCTTGGAATAGGAGGTATGGTTTTGGTAGTTTTA
ATTTGTCTTCTTAT---------------GACGTTGTTTATTCTGATCATTGTTTTTCTG
TTAACAGCGACTTTTGCCCTTGTGCAGATCCGTCTGTTGTTAATTCTTGTGCTAAATCTA
AGCCTCCTTCTGCCATTTGTCCTGCTGGTACTAAATATCGTCATTGCGACTTGGA---TA
CTACTCTTTATGTTAAAAACTGGTGTAGATGTTCTTGTCTACCTGACCCCATTTCTACTT
ATTCTCCTAACACATGTCCTCAAAAGAAGGTCGTTGTTGGTATAGGTGAACATTGTCCAG
GTCTTGGTATTAATGAGGAAAAATGTGGTACA------CAATTAAATCATAGTTCCTGTT
TTTGTAGTCCTGATGCCTTTTTGGGTTGGTCTTTTGATAGTTGTATTAGTAATAATCGTT
GCAATATTTTTTCTAATTTTATTTTTAATGGAATTAATAGTGGCACCACTTGTTCTAATG
ATTTGTTATATTCTAACACTGAAATTTCTACTGGTGTTTGTGTTAATTATGATCTTTATG
GCATCACAGGCCAAGGTATTTTTAAAGAAGTTTCTGCGGCTTATTATAATAATTGGCAGA
ATCTTTTGTATGATTCTAATGGTAATATTATTGGTTTTAAAGATTTTTTGACTAATAAAA
CTTACACTATACTTCCTTGTTATTCTGGTAGAGTGTCTGCTGCATTTTATCAAAATTCTT
CCTCACCAGCTTTGCTTTATCGTAATTTAAAGTGTAGTTATGTTTTGAATAAT---ATTT
CTTTTATCTCACAACCATTT---TATTTCGATAGTTATCTTGGTTGTGTTTTGAATGCTG
TTAATTTAACTAGCTATTCTGTATCCTCTTGTGATTTGCGTATGGGTAGTGGATTTTGTA
TTGATTATGCTTTAC---------CCTCTTCTCGGCGTAAGCGTAGAGGTATTTCTTCTC
CTTATCGCTTTGTAACTTTTGAACCCTTTAATGTTAGTTTTGTTAACGATAGTGTTGAAA
CTGTTGGTGGTTTATTTGAGATTCAGATTCCTACTAACTTTACCATAGCTGGTCATGAAG
AATTTATTCAGACTAGTTCTCCTAAAGTTACTATTGATTGTTCAGCTTTTGTTTGCTCTA
ACTATGCTGCTTGTCATGATTTATTGTCGGAATATGGCACTTTTTGCGATAATATTAATA
GTATTTTAAATGAAGTCAATGATTTACTTGATATTACTCAGTTGCAGGTTGCTAATGCTC
TAATGCAAGGTGTTACACTTAGTTCTAATCTTAATACTAATCTACACTCTGATGTTGATA
ATATAGATTTTAAATCTCTTCTAGGTTGTTTAGGTTCACAATGTGGTTCTTCGTCTAGAT
CTTTGTTAGAGGATTTATTATTCAACAAAGTCAAACTTTCAGATGTAGGTTTTGTTGAAG
CTTATAATAATTGCACTGGTGGTAGTGAAATTAGAGATCTTCTCTGTGTGCAATCTTTTA
ATGGTATTAAAGTATTACCTCCCATTTTATCTGAGACTCAAATTTCTGGCTATACTACAG
CTGCTACTGTGGCGGCTATGTTTCCGCCATGGTCTGCTGCTGCTGGTGTACCATTTTCTC
TTAATGTACAATATAGAATTAATGGTTTGGGTGTTACTATGGATGTTCTTAATAAGAATC
AAAAGTTAATAGCTAATGCTTTTAATAAAGCTCTTCTTTCTATCCAGAATGGTTTTACTG
CTACTAACTCTGCTCTTGCTAAAATTCAAAGTGTCGTTAATGCTAATGCTCAAGCACTTA
ATAGTTTGTTACAACAATTATTTAATAAATTTGGTGCTATTAGTTCTTCTTTACAAGAAA
TTTTGTCTCGCCTTGATAATTTAGAAGCTCAGGTTCAGATTGATAGGCTCATTAATGGTC
GTTTGACTGCTTTAAATGCTTATGTTTCTCAACAGCTTAGTGATATTACACTTATTAAGG
CTGGAGCTTCTCGTGCTATTGAGAAGGTTAATGAGTGTGTTAAAAGTCAATCCCCTCGTA
TAAATTTTTGTGGCAATGGTAACCACATTTTATCATTGGTTCAAAATGCTCCTTATGGTT
TGCTTTTCATTCATTTTAGTTATAAACCTACTTCTTTTAAAACTGTCTTAGTAAGTCCAG
GTTTATGTTTATCCGGTGATAGAGGTATTGCACCTAAGCAAGGTTATTTTATTAAACAAA
ATGATTCCTGGATGTTTACTGGTAGTTCCTATTATTATCCAGAACCAATTTCAGATAAAA
ATGTTGTTTTCATGAATAGTTGCTCTGTTAATTTTACTAAAGCTCCATTTATTTATCTTA
ATAATTCTATACCAAATTTGTCTGATTTTGAAGCCGAGTTATCTCTTTGGTTTAAAAATC
ATACTTCTATAGCACCTAATTTAACCTTTAATTCTCA---TATTAATGCTACTTTTTTAG
ATCTGTATTATGAAATGAATGTTATTCAGGAATCTATTAAATCTTTGAACAGTAGTTTTA
TTAATCTTAAAGAAATAGGTACTTATGAAATGTATGTTAAATGGCCTTGGTACATTTGGT
TGTTAATTGTCATTTTATTTATAATTTTTCTTATGATACTTTTCTTTATATGCTGCTGTA
CTGGTTGTGGTTCAGCATGTTTTAGTAAATGTCATAATTGTTGTGATGAGTATGGGGGTC
ACAATGATTTTGTTATTAAAGCATCTCATGATGATT------------------AGATTT
TA----------------AATCTAAACTTTATAT--------------------------
------------------------------------------------------------
------------------------------------------------------------
------------------------------------------------------------
------------------------------------------------------------
------------------------------------------------------------
------------------------------------------------------------
----------------------------ATGGAAGTTTGGAGGCCTAGCTATAAATATTC
TCTTATTACTAGAGAATTTGGTGTCACAGATCTTGAGGATTTGTGTTTTAAATATAATTA
TTGCCAACCTTGTGTTGGTTATTGTATTGTACCTTTAAACGTTTGGTGTCGTAAGTTTGG
TAAATTTGCTTCTTATTTTGTTTTACGTAGTCATGACACCTCTCATAAGAATAATTTTGG
TGTTATAACTAGTTTTACTAGTTATGGTAACACTGTTTCTGAGGCTGTTTCTAAATTAGT
TGAATCAGCATCTGATTTTATCGCTTGGCGAGCTGAAGCACTTAATAAGTATGGTTGATG
TATTTTTCACTGATACTGCTTGGTATGTAGGTCAGATTTTCTTTTTAGTTTTATCTTGTG
TTATTTTCTTAATTTTTGTTGTTGCTCTTTTAGCAACTATTAAACTTTGTATTCAAATTT
GTGGTTTTTGTAATATTTTTATTATTTCACCTTCTGCCTATGTTTATAATAGAGGTAGAC
AGTTGTATAAGTCTTATAGTGAACATGTCATACCTTCTACTTTAGATG-----ATTTAAT
TTAAATCTAAACATCATGAATGAATCAATTTTTCCTCAT---------------TGGAAT
TCTGATCAAGCTATTACATTCTTAAAAGAATGGAATTTTTCTTTGGGTGTAATATTACTT
CTTATTACTATCATACTGCAGTTTGGTTATACGAGCCGTAGTATGTTTGTTTATCTTATT
AAGATGATTATTCTTTGGCTTATGTGGCCATTGACCATTATCTTGACTATATTTAATTGC
TTTTATGCTTTGAATAATGTCTTTCTTGGGCTTTCTATACTGTTTACTATTATTTCTATT
GTTATATGGATTTTATATTTTGTCAACAGTATTCGGCTTTTTATCAGAACTGGAAGTTGG
TGGAGTTTTAATCCAGAGACTAATAATCTTATGTGTATTGATATGAAAGGTAAGATGTAT
GTTAGGCCAGTTATTGAGGACTATCATACATTAACGGCTACTGTTATCCGTGGTCATCTT
TATATACAGGGTGTCAAACTTGGCACTGGTTACACGCTTGCCGATTTGCCTGTTTATGTT
ACTGTAGCTAAGGTGCAAGTCCTCTGTACATATAAACGTGCCTTTTTAGATAAGTTAGAT
GTTAATAGTGGCTTCGCTGTTTTTGTTAAGTCTAAAGTTGGTAACTATCGTTTACCTTCT
AGTAAATCTAGTGGTATGGATACTGCCTTGTTGAGAGCTTAAATCTAAACTATTAGGATG
TCTTATACTCCCGGTCATC---ATGCTGGAAGTAGAAGCTCCTCTGGAAATCGTTC----
--AGGAATCCTCAAGAAAACTTCTTGGGTTGACCAATCTGAGCGAAGCCATCAAACCTAT
AATAGAGGCAGAAAACCCCAACCAAAATTCACTGTGTCTACTCAACCACAAGGAAACCCT
ATCCCACATTATTCCTGGTTCTCTGGGATTACCCAATTTCAAAAAGGTAGAGACTTTAAA
TTTCCAGATGGTCAAGGAGTACCCATTGCTTACGGGATACCCCCTTCTGAAGCAAAAGGA
TATTGGTATAAACACAACCGGCGTTCTTTTAAAACAGCTGATGGTCAACAAAAGCAGTTG
TTACCAAGATGGTATTTCTACTATCTCGGTACCGGTCCATATGCCAGTTCATCCTATGGT
GATGCCCACGAAGGTATCTTCTGGGTCGCTAGTCACCAAGCTGATACTTCTATTCCCTCC
GATGTTTCGGCAAGGGATCCTACTATTCAAGAAGCTATCCCTACTAGGTTTTCGCCTGGT
ACGATTTTGCCTCAAGGCTATTATGTTGAAGGCTCAGGAAGGTCTGCTTCTAATAGCCGG
CCAGGTTCACGTTCTCAATCACGTGGACCCAATAATCGTTCATTAAGTAGAAGTAATTCT
AATTTTAGACATTCTGATTCTATAGTGAAACCTGATATGGCTGATGAGATTGCTAGTCTT
GTCTTAGCCAAGCTTGGTAAAGATTC---TAAACCTCAGCAAGTTACCAAGCAAAATGCT
AAGGAAATTAGGCATAAAATTTTAATGAAACCTCGCCAAAAGCGAACTCCTAATAAATTT
TGTAATGTTCAACAGTGTTTTGGTAAAAGAGGACCGCTCCAAAACTTTGGTAATTCTGAA
ATGTTAAAGCTTGGTACTAATGATCCTCAATTTCCTATTCTTGCTGAATTAGCTCCTACA
CCAGGTGCTTTTTTCTTTGGCTCTAAATTAGAGTTGTTTAAAAGAGACTCTGATGCT---
GATTCACCTTCTAAAGACACTTTTGAACTTCGTTATTCTGGTTCTATTAGGTTTGATAGT
ACTTTACCTGGTTTTGAGACAATTATGAAAGTTCTTAAAGAGAATTTAGATGCTTATGTT
AATTCTAATCAGAACACTGTTTCTGGTTCGCTGAGTCCTAAACCTCAGCGTAAAAGAGGT
GTTAAACAATCACCTGAATCGTTTGACTCTCTTAATTTAAGTGCTGATACTCAGCACATT
TCA------------------AATGATTTTACTCCTGAGGATCATAGTTTACTTGCTACT
CTTGATGATCCTTATGTAGAAGACTCTGTTGCTTAATGAGAATGAATCCTAATTCGACAC
TAGGTGGTAACCCCTCGCTA-TTAGTCGGAATAGGACACTCTCTATCAGAATGAAT-TCT
TGCTGTTACAACAGATAGAGTAGGTTGTTGCAGACTATATATTAATTAGTAGAAACTTTA
TATTTAAATATTTGATTGTTAGAGTAGTTATAAGGTTTAGCTGTA---GTATAAACGCCT
CCGGGAAGAGCTAGCAATTATAGTATTTAATATATCTATTAGTATATGATTGAAATTAAT
TATAGCCTTTTGGAGGAATTAC
>MK167038.1 Human coronavirus HKU1 strain SC2521, complete genome
--------GAGTTTGAGCGATTGACGTTCGTACCGTCTATCAGCTTACGATCTCTTGTCA
GATCTCATTAAATCTAAACTT--TTTAAACAAGATTCCCTGTTATCCATGCTTGTGAGTG
TGGTTTAATCATAATCTTGTATTTTACTTTCCACATTTTTCATCTCTCTGCCAGTGACGT
GTTGGTTGTCCTCAGCGTCCCTCCCATAGGTC----------------------------
-----GCAATGATTAAAACCAGCAAATACGGTCTCGGCTTCAAGTGGGCGCCAGAATTTC
GTTGGCTGCTTCCGGATGCAGCGGAGAAGTTGGCTAGTCCTATGAAGTCAGATGAGGGTG
GGTTATGCCCCTCTACTGGTCAAGCGATGGAAAGTGTTGGATTTGTTTATGATAATCATG
TGAAGATAGATTGTCGCTGCATTCTTGGACAAGAATGGCATGTGCAGTCAAATCTTATCC
GTGATATTTTTGTTCATGAAGATCTACATGTTGTAGAAGTTCTAACTAAAACAGCCGTAA
AGTCCGGTACGGCAATTTTAATTAAATCACCTTTGCATAGCTT-----------------
----GGGTGGTTTTCCTAAAGGGTATGTTATGGGCTTGTTCCGTT---------------
---------CATACAAGACTAAACGTTATGTTGTACATCATCTTTCTATGACTACATCTA
CTACTAATTTTGGTGAAGA------TTTTTTGGGTTGGATTGTACCTTTTGGTTTTATGC
CATCTTATGTTCACAAATGGTTTCAATTCTGTAGGTTGTATAT-----------------
----------------TGAAGAGAGTGATTTAATAATTTCAAATTTTAAATTTGATGATT
ATGATTTTAGTGTAGAAGATGCTTATGCTGAGGTTCATGCTGAGCCTAAAGGTAAATATT
CACAAAAAGCTTATGCTTTACTTAGACAATATCGTGGTATTAAACCCGTACTTTTTGTAG
ACCAGTATGGTTGTGACTATTCTGGTAAATTAGCAGATTGTCTTCAAGCTTATGGTCATT
ATTCTTTGCAAGATATGAGGCAAAAGCAGTCTGTATGGCTTGCCAATTGTGACTTTGATA
TTGTAGTGGCTTGGCATGTAGTTCGTGATTCACGATTTGTTATGCGCCTGCAGACTATAG
CTACTATTTGTGGTATTAAATATGTTGCACAACCTACAGAAGATGTAGTAGATGGAGCTG
TAGTTATACGTGAACCTGTACATTTATTATCTGCTGATGCAATAGTTTTAAAGCTTCCTA
GTTTGATGAAAGTTATGACTCATATGGATGATTTTTCTATTAAATCTATATACAATGTTG
ATTTGTGTGATTGTGGTTTTGTTATGCAGTATGGTTATGTAGATTGTTTTAATGATAATT
GTGATTTTTATGGTTGGGTTTCAGGTAATATGATGGATGGTTTTTCTTGTCCATTGTGTT
GTACAGTTTATGACTCTAGTGAAGTTAAAGCCCAATCATCTGGTGTTATTCCTGAGAATC
CTGTGTTATTTACTAATAGTACTGATACTGTTAACCCTGATTCTTTTAATTTGTATGGTT
ATTCTGTTACACCATTTGGTTCTTGTATATATTGGTCACCGCGTCCTGGATTGTGGATTC
CTATCATTAAATCTTCAGTCAAGTCTTATGATGATTTGGTTTATTCAGGTGTAGTAGGTT
GTAAATCTATTGTTAAAGAAACTGCTCTTATTACTCATGCACTTTACTTAGATTATGTTC
AATGTAAGTGTGGTAATCTTGAACAAAATCATATTCTTGGTGTTAATAATTCTTGGTGCA
GGCAACTGTTGCTTAATAGAGGTGATTATAATATGCTTTTAAAAAATATTGACTTGTTTG
TTAAGCGTCGTGCTGATTTTGCTTGCAAGTTTGCAGTTTGTGGAGATGGTTTTGTACCTT
TTTTACTAGATGGTTTAATTCCCCGTAGTTATTATCTAATTCAGAGTGGTATTTTCTTTA
CATCTTTGATGTCTCAATTTTCACAAGAAGTTTCTGATATGTGTTTAAAAATGTGTATTT
TGTTTATGGACAGAGTTTCAGTTGCTACATTTTATATAGAGCATTATGTTAATAGGTTGG
TTACTCAATTTAAGTTATTGGGTACTACACTTGTTAATAAAATGGTTAATTGGTTTAATA
CCATGTTAGATGCTAGTGCACCTGCTACAGGCTGGCTTCTTTACCAATTATTGAATGGTC
TTTTTGTAGTATCTCAAGCCAACTTTAATTTTGTTGCTTTAATACCTGATTATGCTAAAA
TTTTAGTTAATAAATTTTACACTTTTTTTAAGTTATTATTAGAGTGTGTTACAGTTGATG
TTTTAAAAGATATGCCTGTTCTTAAAACTATTAATGGTTTAGTTTGTATTGTAGGCAATA
AGTTTTATAACGTTAGTACAGGGTTAATTCCTGGTTTTGTTTTACCATGTAATGCACAGG
AACAACAAATTTATTTTTTTGAAGGCGTTGCAGAATCTGTTATAGTAGAAGATGATGTTA
TTGAGAATGTCAAATCTTCTTTATCATCTTATGAGTATTGTCAACCACCTAAATCTGTAG
AAAAAATTTGTATTATAGATAATATGTACATGGGTAAGTGTGGTGATAAATTTTTCCCTA
TTGTCATGAATGATAAAAATATTTGTCTTTTAGATCAGGCTTGGCGTTTTCCATGTGCAG
GTAGAAAAGTTAATTTTAACGAGAAACCTGTTGTTATGGAGATTCCGTCTTTGATGACAG
TTAAGGTTATGTTTGATTTAGATTCTACTTTTGATGATATTTTAGGTAAAGTTTGTTCAG
AATTTGAAGTAGAAAAGGGTGTTACTGTAGATGATTTTGTCGCTGTTGTTTGTGATGCTA
TAGAGAATGCTTTAAACTCTTGTAAAGATCATCCAGTGGTTGGTTATCAAGTTCGTGCAT
TTTTAAATAAACTTAATGAGAATGTTGTTTATTTATTTGATGAGGCTGGTGATGAAGCAA
TGGCCTCTCGTATGTATTGTACTTTTGCTATTGAGGATGTTGAAGACGTTGTCAGTAGTG
AAGCTGTTGAAG------ATACTATTGATGGTGTCGTTGAAGACACTATTAATGA-----
----CGATGAAGATGTTGTTACTGGTGACAATGACGATGAAGATGTTGTTACTGGTGACA
ATGACGATGAAGAT---GTTGTTACTGGTGACAATGACGATGAAGATGTTGTTACTGGTG
ACAATGACGATGAAGATGTTGTTACTGGTGACAATGACGATGAAGATGTTGTTACTGGTG
ACAATGACGATGAAGATGTTGTTACTGGTGACAATGACGATGAAGATGTTGTTACTGGTG
ACAATGACGATGAAGATGTTGTTACTGGTGACAATGACGATGAAGATGTTGTTACTGGTG
ACAATGACGATGAAGATGTTGTTACTGGTGACAATGACGATGAAGATGTTGTTACTGGTG
ACAATGACGATGAAGATGTTGTTACTGGTGACAATGACGATGAAGATGTTGTTACTGGTG
ACAATGACGATGAAGATGTCGTTACTGG--------------------------------
------------------------------------------------------------
------------------------------------------------------------
----------TGACA---ATGACCAAATTGTTGTTATTGGTGATGATGTAGATGATAT--
-------------TGAAAGTGTCTATGATTTTGATACTTATAAAGCTCTTTTAGTTTTTA
ATGATGTCTATAATGATGCTTTGTTTGTTAGTTATGGTTCTAGTGTTGAAACAGAAACAT
ATTTTAAAGTTAATGGTTTATGGTCACCTACTATTACACATACTAACTGTTGGTTGCGTT
CTGTGTTACTTGTAATGCAGAAATTACCTTTTAAGTTTAAGGATTTAGCTATTGAAAATA
TGTGGTTATCTTATAAGGTGGGTTATAATCAAAGTTTTGTTGATTATTTACTGACCACTA
TTCCTAAAGCTATTGTTTTGCCTCAAGGTGGTTATGTAGCTGATTTTGCTTATTGGTTTT
TAAACCAGTTTGATATTAATGCGTATGCTAATTGGTGTTGTTTAAAATGTGGTTTTTCTT
TTGATTTAAATGGTTTGGATGCTGTGTTTTTTTATGGAGATATTGTGTCTCATGTTTGTA
AGTGTGGACATAATATGACTCTAATAGCAGCGGACTTACCTTGTACATTACATTTTTCAT
TATTTGATGACAATTTTTGTGCTTTTTGCACCCCCAAAAAAGTTTTTATTGCTGCATGTG
CTGTGGATGTAAACGTTTGTCATTCTGTAGCTGTTATAGGTGATGAACAAATAGATGGTA
AGTTTGTTACTAAATTTAGTGGTGATAAATTTGATTTTATAGTAGGTTATGGAATGTCAT
TTAGTATGTCTTCTTTTGAGTTAGCTCAATTGTATGGTTTGTGTATAACACCTAATGTAT
GTTTTGTTAAAGGTGATATTATAAATGTTGCTAGACTTGTTAAAGCTGATGTTATTGTTA
ACCCTGCTAATGGGCATATGCTCCATGGTGGTGGAGTTGCAAAAGCTATAGCTGTAGCTG
CAGGTAAAAAATTTTCTAAAGAAACTGCTGCTATGGTTAAATCTAAAGGTGTTTGCCAAG
TAGGAGATTGTTATGTTTCTACCGGTGGTAAATTATGTAAAACAATTCTTAATATTGTAG
GTCCTGATGCTAGACAAGATGGAAGACAATCTTATGTTTTGTTAGCACGTGCTTATAAGC
ATCTTAATAATTATGATTGTTGTTTGTCTACTCTCATATCGGCTGGTATATTTAGTGTTC
CTGCTGATGTGTCATTAACTTACCTTCTAGGTGTTGTTGATAAACAAGTTATCCTTGTTA
GTAATAATAAAGAAGATTTTGATATTATTCAAAAATGTCAAATTACTTCAGTTGTTGGTA
CTAAAGCATTGGCTGTTAGATTAACTGCTAATGTAGGCCGTGTTATTAAATTTGAGACAG
ATGCATACAAACTTTTCTTGAGTGGTGATGATTGTTTTGTTTCAAATTCTTCTGTTATAC
AAGAAGTTTTATTGCTTCGTCATGATATACAATTGAATAATGACGTTCGTGATTATTTGT
TGTCTAAGATGACTAGTCTTCCCAAAGATTGGCGTCTTATCAATAAATTTGATGTTATTA
ACGGTGTTAAAACTGTTAAGTATTTTGAGTGTCCTAATTCTATTTATATATGTAGTCAGG
GTAAAGACTTTGGTTATGTATGTGATGGTTCTTTTTATAAAGCAACTGTTAATCAAGTTT
GTGTTTTATTAGCTAAGAAGATAGATGTTTTGCTTACTGTAGATGGTGTTAATTTTAAAT
CTATTTCTCTTACTGTAGGTGAAGTTTTTGGTAAAATACTTGGTAATGTTTTCTGTGATG
GCATTGATGTTACTAAGTTAAAGTGTAGTGATTTTTATGCCGATAAAATTTTATATCAGT
ATGAAAATTTGTCTTTAGCTGATATTTCTGCTGTACAAAGTTCATTTGGGTTTGATCAGC
AACAATTGCTTGCTTACTATAATTTTTTAACAGTATGTAAATGGTCTGTAGTTGTTAACG
GTCCATTTTTTTCTTTTGAACAGTCTCATAATAATTGTTATGTGAATGTAGCTTGTCTTA
TGTTGCAGCATATTAATCTTAAATTTAATAAATGGCAGTGGCAGGAAGCATGGTATGAAT
TTCGTGCTGGCAGACCACATAGGTTAGTTGCTCTTGTTTTAGCTAAAGGTCATTTTAAAT
TTGATGAACCATCAGATGCTACTGATTTTATTCGTGTTGTTTTGAAACAAGCTGATTTAT
CAGGTGCAATTTGTGAATTAGAACTTATTTGTGATTGTGGTATTAAACAAGAAAGTCGTG
TTGGTGTTGATGCTGTTATGCATTTTGGTACATTAGCAAAGACTGATCTTTTTAATGGTT
ATAAGATTGGCTGTAATTGTGCAGGTAGAATTGTCCATTGTACTAAATTGAATGTACCAT
TTTTGATTTGTTCTAATACTCCTCTGAGTAAGGATTTACCTGATGATGTTGTTGCAGCTA
ACATGTTTATGGGTGTAGGTGTAGGCCATTATACACATTTGAAATGTGGTTCACCTTACC
AACATTATGATGCTTGTAGTGTTAAAAAATATACAGGTGTTAGTGGTTGTTTAACTGACT
GCTTGTATCTTAAAAATTTAACCCAGACTTTTACATCTATGTTGACTAATTATTTTTTGG
ATGATGTTGAAATGGTTGCTTATAACCCTGATCTTTCACAATATTATTGTGATAATGGTA
AGTATTATACAAAACCTATTATAAAGGCTCAGTTTAAACCATTTGCTAAAGTTGACGGTG
TTTATACTAACTTTAAGTTAGTTGGACATGATATTTGTGCTCAATTGAATGATAAGTTAG
GTTTTAATGTAGATTTGCCGTTTGTTGAGTACAAAGTAACAGTCTGGCCTGTAGCTACTG
GTGATGTTGTTTTGGCATCTGATGATTTATATGTTAAACGTTATTTTAAAGGATGTGAAA
CTTTTGGTAAGCCTGTTATTTGGCTTTGTCATGATGAAGCATCATTGAATTCTCTTACTT
ATTTTAATAAACCTAGTTTTAAATCTGAAAATAGATATAGTGTTTTGTCTGTTGATTCTG
TATCTGAGGAGTCACAAGGTAATGTGGTTACTTCTGTTATGGAATCGCAGATTAGTACTA
AAGAGGTTAAGTTAAAGGGTGTTAGAAAGACTGTTAAAATAGAAGATGCTATTATTGTTA
ATGATGAAAATAGTTCTATTAAGGTTGTTAAAAGTTTATCTTTAGTTGATGTTTGGGATA
TGTATTTGACAGGTTGTGATTATGTTGTTTGGGTTGCTAATGAATTGTCACGCCTAGTTA
AATCACCAACAGTTAGGGAATATATACGATATGGTATTAAACCTATTACTATACCTATAG
ATTTGTTATGTTTAAGAGATGATAATCAAACTCTTTTAGTTCCTAAAATTTTTAAAGCAA
GAGCTATAGAATTTTATGGTTTTTTGAAGTGGTTGTTTATTTATGTTTTTAGTTTATTAC
ATTTTACAAATGATAAAACCATTTTTTATACTACAGAAATAGCTTCTAAGTTTACTTTTA
ATTTGTTTTGTTTGGCTCTTAAAAATGCTTTTCAGACATTTAGATGGAGTATATTTATAA
AAGGTTTTCTTGTTGTAGCCACTGTGTTTTTGTTTTGGTTTAATTTTTTGTATATAAATG
TTATTTTTAGTGACTTTTATCTTCCTAATATTAGTGTTTTTCCTATTTTTGTGGGAAGAA
TTGTTATGTGGATAAAGGCTACTTTTGGTTTGGTTACAATTTGTGATTTTTATTCTAAGT
TAGGTGTAGGTTTTACAAGTCATTTTTGTAATGGTAGTTTTATATGTGAATTGTGTTATT
CTGGTTTTGATATGTTGGATACATATGCAGCTATAGATTTTGTTCAGTATGAAGTAGATA
GACGTGTTTTATTTGATTATGTTAGTTTAGTCAAATTAATTGTTGAACTCGTTATTGGTT
ATTCATTATATACAGTATGGTTTTATCCATTATTTTGTCTTATTGGTTTACAATTATTTA
CTACATGGTTGCCTGATTTGTTTATGTTAGAAACTATGCATTGGTTGATTAGATTTATTG
TGTTTGTAGCTAATATGTTACCTGCTTTTGTCTTGTTGCGGTTTTATATAGTTGTTACTG
CTATGTATAAAGTAGTTGGTTTTATTAGGCATATTGTCTATGGTTGTAATAAAGCTGGTT
GTTTATTTTGTTATAAACGAAATTGTAGTGTTCGTGTTAAGTGTAGTACTATTGTTGGTG
GTGTAATTCGTTATTATGATATTACTGCTAATGGTGGTACTGGTTTTTGTGTTAAACATC
AATGGAATTGTTTTAATTGCCATTCTTTTAAACCAGGTAACACTTTTATAACTGTAGAAG
CTGCTATAGAACTTTCTAAAGAGCTTAAACGACCTGTAAACCCAACTGATGCTTCACATT
ATGTAGTTACTGATATTAAGCAAGTTGGTTGTATGATGCGTTTGTTCTATGATAGAGATG
GACAGCGTGTTTACGATGATGTTGATGCTAGTTTATTTGTAGATATTAATAATCTGTTAC
ATTCTAAAGTTAAAGTTGTTCCTAATTTGTATGTAGTTGTAGTAGAGAGTGATGCTGATA
GAGCTAATTTTCTGAATGCTGTTGTGTTTTATGCACAATCATTGTATAGGCCTATATTAC
TTGTAGACAAAAAGTTAATTACTACAGCTTGTAATGGTATCTCTGTAACCCAGACTATGT
TTGATGTTTATGTTGATACTTTTATGTCTCATTTTGATGTTGATAGAAAGAGTTTTAATA
ATTTTGTTAACGTTGCTCATGCTTCTCTTAGAGAGGGTGTGCAATTAGAAAAGGTTTTAG
ATACTTTTGTGGGATGTGTACGTAAATGTTGTTCCATTGATTCAGATGTTGAAACAAGAT
TTATTACTAAATCTATGATATCTGCAGTAGCTGCTGGTTTGGAATTTACTGATGAAAATT
ATAACAATTTGGTACCTACATATTTAAAGAGTGATAATATTGTAGCTGCAGATTTAGGTG
TTCTTATACAGAATGGTGCTAAGCATGTACAGGGTAATGTTGCTAAGGCAGCTAATATTT
CTTGTATATGGTTTATTGACACTTTTAATCAACTTACTGCTGATTTACAGCATAAATTAA
AAAAAGCATGTGTTAAAACTGGCTTGAAGTTAAAATTGACTTTTAATAAGCAAGAGGCAA
GTGTCCCTATTCTTACAACACCCTTTTCACTTAAAGGAGGTGTTGTATTGAGTAATTTGT
TATATATATTATTTTTTGTTAGTTTAATCTGTTTTATATTATTGTGGGCTTTACTGCCTA
CATATAGTGTTTATAAGTCTGATATTCATTTGCCTGCTTATGCTAGTTTTAAAGTTATTG
ATAATGGTGTTGTTAGAGATATTTCAGTTAATGATTTATGTTTTGCTAATAAATTTTTCC
AATTTGATCAATGGTATGAGTCCACTTTTGGGTCTTTTTACTATCATAATTCTATGGATT
GCCCTATTGTAGTGGCAGTTATGGATGAAGATATTGGTTCTACTATGTTTAATGTTCCTA
CTAAAGTTTTGAGACATGGCTTTCATGTTTTACATTTTTTAACTTATGCATTTGCTAGTG
ATAGTGTTCAGTGCTATACACCACATATTCAGATTTCTTATAATGATTTTTATGCTAGTG
GTTGTGTTTTATCATCTTTGTGTACTATGTTTAAAAGAGGTGATGGTACACCACATCCTT
ATTGTTATTCAGATGGTGTTATGAAGAATGCTTCTTTGTATACATCTTTGGTTCCACATA
CACGTTATAGCCTTGCTAATTCTAATGGTTTTATAAGATTTCCTGATGTTATTAGTGAAG
GTATTGTACGTATTGTAAGAACGCGCTCTATGACCTATTGTAGAGTGGGTGCATGTGAAT
ATGCCGAAGAGGGTATATGTTTTAATTTTAATAGTTCTTGGGTTTTGAATAATGATTATT
ATAGAAGTATGCCTGGAACTTTTTGTGGTAGAGATCTTTTTGATTTGTTTTATCAATTCT
TTAGTAGTTTAATTCGTCCTATAGATTTCTTTTCTCTTACTGCTAGTTCTATTTTTGGAG
CTATATTGGCTATAGTTGTTGTCTTGGTTTTTTATTATTTAATAAAACTTAAGCGTGCTT
TTGGAGATTATACTAGTGTTGTAGTTATAAATGTTATTGTTTGGTGTATTAATTTTCTTA
TGCTTTTTGTTTTTCAAGTTTATCCTATTTGTGCATGTGTTTATGCTTGTTTTTATTTTT
ATGTAACATTGTATTTTCCTTCTGAAATTAGTGTAATTATGCATTTGCAATGGATTGTTA
TGTATGGTGCTATAATGCCTTTTTGGTTTTGTGTCACATATGTAGCTATGGTTATTGCAA
ACCATGTTTTATGGTTATTTTCATATTGTAGGAAAATTGGTGTTAATGTATGTAGTGATA
GTACATTTGAAGAAACATCTCTTACTACTTTTATGATTACTAAAGATTCTTATTGTAGAT
TAAAGAATTCTGTTTCTGATGTTGCTTACAATAGATATTTGAGTTTGTATAATAAGTATC
GTTACTATAGTGGTAAAATGGATACTGCTGCCTATAGAGAAGCGGCGTGTTCTCAGTTAG
CTAAAGCTATGGAAACATTTAATCATAATAATGGTAATGATGTCTTATACCAACCTCCTA
CAGCATCTGTTTCTACATCTTTTTTGCAATCAGGTATTGTAAAGATGGTATCTCCTACGT
CAAAAATTGAACCTTGTATTGTTAGTGTTACTTATGGTAGTATGACTTTGAATGGTTTAT
GGTTAGATGACAAAGTTTATTGTCCTCGTCATGTTATATGTTTATCCTCTAATATGAATG
AACCTGATTATTCTGCCTTATTATGTAGAGTTACTCTAGGTGATTTTACTATAATGTCTG
GGCGGATGAGTTTAACTGTTGTGTCTTACCAGATGCAGGGCTGTCAACTTGTTTTGACAG
TCTCTTTACAAAATCCTTACACTCCAAAATATACTTTTGGTGTTGTTAAACCTGGTGAAA
CTTTTACTGTTTTAGCTGCGTATAATGGCCGACCACAAGGGGCATTTCATGTTACTATGC
GTAGTAGTTATACTATTAAAGGTTCTTTTTTGTGTGGGTCATGTGGATCTGTTGGTTATG
TATTAACAGGTGATAGTGTTAAGTTTGTATATATGCATCAATTAGAGCTCAGTACTGGTT
GTCACACTGGCACTGATTTTACTGGTAATTTTTATGGTCCATATAGAGATGCTCAAGTTG
TACAGTTGCCAGTTAAGGACTACGTCCAAACTGTTAATGTTATTGCTTGGCTCTATGCAG
CTATACTTAATAATTGTGCTTGGTTTGTACAAAATGATGTTTGTTCTATTGAAGATTTTA
ATGTTTGGGCTATGACAAATGGTTTTAGCCAAGTAAAAGCAGATCTTGTTTTAGATGCTT
TGGCTTCAATGACAGGTGTTTCTATTGAAACTTTATTGGCTGCTATTAAGCGTCTATATA
TGGGATTTCAAGGTCGTCAAATACTAGGAAGTTGTACTTTTGAAGATGAATTGGCACCTT
CTGACGTTTATCAACAATTGGCTGGTGTTAAATTGCAATCTAAAACAAAAAGATTTATTA
AAGAAACAATTTATTGGATTTTGATATCTACATTTTTGTTTAGTTGTATAATTTCTGCAT
TTGTTAAATGGACTATATTTATGTATATTAATACACATATGATTGGTGTTACATTATGTG
TACTTTGTTTTGTTAGTTTTATGATGTTACTAGTTAAACATAAGCATTTTTATTTGACTA
TGTATATAATTCCTGTACTCTGTACCTTGTTTTATGTAAATTATTTAGTTGTTTATAAGG
AAGGTTTTAGAGGTCTTACTTATGTCTGGCTCTCATATTTTGTTCCTGCTGTGAATTTTA
CTTATGTTTATGAAGTATTTTATGGTTGTATTTTATGTGTTTTTGCTATTTTTATAACTA
TGCATAGTATTAATCATGACATTTTTTCTTTGATGTTTTTGGTTGGTAGAATAGTTACTT
TAATTTCTATGTGGTATTTTGGGTCGAATTTAGAAGAGGATGTTTTGTTATTTATTACAG
CCTTTTTAGGTACTTATACATGGACCACTATTTTGTCATTAGCTATAGCAAAAATTGTTG
CTAATTGGTTGTCTGTTAATATATTTTATCTTACAGATGTACCTTATATTAAATTGATTC
TCTTGAGTTACTTATTTATAGGGTATATTTTATCTTGTTATTGGGGATTTTTCTCTCTTT
TAAACAGTGTTTTTAGAATGCCTATGGGTGTTTATAATTATAAAATTTCTGTTCAAGAAT
TGCGTTATATGAATGCTAATGGCTTACGTCCACCCCGTAATAGTTTTGAGGCTATTTTGT
TAAATTTAAAACTACTTGGAATAGGTGGCGTGCCAGTTATTGAAGTTTCTCAAATTCAAT
CAAAATTGACTGATGTGAAATGTGCTAATGTTGTTTTGTTAAATTGTTTACAGCATTTGC
ATGTTGCTTCTAATTCTAGGTTGTGGCAGTATTGTAGTATTTTACATAATGAAATACTAT
CTACTTCAGATTTAAGTGTAGCTTTTGATAAGCTTGCTCAATTATTGATTGTTTTATTTG
CCAATCCTGCTGCAGTTGATACTAAGTGTCTTGCAAGTATAGATGAAGTTAGCGATGATT
ATGTTCAAGATAGTACTGTTTTGCAGGCTTTGCAAAGTGAGTTTGTAAATATGGCTAGTT
TTGTTGAATATGAAGTCGCAAAGAAAAATTTGGCTGATGCTAAAAATAGTGGTTCTGTTA
ATCAACAACAGATAAAACAGTTAGAAAAAGCATGTAATATAGCTAAGTCTGTGTATGAAC
GCGATAAAGCTGTAGCTCGCAAACTGGAACGTATGGCAGACCTAGCACTTACTAACATGT
ATAAAGAGGCTCGGATTAATGATAAGAAGAGTAAAGTTGTTTCCGCTTTGCAGACAATGC
TTTTTAGCATGGTTCGTAAATTGGATAATCAGGCTTTAAATTCTATTCTGGATAATGCTG
TTAAAGGTTGTGTACCTTTGAATGCTATTCCAGCGCTGGCTGCTAATACTTTAACTATAA
TAATACCAGATAAACAAGTTTTTGATAAAGTTGTTGATAATGTTTATGTTGCATATGCTG
GTAGTGTATGGCATATACAGACTGTTCAAGATGCTGATGGTATTAATAAACAGTTAACTG
ATATTAGTGTTGATTCTAATTGGCCTCTTGTTATTATTGCTAACAGGTATAATGAAGTTG
CTAATGCTGTTATGCAGAATAATGAGTTGATGCCTCATAAATTAAAAATACAAGTTGTTA
ATAGTGGTTCTGATATGAATTGTAACATTCCTACTCAATGTTATTATAATAATGGTAGTA
GTGGTAGAATAGTTTATGCTGTTCTTAGTGATGTTGATGGTCTTAAGTATACTAAGATAA
TAAAAGATGATGGAAATTGTGTTGTTTTAGAGCTTGATCCTCCTTGTAAATTTTCTATAC
AAGATGTTAAGGGACTTAAAATTAAGTATCTTTATTTTATTAAAGGATGTAACACTTTAG
CTAGAGGGTGGGTTGTTGGTACTTTATCTTCAACAATTAGATTGCAGGCTGGTGTTGCTA
CTGAGTATGCAGCTAATTCTTCTATACTTTCATTATGTGCATTTTCTGTAGATCCTAAGA
AAACTTATTTAGATTATATACAACAAGGTGGTGTACCTATAATTAATTGTGTTAAAATGC
TCTGTGATCATGCTGGTACTGGTATGGCTATTACTATTAAACCTGAGGCTACTATTAATC
AAGATTCTTATGGTGGTGCCTCAGTTTGTATTTACTGTCGTGCACGTGTAGAGCATCCAG
ATGTAGATGGTTTGTGTAAATTACGTGGTAAATTTGTACAAGTCCCTTTGGGTATAAAAG
ATCCTATTCTCTATGTGTTAACACATGATGTTTGTCAAGTTTGTGGATTTTGGAGAGATG
GCAGTTGTTCCTGTGTAGGTTCAGGTGTCGCTGTTCAATCTAAAGATTTAAATTTTTTAA
ACGGGTTCGGGGTACTAGTGTGAATGCCCGTCTAGTACCCTGTGCTAGTGGTTTATCTAC
TGATGTTCAATTAAGGGCATTTGATATTTGTAATACTAATAGAGCTGGTATAGGTTTATA
TTATAAAGTGAATTGTTGCCGTTTTCAGCGTATAGATGACGACGGTAATAAATTGGATAA
GTTCTTTGTTGTTAAAAGAACTAATCTAGAAGTTTATAATAAAGAGAAAAATTATTATGA
GCTGACTAAAAGTTGTGGTGTTGTGGCTGAACATGATTTCTTTACATTTGATATTGATGG
TAGTCGTGTGCCACATATAGTTCGTAAGAACCTCTCAAAGTATACTATGTTAGATCTTTG
CTATGCATTGCGCCATTTTGATTGTAATGATTGTTCAGTATTGTGTGAAATTCTTTGTGA
GTATGCTGATTGTAAAGAATCCTACTTTTCTAAGAAAGATTGGTATGATTTTGTTGAAAA
TCCTGATATTATTAATATATATAAAAAATTAGGCCCTATTTTTAATAGAGCTTTACTTAA
TACTGTCAGTTTTGCAGATACTTTAGTAAAAGTAGGTTTAGTTGGTGTTTTAACTTTAGA
TAATCAAGACTTGTATGGTCAATGGTATGATTTTGGTGATTTTATACAAACAGCTCCAGG
TTTTGGTGTGGCAGTTGCAGATTCTTACTATTCTTATATGATGCCTATGTTGACTATGTG
TCATGTATTAGATTGTGAATTATTTGTTAATGATAGTTATAGACAATTCGATCTTGTACA
GTATGATTTTACTGATTATAAGTTAGAATTGTTTAATAAGTATTTTAAGTATTGGGGTAT
GAAGTATCATCCTAATACTGTGGATTGTGATAATGATAGGTGTATTATTCATTGTGCTAA
TTTTAATATATTATTTAGTATGGTCTTACCTAATACTTGTTTTGGTCCTCTTGTTAGACA
AATTTTTGTAGATGGTGTTCCGTTTGTTGTTTCAATTGGTTACCATTATAAAGAGTTAGG
TGTAGTTATGAACTTGGATGTTGACACACACCGCTATCGTTTGTCTCTTAAAGACTTACT
TCTTTATGCAGCAGATCCTGCTATGCATGTTGCATCTGCTAGTGCTCTGCTTGATTTACG
AACTTGTTGTTTTAGTGTAGCTGCCATTACAAGTGGTATAAAGTTTCAAACTGTTAAACC
AGGTAATTTTAACCAAGATTTTTATGAGTTTGTCAAAAGTAAAGGCTTGTTTAAAGAGGG
TAGTACAGTTGATTTGAAACACTTTTTCTTTACTCAAGATGGTAATGCTGCAATTACTGA
TTATAATTATTATAAGTATAATTTACCTACTATGGTTGATATTAAGCAGTTATTGTTTGT
ATTAGAAGTTGTTTATAAGTATTTTGAAATTTATGATGGTGGTTGTATACCAGCATCACA
AGTTATTGTTAATAATTATGACAAAAGTGCTGGTTATCCATTTAATAAATTTGGTAAAGC
TAGACTTTATTATGAGGCATTATCATTTGAGGAGCAGAATGAAATTTATGCATATACTAA
ACGTAATGTGTTGCCCACTTTAACTCAAATGAATTTAAAATATGCTATTAGTGCTAAGAA
TAGAGCTCGTACTGTTGCAGGTGTTTCCATTCTTAGTACTATGACAGGTCGAATGTTTCA
TCAAAAATGTTTGAAGAGTATAGCAGCTACTCGTGGTGTTCCTGTTGTTATAGGAACTAC
TAAATTTTATGGTGGCTGGGATGATATGTTACGCCATCTTATAAAGGATGTTGACAATCC
TGTTCTTATGGGTTGGGATTATCCTAAATGTGATCGTGCCATGCCAAATATTTTGCGTAT
TGTTAGTAGTTTAGTTTTGGCTCGTAAACATGAATTTTGTTGTTCACATGGTGATAGATT
CTATCGCCTTGCGAATGAATGTGCTCAAGTTTTGAGTGAAATAGTTATGTGTGGCGGTTG
CTATTATGTTAAGCCTGGTGGTACTAGCAGTGGTGATGCAACCACTGCTTTTGCTAACTC
TGTTTTTAATATATGTCAAGCTGTTACTGCTAATGTTTGTTCTCTTATGGCTTGTAATGG
CCATAAGATTGAAGATTTAAGTATACGCAATTTACAAAAACGCTTATACTCTAATGTTTA
TCGTACAGATTATGTTGATTATACATTTGTTAATGAGTACTATGAATTTTTATGTAAGCA
TTTTAGTATGATGATTTTGAGTGATGATGGTGTTGTTTGTTATAACTCTGATTATGCTAG
TAAGGGTTATATAGCCAATATAAGTGTTTTTCAACAAGTTTTGTACTATCAGAATAACGT
TTTTATGTCTGAATCTAAATGTTGGGTTGAAAATGATATTACTAATGGTCCTCATGAATT
CTGTTCACAACATACTATGTTGGTTAAGATAGATGGTGACTATGTTTATCTACCCTATCC
AGACCCTTCTAGAATTTTAGGAGCTGGTTGTTTTGTTGATGATTTATTGAAGACTGACAG
TGTTCTTTTGATAGAGCGCTTTGTAAGTCTAGCTATAGATGCTTACCCTTTAGTACACCA
TGAAAATGAAGAATACCAAAAAGTTTTTCGTGTATATTTAGAATATATAAAAAAACTATA
TAATGATCTTGGTACTCAGATCTTAGATAGTTATAGTGTTATTTTAAGTACTTGTGATGG
TTTAAAGTTCACTGATGAATCATTTTATAAGAATATGTATTTAAAAAGTGCCGTGATGCA
GAGTGTAGGTGCATGTGTTGTTTGTTCATCACAGACGTCTTTGCGTTGTGGCAGTTGTAT
ACGGAAGCCTTTGTTGTGTTGTAAATGTTGCTATGATCATGTTATGGCAACCAATCATAA
ATATGTTTTGAGTGTTTCACCTTATGTGTGTAATGCACCTAACTGTGATGTGAGTGATGT
CACCAAATTATATTTGGGTGGTATGTCTTATTATTGTGAAAACCATAAACCTCATTATTC
ATTTAAGTTAGTTATGAATGGTATGGTCTTTGGTTTGTATAAACAATCTTGTACAGGTTC
ACCTTATATAGATGATTTTAATAAGATAGCTAGTTGTAAATGGACAGAAGTTGATGATTA
TGTTCTGGCAAATGAGTGTATTGAACGTTTAAAGTTATTTGCTGCAGAAACTCAAAAGGC
GACTGAAGAAGCTTTTAAACAAAGCTATGCTTCTGCTACTATTCAAGAGATTGTTAGTGA
TAGAGAAATTATTTTGTGTTGGGAGACAGGTAAAGTTAAACCACCACTTAATAAAAATTA
TGTTTTCACTGGCTATCATTTTACTAGTACTGGTAAGACAGTTTTAGGTGAGTATGTTTT
TGATAAAAGTGAATTAACTAATGGTGTTTATTATCGCGCTACAACTACTTACAAACTTTC
TATAGGTGATGTTTTTGTCTTAACATCACATTCTGTAGCTAATCTAAGTGCACCTACACT
TGTTCCACAAGAGAATTATGCTAGTATAAGATTTTCTAGTGTTTATAGCGTTCCTTTGCT
GTTTCAAACTAATGTTGCCAACTATCAGCACATTGGAATGAAACGTTATTGCACTGTGCA
AGGTCCTCCTGGTACGGGCAAGTCTCACCTTGCTATAGGTTTAGCTGTTTATTACTATAC
AGCACGTGTAGTTTATACTGCTGCTAGTCATGCTGCTGTAGATGCATTGTGTGAAAAAGC
TTATAAGTTTTTAAATATTAATGACTGTACACGCATTATACCTGCTAAAGTTCGTGTAGA
TTGTTATGATAAGTTTAAAATTAATGATACTACTTGTAAGTATGTTTTTACTACAATAAA
TGCATTACCAGAGTTAGTCACAGATATTGTTGTTGTTGATGAAGTTAGTATGCTTACTAA
TTATGAATTGTCTGTTATAAATGCTCGTGTTAAAGCTAAACATTATGTATATATTGGAGA
TCCTGCTCAGTTACCTGCACCACGTGTGCTATTGAGTAAGGGTTCTTTAGAACCTAGGCA
TTTTAATTCTATTACTAAACTAATGTGCTGTTTAGGTCCTGATATTTTTTTGGGAAATTG
TTATAGATGTCCTAAAGAAATTGTAGAAACTGTTTCAGCATTGGTTTATGATAATAAACT
TAAGGCTAAGAATGATAATAGTTCATTATGCTTTAAAGTATATTTTAAGGGACAGACAAC
ACATGAGAGTTCAAGTGCTGTAAATATTCAACAAATATATTTAATTAGTAAATTTTTGAA
AGCTAATCCAGTTTGGAATAGTGCTGTTTTTATTAGTCCTTATAATAGTCAGAATTATGT
TGCTAAGCGTATTTTAGGTGTTCAAACACAAACTGTTGATTCTGCTCAAGGTTCTGAATA
TGATTATGTTATATATTCACAAACAGCAGAAACAGCTCATTCTATTAATGTTAATCGATT
TAATGTTGCCATAACTAGAGCCAAGAAGGGTATTTTCTGTGTTATGAGTAATATGCAATT
ATTTGAATCTCTTAATTTTATTACTTTACCTTTAGATAAAATTCAGAATCAAACTTTATC
TCGTTTGCATTGTACTACTAATCTTTTTAAAGATTGTAGTAAAAATTTTTTAGGTTACCA
CCCAGCTCATGCTCCTTCATTTTTATCAGTTGATGATAAATATAAGGTCAACGAAGATTT
GGCTGTTTGTTTAAACATTTGTGAACCTGTTTTAACATATTCTCGTTTAATATCTCTCAT
GGGGTTTAAATTGGATTTGACTCTTGATGGTTATTCTAAATTTTTTATTACTAAAGACGA
AGCTATTAAACGTGTTAGAGGTTGGGTTGGTTTTGATGTAGAAGGAGCCCATGCTACGCG
TGACAACATTGGAACAAACTTTCCATTGCAAATAGGTTTTTCAACTGGTGTTGATTTTGT
AGTTGAAGCTACTGGCTTATTTGCTGAGAGAGATTGTTATATATTTAAAAGAACTTTTGC
TAAAGCTCCTCCTGGTGATAACTTTAAACATTTAATACCCCTTATGTCTAAAGGTCAAAA
GTGGGATATTGTTAGAATTAGAATTGTTCAAATGTTGTCTGATTATCTTTTGGATCTTTC
TGATAGTGTAGTATTTATTACTTGGTCTGCCAGTTTTGAACTTACGTGTTTAAGGTATTT
TGCTAAATTAGGTAGAGAGCTCAATTGTGATGTGTGTCCTAATCGTGCAACATGCTATAA
TTCTAGAACTGGTTATTACGGTTGTTGGCGCCATAGTTATACTTGTGATTATGTGTATAA
CCCGCTTATTGTAGATATACAACAGTGGGGTTACACAGGTTCTTTAACTAGTAATCATGA
TATAATTTGTAATGTACATAAAGGTGCACATGTTGCATCATCTGATGCAATTATGACTCG
GTGTTTAGCAATCTATGATTGTTTTTGTAAATCTGTTAATTGGAATTTAGAGTATCCAAT
AATTTCCAATGAGGTTAGTATAAATACATCTTGTAGGTTATTGCAGCGTGTTATGCTTAA
AGCTGCCATGCTATGTAATAGATACAATTTATGTTATGACATTGGCAATCCTAAAGGTAT
TGCTTGTGTCAAAGATTATGAATTTAAATTCTATGATGCTTCTCCTGTTGTCAAGTCTGT
TAAACAGTTGTTTTATGTTTATGATGTTCATAAAGATAATTTTAAAGATGGTTTATGTAT
GTTTTGGAATTGTAATGTTGATAAATATCCATCTAATTCAATTGTTTGTAGATTTGATAC
TCGGGTATTAAACAAATTAAACCTCCCTGGATGTAATGGTGGTAGTTTGTATGTTAATAA
ACATGCATTTCATACTAATCCTTTTACCAGAACGGTCTTTGAAAATCTTAAACCTATGCC
ATTTTTTTATTATTCAGATACTCCTTGTGTGTATGTAGATGGTTTGGAATCCAAACAAGT
TGATTATGTGCCTTTAAGAAGCGCTACTTGTATCACACGATGTAATTTAGGTGGTGCTGT
TTGTTCTAAGCATGCTGAAGATTATTGTAAATATCTTGAGTCTTATAATGTGGCTACTAC
AGCAGGCTTTACTTTTTGGGTTTATAAGACTTTTGATTTTTATAATTTATGGAATACTTT
TACTATGTTGCAGAGCTTAGAAAATGTAATATATAATTTGGTTAATGCTGGTCATTATGA
TGGACGTATAGGTGAATTGCCTTGTGCTATTATGAATGACAAAGTTGTTGTTAAGATTAA
TAATGTAGATACTGTTATTTTTAAAAATAATACATCACTTCCTACTAATATAGCTGTTGA
ATTATTTACAAAACGTAGTATTCGCCATCACCCTGAACTTAAGATTCTTAGAAATTTGAA
TATTGATATCTGTTGGAAGCATGTCCTTTGGGATTATGTTAAAGATAGTTTGTTTTGTAG
TTCTACCTATGGTGTCTGCAAATACACAGATTTAAATTTTATTGAAAATTTGAATGTACT
TTTTGATGGTCGTGACAATGGTGCTTTAGAAGCTTTTAGAAAAGCAAGAAATGGTGTTTT
TATTAGTACTGGAAAATTAAGTAGTTTGTCTATGATTAAAGGTCCGCAACGAGCTGATTT
AAATGGCGTAATTGTGGATAAAGTTGGAGAACTCAATGTTGAGTTTTGGTTTGCTATGAG
AAAAGATGGTGACGATGTTATCTTCAGCCGTGCAGACAGCCTAAGCCCAAGCCATTACTG
GAGCCCACAAGGTAATCTAGGTGGTAATTGTGCAGGTAATGCCAGCGGTAATGATGCTCT
AGCGCGTTTTACTATCTTTACTCAGAGTCGTGTATTGTCAACCTTTGAACCTCGCTCAGA
TTTAGAACGGGATTTTATTGATATGGAGGATAGTCTGTTTATAGCCAAATATGGTTTAGA
AGATTATGCATTTGATCATATAGTTTATGGTAGTTTTAATTATAAAGTTATAGGAGGTTT
GCACTTGCTTATAGGTTTATTTCGTAGACTAAAAAAATCTAATTTGGTAATTCAAGAGTT
TTTGCAGTATGATTCTAGTATTCATTCATATTTCATTACTGATCAAGAGTGTGGTAGTAG
TAAGAGTGTTTGTACAGTTATTGATTTATTATTAGATGACTTTGTTGTTATTGTTAAGTC
ATTAAATTTGAGTTGTGTTAGTAAAGTTGTTAATATTAATGTTGATTTTAAGGATTTTCA
ATTTATGTTGTGGTGTAATGATAATAAAATTATGACTTTTTATCCTAAAATGCAAGCTAC
TAGTGACTGGAAACCTGGTTATTCTATGCCTGTTTTATATAAGTATTTGAATGTTCCATT
AGAGAGAGTTTCTTTATGGAATTATGGTAAAGCTATTAATTTACCAACAGGTTGTATGAT
GAATGTTGCTAAGTATACTCAATTATGTCAGTATTTAAATACTACAACATTAGCTGTTCC
TGTTAATATGCGTGTCTTACACTTAGGTGCAGGATCTGATAAAGAAGTAGCCCCTGGTTC
TGCTGTTTTAAGACAGTGGTTACCATCTGGTAGTATTCTTGTAGATAATGATTTAAATCC
TTTTGTTAGTGATAGTTTAGTCACTTATTTTGGAGATTGTATGACTTTACCATTTGATTG
TCATTGGGATCTGATAATATCTGATATGTATGATCCTCTTACTAAGAATATTGGTGATTA
TAATGTGAGTAAGGATGGTTTCTTTACTTATATTTGTTATTTAATTCGTGATAAATTATC
TTTGGGTGGTAGTGTTGCTATAAAAATTACAGAATTTTCTTGGAATGCTGACTTATATAA
ATTAATGAGTTATTTTGCATTCTGGACAGTTTTTTGTACTAATGTAAATGCTTCTTCTAG
TGAAGGGTTTTTAATAGGTATAAATTATTTGGGTAAGTCCTGCTTTGAAATAGATGGCAA
TGTTATGCATGCCAACTATTTGTTTTGGAGAAATAGTACAACATGGAATGGTGGTGCCTA
TAGTTTATTTGATATGTCTAAATTTTCTTTGAAATTGGCTGGCACTGCTGTAGTAAATTT
AAGACCAGATCAATTAAATGATTTAGTTTATTCTCTTATTGAAAGAGGTAAGTTATTAGT
GCGTGATACGCGTAAAGAAATTTTTGTTGGTGATAGTCTTGTAAACACTTGTTAGATCTT
TCATTTTG----------------------------------------------------
------------------------------------------------------------
------------------------------------------------------------
------------------------------------------------------------
------------------------------------------------------------
------------------------------------------------------------
------------------------------------------------------------
------------------------------------------------------------
------------------------------------------------------------
------------------------------------------------------------
------------------------------------------------------------
------------------------------------------------------------
------------------------------------------------------------
-------------------------------------------------TTAATATTAAA
TCTAAACTATGTTAATTATATTTTTATTTTTTAATTTTTGTTATGGTTTTAATGAACCTT
TGAATGTTGTGTCTCATTTAAACCATGACTGGTTTTTATTTGGTGATAGTCGTTCTGATT
GTAACCATATTAATAATTTAAAAATTAAAAATTTTGATTATTTGGATATTCACCCTAGTT
TGTGCAACAATGGTAAGATTTCATCTAGTGCTGGTGATTCTATTTTTAAGAGTTATCATT
TTACCCGGTTTTATAATTACACTGGCGAGGGTGATCAAATTATTTTTTATGAGGGTGTTA
ATTTCAATCCTCATCATAGGTTTAAGTGCTTCTTTAATGGTAGTAATGATGTGTGGATTT
TTAACAAGGTGAGGTTTTATCGTGCTTTATATTCTAATATGGCTCTTTTTCGCTATCTTA
CCTTTGTTGATATTCTTTACAATTTTTCTTTTTCTATTAAGGCTAATAT------TAAAA
GTGATATTTTATCACTTAACAATCC------TAT---------------------TDGTA
CTAATCATTCTCAGGACGTTTATTTCACTTTATCAGGGTGTTCTTTGTATTTAGTACCTC
TTTGTCTTTTTAAATCTAATTT---------------------------TAATCAGTACT
ATTATAATATGGCTACTGGCTTTGCTTATGGTTAT------------TCTAATTTTGTTT
CTTCTGATTTAGATTGTACATATATTTCTCTTAAACCTGGTTCTTATAAAATTTTTTCTA
CTGGTTTTGTTTTATCCATACCTACTAAAGCCCTTTGCTTTAATAAATCTAAACAATTTG
TACCCGTGCAGGTTGTTGATTCTAGGTGGAACAATCTTCGTGCATCGGATACTTCTTTAT
CCGATGCATGTCAGTTGCCTTATTGTTATTTTCGCAATTCTTCTGGTAATTATGTTGGCA
AATATGATATTAATCATGGTGATAATGGTTTTACTTCTATTCTATCTGGTCTTTTATATA
ATGTCTCTTGTATTTCTTATTATGGCTCCTTTTTGTATGACAATTTTACATCAATTTGGC
CTCGTTTTTCTTTTGGTAATTGTCCTACATCTGCTTATATTAAAT------TAAATATTT
GTGTTTATGATTTTTTGCCTATTATTTTACAAGGTATTTTATTATGTTTAGCTTTACTTT
TTGTTGTTTTTCTATTATTTT-------------------TGTTATATAACGATAAATCT
CATTAAATCTAAACATGTTATTAATTATTTTTATTTTGCCTACAACATTAGCTGTTATAG
GTGATTTTAATTGTACTAACTCTTTTATTAATCATTATAATAAAACCATTCCGCGTATAA
GCGAGGATGGTGTTGATGTATCTCTTGGTTTGGGCACATATTATGTTCTTAATCGTGTTT
ATTTAAATACTACCTTGTTATTTACAGGTTATTTTCCTAAATCTGGTGCTAATTTTACAG
ACTTGGCTTTAAAGGGTTCTACATATTTGAGTACTCTCTGGTATAAACCACCTTTTCTGT
CAGATTTTAATAATGGTATTTTTTCTAAGGTTAAGAATACTAAGTTATATGTTAATAATA
TTTTGTATAGTGAATTTAGTACTATAGTTATAGGTAGTGTTTTTGTTAATACGTCTTATA
CTATTGTTGTTCAACCTCACAATGGTATTTTGGAGATTACAGCTTGTCAGTATACTATGT
GTGAATATCCTCACACTGTTTGTAAGT---CTAAGGGTAGTATTCGTAATGAATCTTGGC
ACATTGA---TTCTTCGGAACCTTTATGCTTGTTTAAGAAAAATTTTACTTATAATGTTT
CTGCAGATTGGCTGTATTTTCATTTTTATCAAGAACGTGGTGTTTTTTATGCATATTATG
CAGATGTAGGTATGCCTACCACTTTTTTATTTAGTTTATATTTAGGTACTATTTTATCTC
ATTATTATGTTATGCCTTTGACTTGTAATGCTATATCTCCAAAGACTGACAAAGAAACTT
TAGAATATTGGGTTACACCGCTATCTAGACGTCAGTATCTTCTCAATTTTGATGAGCACG
GTGTTATTACTAAAGCCGTTGATTGTTCAAGTAGTTTTCTTAGTGAGATTCAATGTAAAA
CTCAATCTTTTGCACCTAATACTGGTGTTTATGATTTGTCTGGTTTTACTGTAAAGCCTG
TTGCAACTGTTTATCGTCGGATTCCTAATTTACCTGATTGTGACATTGACAACTGGCTTA
ATAATGTTAGTGTACCTTCACCTCTTAATTGGGAACGTAGAATTTTTTCTAATTGTAACT
TCAATTTAAGCACTTTACTTCGTCTAGTCCATGTTGATTCTTTTTCTTGTAATAATCTTG
ATAAATCTAAAATTTTTGGTAGTTGCTTTAATAGTATTACTGTTGACAAGTTTGCTATAC
CTAATCGTAGACGAGATGATTTGCAATTGGGCAGTTCTGGCTTTTTGCAATCATCTAATT
ACAAAATAGATACTACTTCTAGTTCTTGTCAATTGTATTATAGTTTGCCTGCAATTAATG
TTACTATTAATAATTATAATCCTTCTTCTTGGAATAGAAGGTATGGTTTTAATAATTTTA
ATTTGAGCTCTCAT---------------AGTGTTGTTTACTCACGTTATTGTTTTTCTG
TTAATAATACTTTTTGTCCTTGTGCTAAACCTTCTTTTGCTTCAAGTTGCAAGAGTCATA
AACCACCTTCTGCTTCCTGTCCTATTGGTACTAAATATCGTCATTGCGACTTGGA---TA
CTACTCTTTATGTTAAAAACTGGTGTAGATGTTCTTGTCTACCTGACCCCATTTCTACTT
ATTCTCCTAACACATGTCCTCAAAAGAAGGTCGTTGTTGGTATAGGTGAACATTGTCCAG
GTCTTGGTATTAATGAGGAAAAATGTGGTACA------CAATTAAATCATAGTTCCTGTT
CTTGTAGTCCTGATGCCTTTTTGGGTTGGTCTTTTGATAGTTGTATTAGTAATAATCGTT
GCAATATTTTTTCTAATTTTATTTTTAATGGAATTAATAGTGGTACCACTTGTTCTAATG
ATTTGTTATATTCTAACACTGACGTTTCTACTGGTGTTTGTGTTAATTATGATCTTTATG
GCATCACAGGCCAAGGTATTTTTAAAGAAGTTTCTGCGGCTTATTATAATGATTGGCAGA
ATCTTTTGTATGATTCTAATGGTAATATTATTGGTTTTAAAGATTTTTTGACTAATAAAA
CTTACACTATACTTCCTTGTTATTCTGGTAGAGTGTCTGCTGCATTTTATAAAAATTCTT
CCTCACCAGCTTTGCTTTATCGTAATTTAAAGTGTAGTTATGTTTTGAATAAT---ATTT
CTTTTATCTCACAACCATTT---TATTTTGATAGTTATCTTGGTTGTGTTTTGAATGCTG
TTAATTTAACTAGCTATTCTGTATCCTCTTGTGATTTGCGTATGGGTAGTGGGTTTTGTA
TTGATTATGCTTTAC---------CCTCTTCTCGGCGTAAGCGTAGAGGTATTTCTTCTC
CTTATCGCTTTGTAACTTTTGAACCCTTTAATGTTAGTTTTGTTAACGATAGTGTTGAAA
CTGTAGGTGGTTTATTTGAGATTCAGATTCCTACTAACTTTACCATAGCTGGTCATGAAG
AATTTATTCAGACTAGTTCTCCTAAAGTTACTATTGATTGTTCAGCTTTTGTTTGCTCTA
ATTATGCTGCTTGTCATGATTTATTGTCGGAATATGGCACTTTTTGCGATAATATTAATA
GTATTTTAAATGAAGTCAATGACTTACTTGATATTACTCAGTTGCAGGTTGCTAATGCTT
TAATGCAAGGTGTTACACTTAGTTCTAATCTTAATACTAATCTACACTCTGATGTTGATA
ATATAGATTTTAAATCTCTTCTAGGTTGTTTAGGTTCACAATGTGGTTCTTCGTCTAGAT
CTTTGTTAGAGGATTTATTATTCAACAAGGTCAAACTTTCAGATGTAGGTTTTGTTGAAG
CTTATAATAATTGCACTGGTGGTAGTGAAATTAGAGATCTTCTCTGTGTGCAATCTTTTA
ATGGTATTAAAGTATTACCTCCCATTTTATCAGAGACTCAAATTTCTGGTTATACTACAG
CTGCTACTGTGGCGGCTATGTTTCCGCCATGGTCTGCTGCTGCTGGTGTACCATTTTCTC
TTAATGTACAATATAGAATTAATGGTTTGGGTGTTACTATGGATGTTCTTAATAAGAATC
AAAAGTTAATAGCTAATGCTTTTAATAAAGCTCTTCTTTCTATCCAGAATGGTTTTACTG
CTACTAACTCTGCTCTTGCTAAAATTCAAAGTGTCGTTAATGCTAATGCTCAAGCACTTA
ATAGTTTGTTACAACAATTATTTAATAAATTTGGTGCTATTAGTTCTTCTTTACAAGAAA
TTTTGTCTCGCCTTGATAATTTAGAAGCTCAGGTTCAGATTGATAGGCTCATTAATGGTC
GTTTGACTGCTTTAAATGCTTATGTTTCTCAACAGCTTAGTGATATTACACTTATTAAGG
CTGGAGCTTCTCGTGCTATTGAGAAGGTTAATGAGTGTGTTAAAAGTCAATCCCCTCGTA
TAAATTTTTGTGGCAATGGTAACCACATTTTATCATTGGTTCAAAATGCTCCTTATGGTT
TGCTTTTCATTCATTTTAGTTATAAACCTACTTCTTTTAAAACTGTCTTAGTAAGTCCAG
GTTTATGTTTATCCGGTGATATAGGTATTGCACCTAAGCAAGGTTATTTTATTAAACAAA
ATGATTCCTGGATGTTTACTGGTAGTTCCTATTATTACCCAGAACCAATTTCAGATAAAA
ATGTTGTTTTCATGAATAGTTGCTCTGTTAATTTTACTAAAGCTCCATTTATTTATCTTA
ATAATTCTATACCAAATTTGTCTGATTTTGAAGCCGAGTTTTCTCTTTGGTTTAAAAATC
ATACTTCTATAGCACCTAATTTAACCTTTAATTCTCA---TATTAATGCTACTTTTTTAG
ATCTGTATTATGAAATGAATGTTATTCAGGAATCTATTAAATCTTTGAACAGTAGTTTTA
TTAATCTTAAAGAAATAGGTACTTATGAAATGTATGTTAAATGGCCTTGGTACATTTGGT
TGTTAATTGTCATTTCATTTATAATTTTTCTTATGATACTTTTCTTTATATGCTGCTGTA
CTGGTTGCGGTTCAGCATGTTTTAGTAAATGTCATAATTGTTGTGATGAGTATGGGGGTC
ACAATGATTTTGTTATTAAAGCATCTCATGATGATT------------------AGTCAT
TAAATCTAAACTTTATATAATCTAAACTTTATAT--------------------------
------------------------------------------------------------
------------------------------------------------------------
------------------------------------------------------------
------------------------------------------------------------
------------------------------------------------------------
------------------------------------------------------------
----------------------------ATGGAAGTTTGGAGGCCTAGCTATAAATATTC
TCTTATTACTAGAGAATTTGGTGTCACAGATCTCGAGGATTTGTGTTTTAAATATAATTA
TTGCCAACCTTGTGTTGGTTATTGTATTGTACCTTTAAACGTTTGGTGTCGTAAGTTTGG
TAAATTTGCTTCTTATTTTGTTTTACGTAGTCATGACACCTCTCATAAGAATAATTTTGG
TGTTATAACTAGTTTTACTAGTTATGGTAACACTGTTTCTGAGGCTGTTTCTAAATTAGT
TGAATCAGCATCTGATTTTATCGCTTGGCGAGCTGAAGCACTTAATAAGTATGGTTGATG
TATTTTTCACTGATACTGCTTGGTATGTAGGTCAGATTTTCTTTTTAGTTTTATCTTGTG
TCATTTTCTTAATTTTTGTTGTTGCTCTTTTAGCAACTATTAAACTTTGTATTCAAATTT
GTGGTTTTTGTAATATTTTTATTATTTCACCTTCTGCCTATGTTTATAATAGAGGTAGAC
AGTTGTATAAGTCTTATAGTGAACATGTCATACCTTCTACTTTAGATG-----ATTTAAT
TTAAATCTAAACATCATGAATGAATCAATTTTTCCTCAT---------------TGGAAT
TCTGATCAAGCTATTACATTCTTAAAAGAATGGAATTTCTCTTTGGGTGTAATATTACTT
CTCATTACTATCATACTGCAGTTTGGTTATACGAGCCGTAGTATGTTTGTTTATCTTATT
AAGATGAGTATTCTTTGGCTTATGTGGCCATTGACCATTATCTTGACTATATTTAATTGC
TTTTATGCTTTGAATAATATCTTTCTTGGGCTTTCTATACTGTTTACTATTATTTCTATT
GTTATATGGATTTTATATTTTGTCAACAGTATTCGGCTTTTTATTAGAACTGGCAGTTGG
TGGAGTTTTAACCCAGAGACTAATAATCTTATGTGTATTGATATGAAAGGTAAGATGTAT
GTTAGGCCAGTTATTGAGGACTATCATACATTAACGGCTACTGTTATCCGTGGTCATCTT
TATATACAGGGTGTTAAACTTGGCACTGGTTACACGCTTGCTGATTTGCCTGTTTATGTT
ACTGTAGCTAAGGTGCAAGTCCTCTGTACTTATAAACGTGCCTTTTTAGATAAGTTAGAT
GTTAATAGTGGCTTTGCTGTTTTTGTTAAGTCTAAAGTTGGTAACTATCGTTTACCTTCT
AGTAAATCTAGTGGTATGGATACTGCCTTGTTGAGAGCTTAAATCTAAACTATTAGGATG
TCTTATACTCCCGGTCATC---ATGCTGGAAGTAGAAGCTCCTCTGGAAATCGTTC----
--AGGAATCCTCAAGAAAACTTCTTGGGTTGACCAATTTGAGCGAAGCCATCAAACCTAT
AATAGAGGCAGAAAACCCCAACCCAAATTCACTGTGTCTACTCAACCACAAGGAAACCCT
ATCCCACATTATTCCTGGTTCTCTGGGATTACCCAATTTCAAAAAGGTAGAGACTTTAAA
TTTCCAGATGGTCAAGGAGTACCCATTGCTTACGGGATACCCCCTTCTGAAGCAAAAGGA
TATTGGTATAAACACAACCGGCGTTCTTTTAAAACAGCTGATGGTCAACAAAAGCAGTTG
TTACCAAGATGGTATTTCTACTATCTCGGTACCGGTCCATATGCCAGTTCATCCTATGGT
GATGCCCACGAAGGTATCTTCTGGGTCGCTAGTCACCAAGCTGACACTTCTATTCCCTCC
GATGTTTCGGCAAGGGATCCTACTATTCAAGAAGCTATCCCTACTAGGTTTTCGCCTGGT
ACGATTTTGCCTCAAGGCTATTATGTTGAAGGCTCAGGAAGGTCTGCTTCTAATAGCCGG
CCAGGTTCACGTTCTCAATCACGTGGACCCAATAATCGTTCATTAAGTAGAAGTAATTCT
AATTTTAGACATTCTGATTCTATAGTGAAACCTGATATGGCTGATGAGATTGCTAGTCTT
GTCTTGGCCAAGCTTGGTAAAGATTC---TAAACCTCAGCAAGTTACCAAGCAAAATGCT
AAGGAAATTAGGCATAAAATTTTAATGAAACCTCGCCAAAAGCGAACTCCTAATAAATTT
TGTAATGTTCAACAGTGTTTTGGTAAAAGAGGACCGCTCCAAAACTTTGGTAATTCTGAA
ATGTTAAAGCTTGGTACTAGTGATCCTCAATTTCCTATTCTTGCTGAATTAGCTCCTACA
CCAGGTGCTTTTTTCTTTGGCTCTAAATTAGAGTTGTTTAAAAGAGACTCTGATGCT---
GATTCACCTTCTAAAGACACTTTTGAACTTCGTTATTCTGGTTCTATTAGGTTTGATAGT
ACTTTACCTGGTTTTGAGACAATTATGAAAGTTCTTAAAGAGAATTTAGATGCTTATGTT
AATTCTAATCAGAACACTGTTTCTGGTTCGCTGAGTCCTAAACCTCAGCGTAAAAGAGGT
GTTAAACAATCACCTGAATCGTTTGACTCTCTTAATTTAAGTGCTGATACTCAGCACATT
TCA------------------AATGATTTTACTCCTGAGGATCATAGTTTACTTGCTACT
CTTGATGATCCTTATGTAGAAGACTCTGTTGCTTAATGAGAATGAATCCTAATTCGACAC
TAGGTGGTAACCCCTCGCTA-TTAGTCGGAATAGGACACTCTCTATCAGAATGAAT-TCT
TGCTGTTACAACAGATAGAGTAGGTTGTTGCAGACTATATATTAATTAGTAGAAACTTTA
TATTTAGACATTTGATTGTTAGAGTAGTTATAAGGTTTAGCTGTA---GTATAAACGCCT
CCGGGAAGAGCTAGCAATTATAGTATTTAATATATATATTAGTATATGATTGAAATTAAT
TATAGCCTTTTGGAGGAATTAC
>DQ415912.1 Human coronavirus HKU1 strain N16 genotype C, complete genome
--------------GAGCGATTGACGTTCGTACCGTCTATCAGCTTACGATCTCTTGTCA
GATCTCATTAAATCTAAACTT--TTTAAACAAGATTCCCTGTTATCCATGCTTGTGAGTG
TGGTTTAATCATAATCTTGTATTTTACTTTCCACACTTTTCATCTCTCTGTCAGTGACGT
GTTGGTTGTCCTCAGCGTCCCTCCCATAGGTC----------------------------
-----GCAATGATTAAAACCAGCAAATACGGTCTCGGCTTCAAGTGGGCGCCAGAATTTC
GTTGGCTGCTTCCGGATGCAGCGGAGGAGTTGGCTAGTCCTATGAAGTCAGATGAGGGTG
GGTTATGCCCCTCTACTGGTCAAGCGATGGAAAGTGTTGGATTTGTTTATGATAATCATG
TGAAGATAGATTGTCGCTGCATTCTTGGACAAGAATGGCATGTGCAGTCAAATCTTATCC
GTGATATTTTTGTTCATGAAGATCTACATGTTGTAGAAGTTCTAACTAAAACAGCCGTAA
AGTCCGGTACGGCAATTTTAATTAAATCACCTTTGCATAGCTT-----------------
----GGGTGGTTTTCCTAAAGGGTATGTTATGGGCTTGTTCCGTT---------------
---------CATACAAGACTAAACGTTATGTTGTACATCATCTTTCTATGACTACATCTA
CTACTAATTTTGGTGAAGA------TTTTTTTGGTTGGATTGTACCTTTTGGTTTTATGC
CATCTTATGTTCACAAATGGTTTCAATTCTGTAGGTTGTATAT-----------------
----------------TGAAGAGAGTGATTTAATAATTTCAAATTTTAAATTTGATGATT
ATGATTTTAGTGTAGAAGCTGCTTATGCTGAGGTTCATGCTGAGCCTAAAGGTAAATATT
CACAAAAAGCTTATGCTTTACTTAGACAATATCGTGGTATTAAACCCGTACTTTTTGTAG
ACCAGTATGGTTGTGACTATTCTGGTAAATTAGCAGATTGTCTTCAAGCTTATGGTCATT
ATTCTTTGCAAGATATGAGACAAAAGCAGTCTGTATGGCTTGCCAATTGTGACTTTGATA
TTGTAGTGGCTTGGCATGTAGTTCGTGATTCACGATTTGTTATGCGCCTGCAGACTATAG
CTACTATTTGTGGTATTAAATATGTTGCACAACCTACAGAAGATGTAGTAGATGGAGATG
TAGTTATACGTGAACCTGTACATTTATTATCTGCTGATGCAATAGTTTTAAAGCTTCCTA
GTTTGATGAAAGTTATGACTCATATGGATGATTTTTCTATTAAATCTATATATAATGTTG
ATTTGTGTGATTGTGGTTTTGTTATGCAGTATGGTTATGTAGATTGTTTTAATGATAATT
GTGATTTTTATGGTTGGGTTTCAGGTAATATGATGGATGGTTTTTCTTGTCCATTGTGTT
GTACAGTTTATGACTCTAGTGAAGTTAAAGCCCAATCATCTGGTGTTATTCCTGAGAATC
CTGTGTTATTTACTAATAGTACTGATACTGTTAACCCTGATTCTTTTAATTTGTATGGTT
ATTCTGTCACACCATTTGGTTCTTGTATATATTGGTCGCCACGTCCTGGATTGTGGATTC
CTATAATTAAATCTTCAGTCAAGTCTTATGATGATTTGGTTTATTCAGGTGTAGTAGGTT
GTAAATCTATTGTTAAAGAAACTGCTCTTATTACTCATGCACTTTACTTAGATTATGTTC
AATGTAAGTGTGGTAATCTTGAACAAAATCATATTCTTGGTGTTAATAATTCTTGGTGTA
GGCAACTGTTGCTTAATAGAGGTGATTATAATATGCTTCTAAAAAATATTGACTTGTTTG
TTAAGCGTCGTGCTGATTTTGCTTGCAAATTTGCAGTTTGTGGAGATGGTTTTGTACCTT
TTTTACTAGATGGTTTAATTCCCCGTAGTTATTATCTAATTCAGAGTGGTATTTTCTTTA
CATCTTTGATGTCTCAATTTTCACAAGAAGTTTCTGATATGTGTTTAAAAATGTGTATTT
TGTTTATGGACAGAGTTTCAGTTGCTACATTTTATATAGAGCATTATGTTAATAGGTTGG
TTACTCAATTTAAGTTATTGGGTACTACACTTGTTAATAAAATGGTTAATTGGTTTAATA
CCATGTTAGATGCTAGTGCACCTGCTACAGGCTGGCTTCTTTACCAATTATTGAATGGTT
TTTTTGTAGTATCTCAAGCCAACCTTAATTTTGTTGCTTTAATACCTGATTATGCTAAAA
TTTTAGTTAATAAATTTTACACTTTTTTTAAGTTATTATTAGAGTGTGTTACAGTTGATG
TTTTAAAAGATATGCCTGTTCTTAAAACTATTAATGGTTTAGTTTGTATTGTAGGCAATA
AGTTTTATAACGTTAGTACAGGGTTAATTCCTGGTTTTGTTTTACCATGTAATGCACAGG
AGCAACAAATTTATTTTTTTGAAGGCGTTGCAGAATCTGTTATAGTAGAAGATGATGTTA
TTGAGAATGTCAAATCTTCTTTATCATCTTATGAGTATTGTCAACCACCTAAATCTGTAG
AAAAAATTTGTATTATAGATAATATGTACATGGGTAAGTGTGGTGATAAATTTTTCCCTA
TTGTTATGAATGATAAAAATATTTGTCTTTTAGATCATGCTTGGCGTTTTCCATGTGCAG
GTAGAAAAGTTAATTTTAACGAGAAACCTGTTGTTATGGAGATTCCGTCTTTGATGACAG
TTAAGGTTATGTTTGATTTAGATTCTACTTTTGATGATATTTTAGGTAAAGTTTGTTCAG
AATTTGAAGTAGAAAAGGGTGTTACTGTAGATGATTTTGTTGCTGTTGTTTGTGATGCTA
TAGAGAATGCTTTAAACTCTTGTAAAGAGCATCCAGTGGTTGGTTATCAAGTTCGTGCAT
TTTTAAATAAACTTAATGAGAATGTTGTTTATTTATTTGATGAGGCTGGTGATGAAGCAA
TGGCCTCTCGTATGTATTGTACTTTTGCTATTGAGGATGTTGAAGACGTTATCAGTAGTG
AAGATGTCGAAG------ATACTATTGATGGTGTCGTTGAAGACACTATTAATGA-----
----CGATGAAGATGTTGTTACTGGTGACAATGACGATGAAGATGTTGTTACTGGTGACA
ATGATGATGAAGAT---GTTGTTACTGGTGACAATGACGATGAAGATGTTGTTACTGGTG
ACAATGACGATGAAGATGTTGTTACTGGTGACAATGACGATGAAGATGTTGTTACTGGTG
ACAATGATGATGAAGATGTTGTTACTGGTGACAATGACGATGAAGATGTTGTTACTGGTG
ACAATGACGATGAAGATGTTGTTACTGGTGACAATGACGATGAAGATGTTGTTACTGGTG
ACAATAACGATGAAGATGTTGTTACTGGTGACAATA------------------------
------------------------------------ACGGTGAAGATGTTGTTACTGGTG
ACAATAACGATGAAGAGAGTGTTACTGG--------------------------------
------------------------------------------------------------
------------------------------------------------------------
----------TGACAATGATGACCAAATTGTTGTTACTGGTGATGATGTAGATGATAT--
-------------CGAAAGTATTTATGACTTTGATACTTATAAAGCTCTTTTAGTTTTTA
ATGATGTCTATAATGATGCTTTGTTTGTTAGTTATGGTTCTAGTGTTGAAACAGAAACAT
ATTTTAAAGTTAATGGTTTATGGTCACCTACTATTACACATACTAACTGTTGGTTGCGTT
CTGTGTTACTTGTAATGCAGAAATTACCTTTTAAGTTTAAGGATTTAGCTATTGAAAATA
TGTGGTTATCTTATAAGGTGGGTTATAATCAAAGTTTTGTTGATTATTTACTGACCACTA
TTCCTAAAGCTATTGTTTTGCCTCAAGGTGGTTATGTAGCTGATTTTGCTTATTGGTTTT
TAAACCAGTTTGATATTAATGCGTATGCTAATTGGTGTTGTTTAAAATGTGGTTTTTCTT
TTGATTTAAACGGTTTGGATGCTGTGTTTTTTTATGGAGATATTGTGTCTCATGTTTGTA
AGTGTGGACATAATATGACTCTAATAGCAGCGGACTTACCTTGTACATTACATTTTTCAT
TATTTGATGACAATTTTTGTGCTTTTTGCACCCCTAAAAAAATTTTTATTGCTGCATGTG
CTGTGGATGTAAACGTTTGTCATTCTGTAGCTGTTATAGGTGATGAACAAATAGATGGTA
AGTTTGTTACTAAATTTAGTGGTGATAAATTTGATTTTATAGTAGGTTATGGAATGTCAT
TTAGTATGTCTTCTTTTGAGTTAGCTCAATTGTATGGTTTGTGTATAACACCTAATGTAT
GTTTTGTTAAAGGTGATATTATAAATGTTGCTAGACTTGTTAAAGCTGATGTTATTGTTA
ATCCTGCTAATGGGCATATGCTCCATGGTGGTGGAGTTGCAAAAGCTATAGCTGTAGCTG
CAGGTAAAAAATTTTCTAAAGAAACTGCTGCTATGGTTAAATCTAAGGGTGTTTGCCAAG
TAGGAGATTGTTATGTTTCTACCGGTGGTAAATTATGTAAAACAATTCTTAATATTGTAG
GCCCTGATGCTAGACAAGATGGAAGACAATCTTATGTTTTGTTAGCACGTGCTTATAAGC
ATCTTAATAATTATGATTGTTGTTTGTCTACTCTCATATCGGCTGGTATATTTAGTGTTC
CTGCTGATGTGTCATTAACTTACCTTCTAGGTGTTGTTGATAAACAAGTTATCCTTGTTA
GTAATAATAAAGAAGATTTTGATATTATTCAAAAATGTCAAATTACTTCAGTTGTTGGTA
CTAAAGCATTGGCTGTTAGATTAACTGCTAATGTAGGCCGTGTTATTAAATTTGAGACAG
ATGCATACAAACTTTTCTTGAGTGGTGATGATTGTTTTGTTTCAAATTCTTCTGTTATAC
AAGAAGTTTTATTACTTCGTCATGATATACAATTGAATAATGACGTTCGTGATTATTTGT
TGTCTAAGATGACTAGTCTTCCTAAAGATTGGCGTCTTATCAATAAATTTGATGTTATTA
ACGGTGTTAAAACTGTTAAATATTTTGAGTGTCCTAATTCTATTTATATATGTAGTCAGG
GTAAAGACTTTGGTTATGTATGTGATGGTTCTTTTTATAAAGCAACTGTTAATCAAGTTT
GTGTTTTATTAGCTAAGAAGATAGATGTTTTGCTTACTGTAGATGGTGTTAATTTTAAAT
CTATTTCTCTTACTGTAGGTGAAGTTTTTGGTAAAATACTTGGTAATGTTTTCTGTGATG
GCATTGATGTTACTAAGTTAAAGTGTAGTGATTTTTATGCCGATAAAATTTTATATCAGT
ATGAAAATTTGTCTTTAGCTGATATTTCTGCTGTACAAAGTTCATTCGGGTTTGATCAGC
AACAATTGCTTGCTTACTATAATTTTTTAACAGTATGTAAATGGTCTGTAGTTGTTAACG
GTCCATTTTTTTCTTTTGAACAGTCTCATAATAATTGTTATGTGAATGTAGCTTGTCTTA
TGTTGCAGCATATTAATCTTAAATTTAATAAATGGCAGTGGCAGGAAGCATGGTATGAAT
TTCGTGCTGGCAGACCACATAGGTTAGTTGCTCTTGTTTTAGCTAAAGGTCATTTTAAAT
TTGATGAACCATCAGATGCTACTGATTTTATCCGTGTTGTTTTGAAACAAGCTGATTTAT
CAGGTGCAATTTGTGAATTAGAACTTATTTGTGATTGTGGTATTAAACAAGAAAGTCGTG
TTGGTGTTGATGCTGTTATGCATTTTGGTACATTAGCAAAGACTGATCTTTTTAATGGTT
ATAAGATTGGCTGTAATTGTGCAGGTAGAATTGTCCATTGTACTAAATTGAATGTACCAT
TTTTGATTTGTTCTAATACTCCTCTGAGTAAGGATTTACCTGATGATGTTGTTGCAGCTA
ACATGTTTATGGGTGTAGGTGTAGGCCATTATACACATTTGAAATGTGGTTCACCTTACC
AACATTATGATGCTTGTAGTGTTAAAAAATATACAGGTGTTAGTGGTTGTTTAACTGACT
GCTTGTATCTTAAAAATTTAACCCAGACTTTTACATCTATGTTGACTAATTATTTTTTGG
ATGATGTTGAAATGGTTGCTTATAACCCTGATCTTTCACAATATTATTGTGATAATGGTA
AGTATTATACAAAACCTATTATAAAGGCTCAGTTTAAACCATTTGCTAAAGTTGACGGTG
TTTATACTAACTTTAAGTTAGTTGGACATGATATTTGTGCTCAATTGAATGATAAGTTAG
GTTTTAATGTAGATTTGCCGTTTGTTGAGTACAAAGTAACAGTCTGGCCTGTAGCTACTG
GTGATGTTGTTTTGGCATCTGATGATTTATATGTGAAACGTTATTTTAAAGGATGTGAAA
CTTTTGGTAAGCCTGTTATTTGGTTTTGTCATGATGAAGCATCATTGAATTCTCTTACTT
ATTTTAATAAACCTAGTTTTAAATCTGAAAATAGATATAGTGTTTTGTCTGTTGATTCTG
TATCTGAGGAGTCACAAGGTAATGTGGTTACTTCTGTTATGGAATCGCAGATTAGTACTA
AAGAGGTTAAGTTAAAGGGTGTTAGAAAGACTGTTAAAATAGAAGATGCTATTATTGTTA
ATGATGAAAATAGTTCTATTAAGGTTGTTAAAAGTTTATCTTTAGTTGATGTTTGGGATA
TGTATTTGACAGGTTGTGATTATGTTGTTTGGGTTGCTAATGAATTGTCACGCCTAGTTA
AATCACCAACAGTTAGGGAATATATACGATATGGTATTAAACCTATTACTATACCTATAG
ATTTGTTATGTTTAAGAGATGATAATCAAACTCTTTTAGTTCCTAAAATTTTTAAAGCAA
GAGCTATAGAATTTTATGGTTTTTTGAAGTGGTTGTTTATTTATGTTTTTAGTTTATTAC
ATTTTACAAATGATAAAACCATTTTTTATACTACAGAAATAGCTTCTAAGTTTACTTTTA
ATTTGTTTTGTTTGGCTCTTAAAAATGCTTTTCAGACATTTAGATGGAGTATATTTATAA
AAGGTTTTCTTGTTGTAGCCACTGTGTTTTTGTTTTGGTTTAATTTTTTGTATATAAATG
TTATTTTTAGTGATTTTTATCTTCCTAATATTAGTGTTTTTCCTATTTTTGTGGGAAGAA
TTGTTATGTGGATAAAGGCTACTTTTGGTTTGGTTACAATTTGTGATTTTTATTCTAAGT
TAGGTGTAGGTTTTACAAGTCATTTTTGTAATGGTAGTTTTATATGTGAATTGTGTCATT
CTGGTTTTGATATGTTGGATACATATGCAGCTATAGATTTTGTTCAGTATGAAGTAGATA
GACGTGTTTTATTTGATTATGTTAGTTTAGTCAAATTAATTGTTGAACTCGTTATTGGTT
ATTCATTATATACAGTATGGTTTTATCCATTATTTTGTCTTATTGGTTTACAATTATTTA
CTACATGGTTGCCTGATTTGTTTATGTTAGAAACTATGCATTGGTTGATTAGATTTATTG
TATTTGTAGCTAATATGTTACCTGCTTTTGTTTTGTTGCGGTTTTATATAGTTGTTACTG
CTATGTATAAAGTAGTTGGTTTTATTAGGCATATTGTTTATGGTTGTAATAAAGCTGGTT
GTTTATTTTGTTATAAACGAAATTGTAGTGTTCGTGTTAAGTGTAGTACTATTGTTGGTG
GTGTAATTCGTTATTATGATATTACTGCTAATGGTGGTACTGGTTTTTGTGTTAAACATC
AATGGAATTGTTTTAATTGCCATTCTTTTAAACCAGGTAACACTTTTATAACTGTAGAAG
CTGCTATAGAACTTTCTAAAGAGCTTAAACGACCTGTAAACCCAACTGATGCTTCACATT
ATGTAGTTACTGATATTAAGCAAGTTGGTTGTATGATGCGTTTGTTCTATGATAGAGATG
GACAGCGTGTTTACGATGATGTTGATGCTAGTTTATTTGTAGATATTAATAATCTGTTAC
ATTCTAAAGTTAAAGTTGTTCCTAATTTGTATGTAGTTGTAGTAGAGAGTGATGCTGATA
GAGCTAATTTTCTGAATGCTGTTGTGTTTTATGCACAATCATTGTATAGGCCTATATTAC
TTGTAGACAAAAAGTTAATTACTACAGCTTGTAATGGTATCTCTGTAACCCAGACTATGT
TTGATGTTTATGTTGATACTTTTATGTCTCATTTTGATGTTGATAGAAAGAGTTTTAATA
ATTTTGTTAACATTGCTCATGCTTCTCTTAGAGAGGGTGTGCAATTAGAAAAGGTTTTAG
ATACTTTTGTGGGATGTGTACGTAAATGTTGTTCCATTGATTCAGATGTTGAAACAAGAT
TTATTACTAAATCTATGATATCTGCAGTAGCTGCTGGTTTGGAATTTACTGATGAAAATT
ATAATAATTTGGTACCTACATATTTAAAGAGTGATAATATTGTAGCTGCTGATTTAGGTG
TTCTTATACAGAATGGTGCTAAGCATGTACAGGGTAATGTTGCTAAGGCAGCTAATATTT
CTTGTATATGGTTTATTGACGCTTTTAATCAACTTACTGCTGATTTACAGCATAAATTAA
AAAAAGCATGTGTTAAAACTGGCTTGAAGTTAAAATTGACTTTTAATAAGCAAGAGGCAA
GTGTTCCTATTCTTACAACACCCTTTTCACTTAAAGGAGGTGTTGTATTGAGTAATTTGT
TATATATATTATTTTTTATTAGTTTAATTTGTTTTATATTATTGTGGGCTTTACTGCCTA
CATATAGTGTTTATAAGTCTGATATTCATTTGCCTGCTTATGCTAGTTTTAAAGTTATTG
ATAATGGTGTTGTTAGAGATATTTCAGTTAATGATTTATGTTTTGCTAATAAATTTTTCC
AATTTGATCAATGGTATGAGTCCACTTTTGGGTCTGTTTATTATCATAATTCTATGGATT
GCCCTATTGTAGTGGCAGTTATGGATGAAGATATCGGTTCTACTATGTTTAATGTTCCTA
CTAAAGTTTTGAGATATGGCTTTCATGTTTTACATTTTCTAACTTATGCATTTGCTAGTG
ATAGTGTTCAGTGTTATACACCACATATTCAGATTTCTTATAATGATTTTTATGCTAGTG
GTTGTGTTTTATCATCTTTGTGTACTATGTTTAAAAGAGGTGATGGTACACCACATCCTT
ATTGTTATACAGATGGTGTTATGAAGAATGCTTCTTTGTATACATCTTTAGTTCCACATA
CACGTTATAGCCTTGCTAATTCTAATGGTTTTATAAGATTTCCTGATGTTATTAGTGAAG
GTATTGTACGTATTGTAAGAACGCGCTCTATGACTTATTGTAGAGTGGGTGCATGTGAAT
ACGCCGAAGAGGGTATATGTTTCAATTTTAATAGTTCCTGGGTTTTGAATAACGATTATT
ATAGAAGTATGCCTGGAACTTTTTGTGGTAGAGATTTTTTTGATTTGTTTTATCAATTTT
TTAGTAGTTTAATTCGTCCTATAGATTTCTTTTCTCTTACTGCTAGTTCTATTTTTGGAG
CTATATTGGCTATAGTTGTCGTTTTGGTTTTTTATTATTTAATAAAACTCAAGCGTGCTT
TTGGAGATTATACTAGTGTTGTAGTTATAAATGTTATTGTTTGGTGTATTAATTTTCTTA
TGCTCTTTGTCTTTCAAGTTTATCCTATTTGTGCATGCGTTTATGCTTGTTTTTATTTTT
ATGTAACATTGTATTTTCCTTCTGAAATTAGTGTAATTATGCATTTGCAATGGATTGTTA
TGTATGGTGCTATAATGCCTTTTTGGTTTTGTGTCACATATGTAGCTATGGTTATTGCAA
ACCATGTTTTATGGTTATTTTCATATTGTAGGAAAATTGGTGTTAATGTATGTAGTGATA
GTACATTTGAAGAAACATCTCTTACTACTTTTATGATTACTAAAGATTCTTATTGTAGAT
TAAAGAATTCTGTTTCTGATGTTGCCTACAATAGATATTTGAGTTTGTATAATAAGTATC
GTTACTATAGTGGTAAAATGGATACTGCTGCCTATAGAGAAGCGGCGTGTTCTCAGTTAG
CTAAAGCTATGGAAACATTTAATCACAATAATGGTAATGATGTCTTATACCAACCTCCTA
CAGCATCTGTTTCTACATCTTTTTTGCAATCAGGTATTGTAAAGATGGTATCGCCTACGT
CAAAAATTGAACCTTGTTTAGTTAGTGTTACTTATGGTAGTATGACTTTGAATGGTTTAT
GGTTAGATGACAAAGTTTATTGTCCTCGTCATGTTATATGTTTATCCTCTAATATGAATG
AACCTGATTATTCTGCCTTATTGTGTAGAGTTACTTTAGGTGATTTTACTATAATGTCTG
GTCGGATGAGTTTAACAGTTGTGTCTTACCAGATGCAGGGCTGTCAACTTGTTTTGACAG
TCTCTTTACAAAATCCTTATACTCCAAAATATACTTTTGGTGTTGTTAAACCTGGTGAAA
CTTTTACTGTTTTAGCTGCATATAATGGCCGACCACAAGGAGCATTTCATGTTACTATGC
GTAGTAGTTATACTATTAAAGGTTCTTTTTTGTGTGGGTCATGTGGATCTGTTGGTTATG
TATTAACAGGTGATAGTGTTAAGTTTGTATATATGCACCAATTAGAGCTCAGTACTGGTT
GTCACACTGGTACTGATTTTAATGGTAATTTTTATGGTCCATATAGAGATGCTCAAGTTG
TACAGTTGCCAGTTAAGGACTATGTCCAAACTGTTAATGTTATTGCTTGGCTCTATGCAG
CTATACTTAATAATTGTGCTTGGTTTGTACAAAATGATGTTTGTTCTATTGAAGATTTTA
ATGTTTGGGCTATGACAAATGGTTTTAGCCAAGTAAAAGCAGATCTTGTTTTAGATGCTT
TGGCTTCAATGACAGGTGTTTCTATTGAAACTTTATTGGCTGCTATTAAGCGTCTATATA
TGGGATTTCAAGGTCGTCAAATACTAGGAAGTTGTACTTTTGAAGATGAATTGGCACCTT
CTGATGTTTATCAACAATTGGCTGGTGTTAAATTGCAATCTAAAACAAAAAGATTTATTA
AAGAAACAATTTATTGGATTTTGATATCCACATTTTTGTTTAGTTGTATAATTTCTGCAT
TTGTTAAATGGACTATATTTATGTATATTAATACACATATGATTGGTGTTACATTATGTG
TACTTTGTTTTGTTAGTTTTATGATGTTACTAGTTAAACATAAGCATTTTTATTTGACTA
TGTATATAATTCCTGTACTCTGTACTTTGTTTTATGTAAATTATTTAGTTGTTTATAAGG
AAGGTTTTAGAGGTTTTACTTATGTCTGGCTTTCATACTTTGTCCCTGCTGTGAATTTTA
CTTATGTGTATGAAGTATTTTATGGTTGTATTTTATGTGTTTTTGCTATTTTTATAACTA
TGCATAGTATTAATCATGACATTTTTTCTCTGATGTTTTTAGTTGGTAGAATAGTTACTT
TAATTTCTATGTGGTATTTTGGTTCGAATTTAGAAGAGGATGTTTTGTTATTTATTACAG
CCTTTTTAGGTACTTATACATGGACCACTATTTTGTCGTTAGCTATAGCAAAAATTGTTG
CTAATTGGTTGTCTGTTAATATATTTTATTTTACAGATGTACCCTATATTAAGTTGATTC
TCTTGAGTTATTTATTTATAGGGTATATTTTATCTTGTTATTGGGGATTTTTCTCTCTTT
TAAACAGTGTTTTTAGAATGCCTATGGGTGTTTATAATTATAAAATTTCTGTTCAAGAAT
TGCGTTATATGAATGCTAATGGCTTACGTCCACCTCGTAATAGTTTTGAGGCTATTTTGT
TAAATTTAAAATTGCTTGGAATAGGTGGCGTGCCAGTTATTGAAGTCTCCCAAATTCAAT
CAAAATTGACTGATGTGAAATGTGCTAATGTTGTTTTGTTAAATTGTTTACAGCATTTGC
ATGTTGCTTCTAATTCTAAGTTGTGGCAGTATTGTAGTGTTTTACATAATGAAATACTAT
CTACTTCAGATTTGAGTGTAGCTTTTGATAAGCTTGCTCAATTATTGATTGTTTTATTCT
CCAATCCTGCTGCAGTTGATACTAAGTGTCTTGCAAGTATAGATGAAGTTAGCGATGATT
ATGTTCAAGATAGTACCGTTTTGCAGGCTTTGCAAAGTGAGTTTGTAAATATGGCTAGTT
TTGTTGAATATGAAGTCGCAAAGAAAAATTTGGCTGATGCTAAAAATAGTGGTTCTGTTA
ATCAACAACAGATAAAACAGTTAGAAAAAGCATGTAATATAGCTAAGTCTGTGTATGAAC
GCGATAAAGCTGTAGCTCGCAAACTTGAACGTATGGCAGACCTAGCACTTACTAACATGT
ACAAAGAGGCTCGGATTAATGATAAGAAGAGTAAAGTTGTTTCCGCTTTGCAGACAATGC
TTTTTAGCATGGTTCGTAAATTGGATAATCAGGCTTTAAATTCTATTCTGGATAATGCTG
TTAAAGGTTGTGTACCTTTGAGTGCTATTCCAGCATTGGCTGCTAATACTTTAACTATAA
TAATACCAGATAAACAAGTTTTTGATAAAGTTGTTGATAATGTTTATGTTACATATGCTG
GTAGTGTATGGCATATACAGACTGTTCAAGATGCTGATGGTATTAATAAACAGTTAACTG
ATATTAGTGTTGATTCTAATTGGCCTCTTGTTATTATTGCGAACAGGTATAATGAAGTTG
CTAATGCTGTTATGCAGAATAATGAGTTGATGCCTCATAAATTAAAAATACAAGTTGTTA
ATAGTGGTTCTGATATGAATTGTAATATTCCTACTCAATGTTATTATAATAATGTTAGTA
GTGGTAGAATAGTTTATGCTGTTCTTAGTGATGTTGATGGTCTTAAGTATACTAAGATAA
TGAAAGATGATGGCAATTGTGTTGTTTTAGAGCTTGATCCTCCTTGTAAATTTTCTATAC
AAGATGTTAAGGGACTTAAAATTAAGTATCTCTATTTTATTAAAGGATGTAACACTTTAG
CTAGAGGGTGGGTTGTTGGTACTTTATCTTCAACAATTAGATTGCAGGCTGGTGTTGCTA
CTGAGTATGCAGCTAATTCTTCTATACTTTCATTATGTGCATTTTCTGTAGATCCTAAGA
AAACTTATTTAGATTATATACAACAAGGTGGTGTACCTATAATTAATTGTGTTAAAATGC
TCTGTGATCATGCTGGTACTGGTATGGCCATTACTATTAAACCTGAGGCTACTATTAACC
AAGATTCTTATGGTGGTGCCTCAGTTTGTATTTATTGCCGTGCACGTGTAGAGCATCCAG
ATGTAGATGGTATATGTAAATTACGTGGTAAATTTGTACAAGTCCCTTTGGGTATAAAAG
ATCCTATTCTTTATGTGTTAACACATGATGTTTGTCAAGTCTGTGGTTTTTGGAGAGATG
GCAGTTGTTCCTGTGTAGGTTCAAGTGTCGCTGTTCAATCTAAAGATTTAAATTTTTTAA
ACGGGTTAGGGGTACTAGTGTGAATGCCCGGCTAGTACCCTGTGCTAGTGGTTTATCTAC
TGATGTTCAATTAAGGGCATTTGACATTTGTAATACCAATAGAGCTGGTATAGGTTTATA
TTATAAAGTGAATTGTTGCCGTTTTCAGCGTATAGATGACGACGGTAATAAATTGGATAA
GTTCTTTGTTGTCAAAAGAACTAATTTAGAAGTTTATAATAAAGAGAAAACTTATTATGA
GTTGACTAAAAGTTGTGGTGTTGTGGCTGAACATGATTTCTTTACATTTGATATTGATGG
TAGTCGCGTGCCACATATAGTTCGTAGGAATCTTTCAAAGTATACTATGTTAGATCTTTG
CTATGCATTGCGTCATTTTGATCGTAATGATTGTTCAATATTGTGTGAAATTCTTTGTGA
GTATGCTGATTGTAAAGAATCCTACTTTTCTAAGAAAGATTGGTATGATTTTGTTGAAAA
TCCTGATATTATTAATATATATAAAAAATTAGGTCCTATTTTTAATAGAGCTTTACTTAA
TACTGTCATTTTTGCAGACACCTTAGTTGAAGTAGGTTTAGTTGGTGTTTTAACTTTAGA
TAACCAAGATTTGTATGGTCAATGGTATGATTTTGGTGATTTTATACAAACAGCCCCAGG
ATTTGGTGTGGCAGTCGCAGATTCTTACTATTCTTATATGATGCCTATGTTAACTATGTG
TCATGTATTAGATTGTGAATTATTTGTTAATGATAGTTATAGACAATTCGATCTTGTACA
GTATGATTTTACTGATTACAAGTTAGAGTTGTTTAATAAGTATTTTAAGTATTGGGGTAT
GAAGTATCATCCTAATACTGTGGATTGTGATAATGATAGGTGTATTATTCATTGTGCTAA
TTTTAATATACTATTTAGTATGGTTTTACCTAATACTTGTTTTGGTCCCCTTGTTAGACA
AATTTTTGTAGATGGTGTACCGTTTGTTGTTTCTATTGGTTACCATTACAAAGAGTTAGG
TGTAGTTATGAACTTAGATGTTGACACACACCGTTATCGCTTGTCTCTTAAAGATTTACT
TCTTTATGCAGCAGATCCTGCTATGCATGTTGCATCTGCTAGTGCTCTGCTTGATTTACG
AACTTGTTGTTTTAGTGTAGCTGCCATTACAAGTGGTATAAAATTTCAAACTGTTAAACC
AGGTAACTTTAACCAAGACTTTTACGAGTTTGTTAAAAGTAAAGGCTTGTTTAAAGAGGG
TAGTACAGTTGATTTGAAACATTTTTTCTTTACTCAAGATGGTAATGCTGCAATTACTGA
TTATAATTATTATAAGTATAATTTACCTACTATGGTTGATATTAAGCAGTTATTGTTTGT
ATTAGAAGTTGTTTATAAATATTTTGAAATTTATGATGGTGGTTGTATACCAGCATCACA
AGTTATTGTTAATAATTATGATAAAAGTGCTGGTTATCCATTTAACAAATTTGGTAAAGC
CAGACTTTATTATGAGGCATTATCATTTGAGGAACAGAATGAAATTTATGCATATACTAA
ACGTAATGTTCTGCCCACCTTAACTCAAATGAATTTAAAATATGCTATCAGTGCTAAGAA
TAGAGCTCGCACTGTAGCAGGTGTTTCTATTCTTAGTACTATGACAGGCCGAATGTTCCA
TCAAAAATGTTTGAAGAGTATAGCAGCCACCCGAGGTGTTCCTGTTGTTATAGGAACCAC
TAAATTTTATGGTGGTTGGGACGATATGTTACGTCATCTTATAAAGGATGTTGACAACCC
TGTTCTTATGGGTTGGGATTATCCTAAATGTGATCGTGCTATGCCAAATATTTTGCGTAT
TGTTAGTAGTTTAGTTTTGGCCCGCAAACATGAATTTTGTTGTTCACATGGTGATAGATT
CTATCGCCTTGCGAATGAATGTGCACAAGTTTTGAGTGAAATAGTTATGTGTGGCGGTTG
CTATTATGTTAAGCCTGGTGGTACTAGCAGTGGTGATGCAACTACTGCTTTTGCTAATTC
TGTTTTTAATATATGTCAGGCTGTTACTGCTAATGTTTGTTCTCTTATGGCCTGTAATGG
CCATAAGATTGAAGATTTAAGTATACGCAATTTACAAAAACGCTTATACTCTAATGTTTA
TCGTACAGATTATGTTGATTATACATTTGTTAATGAGTATTATGAATTTTTATGTAAGCA
TTTTAGTATGATGATTTTGAGTGATGATGGTGTTGTCTGTTATAACTCTGATTATGCTAA
TAAGGGTTATATAGCTAATATAAGTGCTTTTCAACAAGTTTTGTACTATCAGAATAATGT
CTTTATGTCTGAATCTAAATGTTGGGTTGAAAATGATATTACTAATGGTCCTCATGAATT
TTGTTCCCAACATACTATGTTGGTTAAGATAGATGGTGATTATGTTTATTTACCATATCC
AGATCCTTCTAGAATCTTAGGAGCTGGTTGTTTTGTTGATGATTTATTGAAGACTGACAG
TGTTCTTTTGATAGAGCGCTTTGTAAGTCTAGCTATAGATGCTTACCCTTTAGTATATCA
TGAAAATGAAGAATACCAAAAAGTCTTTCGCGTATATTTAGAATATATAAAAAAACTGTA
TAATGATCTTGGTACTCAGATCTTAGATAGTTATAGTGTTATTTTAAGTACTTGTGATGG
TTTAAAGTTTACTGAAGAATCATTTTACAAGAATATGTATTTAAAAAGTGCCGTGATGCA
GAGTGTAGGTGCATGTGTTGTTTGTTCATCACAAACTTCTTTGCGTTGTGGCAGTTGTAT
ACGTAAGCCTTTGTTATGTTGTAAATGTTGTTATGACCATGTTATGGCAACTAATCATAA
ATATGTTTTGAGTGTCTCACCTTATGTTTGTAATGCACCTAACTGTGATGTGAGTGATGT
CACCAAATTATATTTGGGTGGTATGTCTTACTATTGTGAAAACCATAAACCCCATTATTC
ATTTAAGTTAGTTATGAATGGTATGGTCTTTGGTTTGTATAAACAATCTTGTACGGGTTC
ACCTTATATAGATGATTTTAATAAGATAGCTAGTTGTAAATGGACAGAAGTTGATGATTA
CGTTCTGGCAAATGAGTGTATTGAACGTTTAAAGTTATTTGCTGCAGAAACTCAAAAGGC
AACTGAAGAGGCTTTTAAACAAAGCTATGCTTCTGCTACCATTCAAGAGATTGTTAGTGA
TAGAGAAGTTATTTTGTGTTGGGAGACAGGTAAAGTTAAACCACCACTTAATAAAAATTA
TGTTTTCACAGGCTATCATTTTACTAGTACTGGTAAGACAGTTTTAGGTGAGTATGTTTT
TGATAAAAGTGAATTAACTAACGGTGTGTATTACCGCGCTACAACTACTTATAAACTTTC
TATAGGTGATGTTTTTGTTTTAACATCACATTCTGTAGCTAGTTTAAGTGCACCTACACT
TGTTCCACAAGAGAACTATGCTAGTATAAGATTTTCTAGTGTTTATAGTGTTCCATTGGT
GTTTCAAAATAATGTTGCTAATTATCAACACATTGGAATGAAACGTTATTGCACTGTTCA
AGGTCCCCCTGGTACGGGAAAGTCTCATCTTGCTATAGGTCTAGCTGTTTATTACTACAC
AGCACGTGTAGTTTATACTGCTGCTAGTCATGCTGCTGTAGATGCATTGTGTGAAAAAGC
TTATAAGTTTTTAAATATTAACGATTGTACACGTATTATTCCTGCTAAAGTTCGTGTAGA
TTGTTATGATAAGTTTAAAATTAATGATACCACTTGTAAGTATGTTTTTACCACAATAAA
TGCATTACCAGAGTTGGTTACAGATATTGTTGTTGTTGATGAAGTTAGTATGCTTACTAA
TTATGAATTGTCTGTTATAAATGCTCGTATTAAAGCTAAACATTATGTATATATTGGAGA
TCCTGCTCAATTACCTGCACCACGTGTGCTGTTGAGCAAGGGTTCTTTAGAACCTAGGCA
CTTCAATTCTATTACTAAAATAATGTGTTGTTTAGGTCCTGATATCTTTTTGGGAAATTG
TTATAGGTGTCCTAAAGAAATTGTAGAAACTGTTTCAGCATTGGTTTATGATAATAAACT
CAAGGCTAAAAATGATAATAGTTCATTATGTTTTAAAGTATATTTTAAGGGACAGACAAC
ACATGAGAGTTCAAGTGCTGTAAATATTCAACAGATATATTTAATTAGTAAATTTTTAAA
AGCTAATCCAGTTTGGAATAGTGCTGTTTTTATTAGTCCTTATAATAGTCAGAATTATGT
TGCTAAGCGTGTTTTAGGTGTTCAAACACAAACTGTAGATTCTGCTCAAGGTTCGGAATA
TGACTATGTTATATATTCACAAACAGCAGAAACAGCCCATTCTGTTAATGTTAATCGATT
TAATGTTGCCATAACTAGAGCCAAGAAGGGCATTTTTTGTGTTATGAGTAATATGCAATT
ATTTGAATCTCTTAATTTTATTACTCTACCTTTAGATAAAATTCAAAATCAAACTTTACC
TCGTTTGCATTGCACAACTAATCTTTTTAAAGATTGTAGTAAAAGTTGCTTAGGTTATCA
CCCAGCGCATGCCCCTTCATTTTTAGCAGTTGATGATAAATATAAGGTTAATGAAAATTT
GGCTGTAAATTTAAATATTTGTGAACCTGTTTTAACATATTCTCGTTTAATATCTCTTAT
GGGTTTTAAATTAGATTTGACTCTTGATGGTTATTCTAAATTGTTTATTACTAAAGATGA
AGCCATTAAACGTGTTAGAGGTTGGGTTGGTTTTGATGTTGAAGGCGCTCATGCTACTCG
CGAAAACATTGGAACAAACTTTCCACTGCAAATAGGTTTTTCAACTGGTGTGGATTTTGT
AGTTGAAGCTACTGGCTTATTTGCTGAGAGAGATTGTTATACTTTTAAAAAAACTGTAGC
TAAAGCTCCTCCTGGTGAAAAATTTAAACATTTAATACCCCTTATGTCAAAAGGTCAAAA
GTGGGATATTGTTAGAATTAGAATTGTTCAAATGTTATCTGATTATCTTTTAGACCTTTC
TGATAGTGTAGTATTTATTACTTGGTCTGCCAGTTTTGAACTTACTTGTTTAAGGTATTT
TGCTAAATTAGGCAGAGAGCTTAATTGTAATGTGTGTTCTAATCGTGCTACATGCTACAA
TTCTAGAACTGGTTATTATGGTTGTTGGCGCCATAGTTATACTTGTGATTATGTGTATAA
TCCACTTATTGTAGATATACAACAGTGGGGTTATACAGGTTCTTTAACTAGTAATCACGA
TATAATTTGTAATGTACATAAAGGTGCACATGTTGCGTCAGCTGATGCAATTATGACTCG
TTGTTTAGCAATCTATGATTGTTTTTGTAAATCTGTTAATTGGAATTTAGAGTATCCAAT
AATTTCTAATGAGGTCAGTATAAATACATCTTGTAGGTTATTGCAGCGTGTCATGCTTAA
AGCTGCCATGCTATGTAATAGATACAACTTATGTTATGACATAGGCAATCCTAAAGGTTT
AGCTTGTGTCAAAGATTATGAATTTAAATTTTATGATGCTTTTCCTGTAGCCAAGTCTGT
TAAACAGTTATTTTATGTCTATGATGTGCATAAAGATAATTTTAAAGATGGTTTATGTAT
GTTTTGGAATTGTAATGTTGATAAATATCCATCTAATTCAATTGTTTGTAGATTTGACAC
TCGAGTGTTAAATAAATTAAACCTTCCTGGATGTAATGGTGGTAGTTTGTATGTTAATAA
ACATGCATTCCATACTAATCCTTTTACTAGAACTGTTTTTGAAAATCTTAAGCCTATGCC
TTTTTTCTATTATTCAGATACGCCTTGTGTGTACGTAGATGGTTTAGAATCTAAACAAGT
TGATTACGTTCCTTTAAGAAGCGCCACTTGTATCACACGGTGTAATCTAGGTGGAGCTGT
TTGTTCAAAGCATGCTGAAGAATATTGTAACTACCTTGAGTCTTATAATATAGTTACTAC
AGCAGGCTTTACTTTTTGGGTTTATAAGACTTTTGATTTTTATAATTTATGGAACACTTT
TACTACGTTACAGAGTTTAGAAAACGTAATATATAACTTGGTTAATGTTGGTCATTATGA
TGGACGTACAGGTGAATTACCTTGTGCTATTATGAATGACAAAGTTGTTGTTAAGATTAA
TAATGTAGATACTGTTATTTTTAAAAATAATACATCATTTCCTACTAATATAGCTGTTGA
ATTGTTTACAAAACGTAGTATTCGGCACCACCCTGAACTTAAGATTCTTAGAAATTTGAA
CATTGATATTTGTTGGAAGCATGTCCTGTGGGATTATGTTAAAGATAGTTTGTTTTGTAG
TTCCACTTATGGTGTTTGTAAATACACTGATTTGAAGTTCATCGAAAATTTGAATATACT
TTTTGATGGTCGTGACACTGGCGCTTTAGAAGCTTTTAGAAAAGCAAGAAATGGTGTTTT
TATTAGTACTGAAAAATTAAGTAGGTTATCAATGATTAAAGGTCCGCAACGAGCTGATTT
AAATGGTGTGATTGTGGATAAAGTTGGAGAACTCAAAGTTGAGTTTTGGTTCGCTATGAG
AAAAGATGGTGACGATGTTATCTTCAGCCGAACAGACAGCCTATGCTCAAGCCATTACTG
GAGCCCACAAGGTAATCTAGGTGGTAATTGCGCGGGTAATGTCATTGGTAATGATGCTCT
AACACGTTTTACTATCTTTACTCAGAGTCGTGTATTGTCAAGTTTTGAACCTCGCTCAGA
TTTAGAACGGGATTTTATTGATATGGATGATAATCTGTTTATTGCTAAATATGGTTTAGA
AGACTATGCATTTGATCATATAGTTTATGGTAGTTTTAACCATAAAGTTATAGGAGGTTT
GCATTTGCTTATAGGCTTATTTCGTAGGCTAAAAAAATCTAATTTGTTAATTCAAGAGTT
TTTACAGTATGATTCTAGTATTCATTCATATTTTATTACTGATCAGGAGTGTGGTAGTAG
TAAGAGTGTTTGTACAGTTATTGATTTATTATTAGATGATTTTGTTTCTATTGTTAAGTC
ATTAAATTTGAGTTGTGTTAGTAAAGTTGTTAATATTAATGTTGATTTTAAGGATTTTCA
ATTTATGTTGTGGTGTAATGATCATAAAATTATGACTTTTTATCCTAAAATGCAAGCCAC
TAATGATTGGAAACCTGGCTATTCTATGCCTGTTTTGTATAAGTATTTGAATGTTCCATT
AGAGAGAGTCTCTTTATGGAATTATGGTAAACCTATTAATTTGCCTACAGGCTGTATGAT
GAATGTTGCTAAGTATACTCAATTATGTCAGTATTTGAATACTACAACATTAGCTGTTCC
TGTTAATATGCGTGTTTTACATTTAGGTGCAGGGTCTGATAAAGAAGTAGCTCCAGGTTC
TGCTGTTTTAAGACAGTGGTTACCATCTGGTAGTATTCTTGTAGATAATGATTTAAACCC
ATTTGTTAGTGATAGTTTAGTTACTTATTTTGGAGATTGTATGACTTTACCATTTGATTG
TCATTGGGATTTGATAATATCTGATATGTATGATCCTCTTACTAAAAATATTGGTGATTA
TAATGTGAGTAAGGATGGTTTTTTTACTTACATTTGTCATTTAATTCGTGATAAATTATC
TTTGGGTGGTAGTGTAGCTATAAAAATTACAGAGTTTTCTTGGAATGCTGATTTATATAA
ATTAATGAGTTGTTTTGCATTTTGGACAGTTTTTTGTACTAATGTAAATGCTTCTTCTAG
TGAAGGGTTTTTAATAGGTATAAATTACCTGGGTAAATCTTCTTTTGAAATAGATGGCAA
TGTTATGCATGCCAACTATTTGTTTTGGAGAAATAGTACAACATGGAATGGTGGTGCTTA
TAGTTTATTTGATATGACTAAATTTTCTTTGAAATTGGCTGGCACTGCTGTAGTAAATTT
AAGACCAGATCAATTAAACGATTTAGTTTACTCTCTTATTGAAAGAGGTAAGTTATTAGT
GCGTGATACGCGTAAAGAAATTTTTGTTGGTGATAGTCTTGTAAACACTTGTTAGATCTT
TCAGTTTG----------------------------------------------------
------------------------------------------------------------
------------------------------------------------------------
------------------------------------------------------------
------------------------------------------------------------
------------------------------------------------------------
------------------------------------------------------------
------------------------------------------------------------
------------------------------------------------------------
------------------------------------------------------------
------------------------------------------------------------
------------------------------------------------------------
------------------------------------------------------------
-------------------------------------------------TTAATATTAAA
TCTAAACTATGTTAATTATATTTTTATTTTTTAATTTTTGTTATGGTTTTAATGAACCTT
TGAATGTTGTGTCTCATTTAAACCATGACTGGTTTTTATTTGGTGATAGTCGTTCTGATT
GTAACCATATTAATAATTTAAAAATTAAAAATTATGGTTATTTGGATATTCATCCTAGTT
TGTGTAATAATGGTAAAATTTCATCTAGTGCTGGTGATTCTATTTTTAAGAGTTATCATT
TCACCCGGTTTTATAATTACACTGGCGAGGGTGATCAAATTATTTTTTATGAGGGTGTTA
ATTTCAGTCCTCATCATAGGTTTAAGTGCTTCTTTAATGGTAGTAATGATGTATGGATTT
TTAACAAGGTGAGGTTTTATCGTGCGTTATATTCTAATATGGCTCTTTTTCGCTATCTTA
CCTTTGTTGATATTCTTTACAATTTTTCTTTTTCTATTAAGGCTAATATT---TGTAATA
GTAATATTTTATCACTTAATAATCCTATTTTTAT---------------------TAGTA
CTAATTATTCTAAGGATGTTTATTTCACTTTATCAGGGTGTTCTTTGTATTTAGTACCTC
TTTGTCTTTTTAAATCTAATTT---------------------------TAGTCAGTACT
ATTATAATATGGATACTGGCTTTGCTTATGGTTAT------------TCTAATTTTGTTT
CTTCTGATTTAGATTGTACATATATTTCTCTTAAATCTGGTTCTTATAAAATTTTTTCTA
CTGGTTTTGTTTTATCCATACCTACTAAAGCTCTTTGCTTTAATAAATCTAAACAATTTG
TACCCGTGCAGGTTGTTGATTCTAGGTGGAACAATCTTCGTGCATCGGATACTTCATTAT
CCGATGCATGTCAGTTGCCTTATTGTTATTTTCGCAATTCTTCTGGTAATTATGTTGGCA
AATATGATATTAATCATGGTGATAATGGTTTTACTTCTATTCTATCTGGTCTTTTATATA
ATGTCTCTTGTATTTCTTATTATGGCTCCTTTTTGTATGACAATTTTACATCAATTTGGC
CTCGTTTTTCTTTTGGTAATTGTCCTACATCTGCTTATATTAAAT------TAAA---TT
GTTTCTATGATCCTTTGCCTATTATTTTACAAGGTATTTTATTATTTTTAGCTTTATTGT
TTATTGTGTTT---TTACTTT-------------------TTCTAGTTTACCATGGCTAA
TATTAAATCTAAACATGTTTTTAATTATTTTTATTTTGCCTACAACACTAGCTGTTATAG
GTGATTTTAATTGTACTAACTCTTTTATTAATCATTATAATAAAACCATTCCGCGTATAA
GCGAGGATGTTGTTGATGTATCTCTTGGTTTGGGCACATATTATGTTCTTAACCGTGTTT
ATTTAAATACTACCTTGTTATTTACGGGTTATTTTCCTAAATCTGGTGCTAACTTTAGAG
ACTTGGCTTTAAAGGGTTCTATATATTTGAGTACTCTCTGGTATAAACCACCTTTTCTGT
CAGATTTTAATAATGGTATTTTTTCTAAGGTTAAGAATACTAAGTTATATGTTAATAATA
CTTTGTATAGTGAATTTAGTACTATAGTTATAGGTAGTGTTTTTGTTAATACTTCTTATA
CTATTGTTGTTCAACCTCATAATGGTATTTTGGAGATTACAGCTTGTCAGTATACTATGT
GTGAATATCCTCACACTGTTTGTAAGT---CTAAGGGTAGTATTCGTAATGAATCTTGGC
ACATTGA---TTCTTCGGAACCTTTATGCTTGTTTAAGAAAAATTTTACTTATAATGTTT
CTGCAGATTGGCTGTATTTTCATTTTTATCAAGAACGTGGTGTTTTTTATGCATACTATG
CAGATGTAGGTATGCCTACCACTTTCTTATTTAGTCTATATTTAGGTACTATTTTATCTC
ATTATTATGTTATGCCTTTGACTTGTAATGCTATATCTTCAAATACTGACAATGAAACTT
TAGAATATTGGGTTACACCGCTATCTAGACGTCAGTATCTTCTTAATTTTGATGAGCACG
GTGTTATTACTAATGCCGTTGATTGTTCAAGTAGTTTTCTTAGTGAGATTCAATGTAAAA
CTCAATCTTTTGCACCTAATACTGGTGTTTATGATTTGTCTGGTTTTACTGTAAAGCCTG
TTGCAACTGTTTATCGTCGGATTCCTAATTTACCTGATTGTGACATTGACAACTGGCTTA
ATAATGTTAGTGTACCTTCACCTCTTAATTGGGAACGTAGAATTTTTTCTAATTGTAACT
TTAACTTAAGCACTTTACTTCGTCTAGTTCATGTTGATTCTTTTTCTTGTAATAATCTTG
ATAAATCTAAAATTTTTGGTAGTTGCTTTAATAGTATTACTGTTGACAAGTTTGCTATAC
CTAATCGCAGACGAGATGATTTGCAATTGGGCAGTTCTGGCTTTTTGCAATCATCTAATT
ACAAAATAGATATTTCTTCTAGTTCTTGTCAATTGTATTATAGTTTACCTTTAGTTAATG
TTACTATTAATAACTTTAATCCATCTTCTTGGAATAGGAGGTATGGTTTTGGTAGTTTTA
ATTTGTCTTCTTAT---------------GACGTTGTTTATTCTGATCATTGTTTTTCTG
TTAACAGCGACTTTTGCCCTTGTGCAGATCCGTCTGTTGTTAATTCTTGTGTTAAATCTA
AGCCTCCTTCTGCCATTTGTCCTGCTGGTACTAAATATCGTCATTGCGACTTGGA---TA
CTACTCTTTATGTTAAAAACTGGTGTAGATGTTCTTGTCTACCTGACCCCATTTCTACTT
ATTCTCCTAACACATGTCCTCAAAAGAAGGTCGTTGTTGGTATAGGTGAACATTGTCCAG
GTCTTGGTATTAATGAGGAAAAATGTGGTACA------CAATTAAATCATAGTTCCTGTT
TTTGTAGTCCTGATGCCTTTTTGGGTTGGTCTTTTGATAGTTGTATTAGTAATAATCGTT
GCAATATTTTTTCTAATTTTATTTTTAATGGAATTAATAGTGGCACCACTTGTTCTAATG
ATTTGTTATATTCTAACACTGAAATTTCTACTGGTGTTTGTGTTAATTATGATCTTTATG
GCATCACAGGCCAAGGTATTTTTAAAGAAGTTTCTGCGGCTTATTATAATAATTGGCAGA
ATCTTTTGTATGATTCTAATGGTAATATTATTGGTTTTAAAGATTTTTTGACTAATAAAA
CTTACACTATACTTCCTTGTTATTCTGGTAGAGTGTCTGCTGCATTTTATCAAAATTCTT
CCTCACCAGCTTTGCTTTATCGTAATTTAAAGTGTAGTTATGTTTTGAATAAT---ATTT
CTTTTATCTCACAACCATTT---TATTTCGATAGTTATCTTGGTTGTGTTTTGAATGCTG
TTAATTTAACTAGCTATTCTGTATCCTCTTGTGATTTGCGTATGGGTAGTGGATTTTGTA
TTGATTATGCTTTAC---------CCTCTTCTCGGCGTAAGCGTAGAGGTATTTCTTCTC
CTTATCGCTTTGTAACTTTTGAACCCTTTAATGTTAGTTTTGTTAACGATAGTGTTGAAA
CTGTTGGTGGTTTATTTGAGATTCAGATTCCTACTAACTTTACCATAGCTGGTCATGAAG
AATTTATTCAGACTAGTTCTCCTAAAGTTACTATTGATTGTGCAGCTTTTGTTTGCTCTA
ACTATGCTGCTTGTCATGATTTATTGTCGGAATATGGCACTTTTTGCGATAATATTAATA
GTATTTTAAATGAAGTCAATGATTTACTTGATATTACTCAGTTGCAGGTTGCTAATGCTC
TAATGCAAGGTGTTACACTTAGTTCTAATCTTAATACTAATCTACACTCTGATGTTGATA
ATATAGATTTTAAATCTCTTCTAGGTTGTTTAGGTTCACAATGTGGTTCTTCGTCTAGAT
CTTTGTTAGAGGATTTATTATTCAACAAAGTCAAACTTTCAGATGTAGGTTTTGTTGAAG
CTTATAATAATTGCACTGGTGGTAGTGAAATTAGAGATCTTCTCTGTGTGCAATCTTTTA
ATGGTATTAAAGTATTACCTCCCATTTTATCTGAGACTCAAATTTCTGGCTATACTACAG
CTGCTACTGTGGCGGCTATGTTTCCGCCATGGTCTGCTGCTGCTGGTGTACCATTTTCTC
TTAATGTACAATATAGAATTAATGGTTTGGGTGTTACTATGGATGTTCTTAATAAGAATC
AAAAGTTAATAGCTAATGCTTTTAATAAAGCTCTTCTTTCTATCCAGAATGGTTTTACTG
CTACTAACTCTGCTCTTGCTAAAATTCAAAGTGTCGTTAATGCTAATGCTCAAGCACTTA
ATAGTTTGTTACAACAATTATTTAATAAATTTGGTGCTATTAGTTCTTCTTTACAAGAAA
TTTTGTCTCGCCTTGATAATTTAGAAGCTCAGGTTCAGATTGATAGGCTCATTAATGGTC
GTTTGACTGCTTTAAATGCTTATGTTTCTCAACAGCTTAGTGATATTACACTTATTAAGG
CTGGAGCTTCTCGTGCTATTGAGAAGGTTAATGAGTGTGTTAAAAGTCAATCCCCTCGTA
TAAATTTTTGTGGCAATGGTAACCACATTTTATCATTGGTTCAAAATGCTCCTTATGGTT
TGCTTTTCATTCATTTTAGTTATAAACCTACTTCTTTTAAAACTGTCTTAGTAAGTCCAG
GTTTATGTTTATCCGGTGATAGAGGTATTGCACCTAAGCAAGGTTATTTTATTAAACAAA
ATGATTCCTGGATGTTTACTGGTAGTTCCTATTATTACCCAGAACCAATTTCAGATAAAA
ATGTTGTTTTCATGAATAGTTGCTCTGTTAATTTTACTAAAGCTCCATTTATTTATCTTA
ATAATTCTATACCAAATTTGTCTGATTTTGAAGCCGAGTTTTCTCTTTGGTTTAAAAATC
ATACTTCTATAGCACCTAATTTAACCTTTAATTCTCA---TATTAATGCTACTTTTTTAG
ATCTGTATTATGAAATGAATGTTATTCAGGAATCTATTAAATCTTTGAACAGTAGTTTTA
TTAATCTTAAAGAAATAGGTACTTATGAAATGTATGTTAAATGGCCTTGGTACATTTGGT
TGTTAATTGTCATTTTATTTATAATTTTTCTTATGATACTTTTCTTTATATGCTGCTGTA
CTGGTTGCGGTTCAGCATGTTTTAGTAAATGTCATAATTGTTGTGATGAGTATGGGGGTC
ACAATGATTTTGTTATTAAAGCATCTCATGATGATT------------------AGATTT
TA----------------AATCTAAACTTTATAT--------------------------
------------------------------------------------------------
------------------------------------------------------------
------------------------------------------------------------
------------------------------------------------------------
------------------------------------------------------------
------------------------------------------------------------
----------------------------ATGGAAGTTTGGAGGCCTAGCTATAAATATTC
TCTTATTACTAGAGAATTTGGTGTCACAGATCTTGAGGATTTGTGTTTTAAATATAATTA
TTGCCAACCTTGTGTTGGTTATTGTATTGTACCTTTAAACGTTTGGTGTCGTAAGTTTGG
TAAATTTGCTTCTTATTTTGTTTTACGTAGTCATGACACCTCTCATAAGAATAATTTTGG
TGTTATAACTAGTTTTACTAGTTATGGTAACACTGTTTCTGAGGCTGTTTCTAAATTAGT
TGAATCAGCATCAGATTTTATCGCTTGGCGAGCTGAAGCACTTAATAAGTATGGTTGATG
TATTTTTCACTGATACTGCTTGGTATGTAGGTCAGATTTTCTTTTTAGTTTTATCTTGTG
TTATTTTCTTAATTTTTGTTGTTGCTCTTTTAGCAACTATTAAACTTTGTATTCAAATTT
GTGGTTTTTGTAATATTTTTATTATTTCACCTTCTGCCTATGTTTATAATAGAGGTAGAC
AGTTGTATAAGTCTTATAGTGAACATGTCATACCTTCTACTTTAGATG-----ATTTAAT
TTAAATCTAAACATCATGAATGAATCAATTTTTCCTCAT---------------TGGAAT
TCTGATCAAGCTATTACATTCTTAAAAGAATGGAATTTTTCTTTGGGTGTAATATTACTT
CTTATTACTATCATACTGCAGTTTGGTTATACGAGCCGTAGTATGTTTGTTTATCTTATT
AAGATGATTATTCTTTGGCTTATGTGGCCATTGACCATTATCTTGACTATATTTAATTGC
TTTTATGCTTTGAATAATGTCTTTCTTGGGCTTTCTATACTGTTTACTATTATTTCTATT
GTTATATGGATTTTATATTTTGTCAACAGTATTCGGCTTTTTATCAGAACTGGAAGTTGG
TGGAGTTTTAATCCAGAGACTAATAATCTTATGTGTATTGATATGAAAGGTAAGATGTAT
GTTAGGCCAGTTATTGAGGACTATCATACATTAACGGCTACTGTTATCCGTGGTCATCTT
TATATACAGGGTGTCAAACTTGGCACTGGTTACACGCTTGCCGATTTGCCTGTTTATGTT
ACTGTAGCTAAGGTGCAAGTCCTCTGTACCTATAAACGTGCCTTTTTAGATAAGTTAGAT
GTTAATAGTGGCTTCGCTGTTTTTGTTAAGTCTAAAGTTGGTAACTATCGTTTACCTTCT
AGTAAATCTAGTGGTATGGATACTGCCTTGTTGAGAGCTTAAATCTAAACTATTAGGATG
TCTTATACTCCCGGTCATC---ATGCTGGAAGTAGAAGCTCCTCTGGAAATCGTTC----
--AGGAATCCTCAAGAAAACTTCTTGGGTTGACCAATCTGAGCGAAGCCATCAAACCTAT
AATAGAGGCAGAAAACCCCAACCAAAATTCACTGTGTCTACTCAACCACAAGGAAACCCT
ATCCCACATTATTCCTGGTTCTCTGGGATTACCCAATTTCAAAAAGGTAGAGACTTTAAA
TTTCCAGATGGTCAAGGAGTACCCATTGCTTACGGGATACCCCCTTCTGAAGCAAAAGGA
TATTGGTATAAACACAACCGGCGTTCTTTTAAAACAGCTGATGGTCAACAAAAGCAGTTG
TTACCAAGATGGTATTTCTACTATCTCGGTACCGGTCCATATGCCAGTTCATCCTATGGT
GATGCCCACGAAGGTATCTTCTGGGTCGCTAGTCACCAAGCTGATACTTCTATTCCCTCC
GATGTTTCGGCAAGGGATCCTACTATTCAAGAAGCTATCCCTACTAGGTTTTCGCCTGGT
ACGATTTTGCCTCAAGGCTATTATGTTGAAGGCTCAGGAAGGTCTGCTTCTAATAGCCGG
CCAGGTTCACGTTCTCAATCACGTGGACCCAATAATCGTTCATTAAGTAGAAGTAATTCT
AATTTTAGACATTCTGATTCTATAGTGAAACCTGATATGGCTGATGAGATTGCTAGTCTT
GTCTTAGCCAAGCTTGGTAAAGATTC---TAAACCTCAGCAAGTTACCAAGCAAAATGCT
AAGGAAATTAGGCATAAAATTTTAATGAAACCTCGCCAAAAGCGAACTCCTAATAAATTT
TGTAATGTTCAACAGTGTTTTGGTAAAAGAGGACCGCTCCAAAACTTTGGTAATTCTGAA
ATGTTAAAGCTTGGTACTAATGATCCTCAATTTCCTATTCTTGCTGAATTAGCTCCTACA
CCAGGTGCTTTTTTCTTTGGCTCTAAATTAGAGTTGTTTAAAAGAGACTCTGATGCT---
GATTCACCTTCTAAAGACACTTTTGAACTTCGTTATTCTGGTTCTATTAGGTTTGATAGT
ACTTTACCTGGTTTTGAGACAATTATGAAAGTTCTTAAAGAGAATTTAGATGCTTATGTT
AATTCTAATCAGAACACTGTTTCTGGTTCGCTGAGTCCTAAACCTCAGCGTAAAAGAGGT
GTTAAACAATCACCTGAATCGTTTGACTCTCTTAATTTAAGTGCTGATACTCAGCACATT
TCA------------------AATGATTTTACTCCTGAGGATCATAGTTTACTTGCTACT
CTTGATGATCCTTATGTAGAAGACTCTGTTGCTTAATGAGAATGAATCCTAATTCGACAC
TAGGTGGTAACCCCTCGCTA-TTAGTCGGAATAGGACACTCTCTATCAGAATGAAT-TCT
TGCTGTTACAACAGATAGAGTAGGTTGTTGCAGACTATATATTAATTAGTAGAAACTTTA
TATTTAAATATTTGATTGTTAGAGTAGTTATAAGGTTTAGCTGTA---GTATAAACGCCT
CCGGGAAGAGCTAGCAATTATAGTATTTAATATATCTATTAGTATATGATTGAAATTAAT
TATAGCCTTTTGGAGGAATTAC
>DQ415903.1 Human coronavirus HKU1 strain N3 genotype A, complete genome
--------------GAGCGATTGACGTTCGTACCGTCTATCAGCTTACGATCTCTTGTCA
GATCCCATTAAATCTAAACTT--TTTAAACAAGATTCCCTGTTATCCATGCTTGTGAGTG
TGGTTTAATCATAATCTTGTATTTTACTTTCCACACTTTTCATCTCTCTGCCAGTGACGT
GTTGGTTGTCCTCAGCGTCCCTCCCATAGGTC----------------------------
-----GCAATGATTAAAACCAGCAAATACGGTCTCGGCTTCAAGTGGGCGCCAGAATTTC
GTTGGCTGCTTCCGGATGCAGCGGAGGAGTTGGCTAGTCCTATGAAGTCAGATGAGGGTG
GGTTATGCCCCTCTACTGGTCAAGCGATGGAAAGTGTTGGATTCGTTTATGATAATCATG
TGAAGATAGATTGTCGCTGCATTCTTGGACAAGAATGGCATGTGCAGTCAAATCTTATCC
GTGATATTTTTGTTCATGAAGATCTACATGTTGTAGAAGTTCTAACTAAAACAGCCGTAA
AGTCCGGTACGGCAATTTTAATTAAATCACCTTTGCATAGCTT-----------------
----GGGTGGTTTTCCTAAAGGGTATGTTATGGGCTTGTTCCGTT---------------
---------CATACAAGACTAAACGTTATGTTGTACATCATCTTTCTATGACTACATCTA
CTACTAATTTTGGTGAAGA------TTTTTTGGGTTGGATTGTACCTTTTGGTTTTATGC
CATCTTATGTTCACAAATGGTTTCAATTCTGTAGGTTGTATAT-----------------
----------------TGAAGAGAGTGATTTAATAATTTCAAATTTTAAATTTGATGATT
ATGATTTTAGTGTAGAAGATGCTTATGCTGAGGTTCATGCTGAGCCTAAAGGTAAATATT
CACAAAAAGCTTATGCTTTACTTAGACAATATCGTGGTATTAAACCCGTACTTTTTGTAG
ACCAGTATGGTTGTGACTATTCTGGTAAATTAGCAGATTGTCTTCAAGCTTATGGTCATT
ATTCTTTGCAAGATATGAGACAAAAGCAGTCTGTATGGCTTGCCAATTGTGACTTTGATA
TTGTAGTGGCTTGGCATGTAGTTCGTGATTCACGATTTGTTATGCGCCTGCAGACTATAG
CTACTATTTGTGGTATTAAATATGTTGCACAACCTACAGAAGATGTAGTAGATGGAGATG
TAGTTATACGTGAACCTGTACATTTATTATCTGCTGATGCAATAGTTTTAAAGCTTCCTA
GTTTGATGAAAGTTATGACTCATATGGATGATTTTTCTATTAAATCTATATATAATGTTG
ATTTGTGTGATTGTGGTTTTGTTATGCAGTATGGTTATGTAGATTGTTTTAATGATAATT
GTGATTTTTATGGTTGGGTTTCAGGTAATATGATGGATGGTTTTTCTTGTCCATTGTGTT
GTACAGTTTATGACTCTAGCGAAGTTAAAGCCCAATCATCTGGTGTTATTCCTGAAAATC
CTGTGTTATTTACTAATAGTACTGATACTGTTAACCATGATTCTTTTAATTTGTATGGTT
ATTCTGTCACACCATTTGGTTCTTGTATATATTGGTCGCCGCGTCCTGGATTGTGGATTC
CTATAATTAAATCTTCAGTCAAGTCTTATGATGATTTGGTTTATTCAGGTGTAGTAGGTT
GTAAATCTATTGTTAAAGAAACTGCTCTTATTACTCATGCACTTTACTTAGATTATGTTC
AATGTAAGTGTGGTAATCTTGAACAAAATCATATTCTTGGCGTTAATAATTCTTGGTGTA
GGCAACTGTTGCTTAATAGAGGTGATTATAATATGCTTCTAAAAAATATTGACTTGTTTG
TTAAGCGTCGTGCTGATTTTGCTTGCAAGTTTGCAGTTTGTGGAGATGGTTTTGTACCTT
TTTTACTAGATGGTTTAATTCCCCGTAGTTATTATCTAATTCAGAGTGGTATTTTCTTTA
CATCTTTGATGTCTCAATTTTCACAAGAAGTTTCTGATATGTGTTTAAAAATGTGTATTT
TGTTTATGGACAGAGTTTCAGTTGCTACATTTTATATAGAGCATTATGTTAATAGGTTGG
TTACTCAATTTAAGTTATTGGGTACTACACTTGTTAATAAAATGGTTAATTGGTTTAATA
CCATGTTAGATGCTAGTGCACCTGCTACAGGCTGGCTTCTTTACCAATTATTGAATGGTC
TTTTTGTAGTATCTCAAGCCAACTTTAATTTTGTTGCTTTAATACCTGATTATGCTAAAA
TTTTAGTTAATAAATTTTACACTTTTTTTAAGTTATTATTAGAGTGTGTTACAGTTGATG
TTTTAAAAGATATGCCTGTTCTTAAAACTATTAATGGTTTAGTTTGTATTGTAGGCAATA
AGTTTTATAACGTTAGTACAGGGTTAATTCCTGGTTTTGTTTTACCATGTAATGCACAGG
AACAACAAATTTATTTTTTTGAAGGCGTTGCAGAATCTGTTATAGTAGAAGATGATGTTA
TTGAGAATGTCAAATCTTCTTTATCATCTTATGAGTATTGTCAACCACCTAAATCTGTAG
AAAAAATTTGTATTATAGATAATATGTACATGGGTAAGTGTGGTGATAAATTTTTCCCTA
TTGTCATGAATGATAAAAATATTTGTCTTTTAGATCAGGCTTGGCGTTTTCCATGTGCAG
GTAGAAAAGTTAATTTTAACGAGAAACCTGTTGTTATGGAGATTCCGTCTTTGATGACAG
TTAAGGTTATGTTTGATTTAGATTCTACTTTTGATGATATTTTAGGTAAAGTTTGTTCAG
AATTTGAAGTAGAAAAGGGTGTTACTGTAGATGATTTTGTTGCTGTTGTTTGTGATGCTA
TAGAGAATGCTTTAAACTCTTGTAAAGAGCATCCAGTGGTTGGTTATCAAGTTCGTGCAT
TTTTAAATAAACTTAATGAGAATGTTGTTTATTTATTTGATGAGGCTGGTGATGAAGCAA
TGGCCTCTCGTATGTATTGTACTTTTGCTATTGAGGATGTTGAAGACGTTATCAGTAGTG
AAGCTGTCGAAG------ATACTATTGATGGTGTCGTTGAAGACACTATTAATGA-----
----CGATGAAGATGTTGTTACTGGTGACAATGACGATGAAGATGTTGTTACTGGTGACA
ATGACGATGAAGAT---GTTGTTACTGGTGACAATGACGATGAAGATGTTGTTACTGGTG
ACAATGACGATGAAGATGTTGTTACTGGTGACAATGACGATGAAGATGTTGTTACTGGTG
ACAATGACGATGAAGATGTTGTTACTGGTGACAATGACGATGAAGATGTTGTTACTGGTG
ACAATGACGATGAAGATGTTGTTACTGGTGACAATGACGATGAAGA--------------
------------------------------------------------------------
------------------------------------------------------------
----------------TGTTGTTACTGGTGACAATGACGATGAAGATGTTGTTACTGGTG
ACAATGACGATGAAGATGTTGTTACTGGTGACAATGACGATGAAGATGTTGTTACTGGTG
ACAATGACGATGAAGATGTTGTTACTGGTGACAATAACGATGAAGAGATTGTTACTGG--
----------TGACAATGATGACCAAATTGTTGTTACTGGTGATGATGTAGATGATAT--
-------------TGAAAGTATTTATGACTTTGATACTTATAAAGCTCTTTTAGTTTTTA
ATGATGTCTATAATGATGCTTTGTTTGTTAGTTATGGTTCTAGTGTTGAAACAGAAACAT
ATTTTAAAGTTAATGGTTTATGGTCACCTACTATTACACATACTAACTGTTGGTTGCGTT
CTGTGTTACTTGTAATGCAGAAATTACCTTTTAAGTTTAAGGATTTAGCTATTGAAAATA
TGTGGTTATCTTATAAGGTGGGTTATAATCAAAGTTTTGTTGATTATTTACTGACCACTA
TTCCTAAAGCTATTGTTTTGCCTCAAGGTGGTTTTGTAGCTGATTTTGCTTATTGGTTTT
TAAACCAGTTTGATATTAATGCGTATGCTAATTGGTGTTGTTTAAAATGTGGTTTTTCTT
TTGATTTAAATGGTTTGGATGCTTTGTTTTTTTATGGAGATATTGTGTCTCATGTTTGTA
AGTGTGGACATAATATGACTCTAATAGCAGCGGACTTACCTTGTACATTACATTTTTCAT
TATTTGATGACAATTTTTGTGCTTTTTGCACCCCTAAAAAAATTTTTATTGCTGCATGTG
CTGTGGATGTAAACGTTTGTCATTCTGTAGCTGTTATAGGTGATGAACAAATAGATGGTA
AGTTTGTTACTAAATTTAGTGGTGATAAATTTGATTTTATAGTAGGTTATGGAATGTCAT
TTAGTATGTCTTCTTTTGAGTTAGCTCAATTGTATGGTTTGTGTATAACACCTAATGTAT
GTTTTGTTAAAGGTGATATTATAAATGTTGCTAGACTTGTTAAAGCTGATGTTATTGTTA
ATCCTGCTAATGGGCATATGCTCCATGGTGGTGGAGTTGCAAAAGCTATAGCTGTAGCTG
CAGGTAAAAAATTTTCTAAAGAAACTGCTGCTATGGTTAAATCTAAAGGTGTTTGCCAAG
TAGGAGATTGTTATGTTTCTACCGGTGGTAAATTATGTAAAACAATTCTTAATATTGTAG
GCCCTGATGCTAGACAAGATGGAAGACAATCTTATGTTTTGTTAGCACGTGCTTATAAGC
ATCTTAATAATTATGATTGTTGTTTGTCTACTCTCATATCGGCTGGTATATTTAGTGTTC
CTGCTGATGTGTCATTAACTTACCTTCTAGGTGTTGTTGATAAACAAGTTATCCTTGTTA
GTAATAATAAAGAAGATTTTGATATTATTCAAAAATGTCAAATTACTTCAGTTGTTGGTA
CTAAAGCATTGGCTGTTAGATTAACTGCTAATGTAGGCCGTGTTATTAAATTTGAGACAG
ATGCATACAAACTTTTTTTGAGTGGTGATGATTGTTTTGTTTCAAATTCTTCTGTTATAC
AAGAAGTTTTATTGCTTCGTCATGATATACAATTGAATAATGACGTTCGTGATTATTTGT
TGTCTAAGATGACTAGTCTTCCTAAAGATTGGCGTCTTATCAATAAATTTGATGTTATTA
ACGGTGTTAAAACTGTTAAGTATTTTGAGTGTCCTAATTCTATTTATATATGTAGTCAGG
GTAAAGACTTTGGTTATGTATGTGATGGTTCTTTTTATAAAGCAACTGTTAATCAAGTTT
GTGTTTTATTAGCTAAGAAGATAGATGTTTTGCTTACTGTAGATGGTGTTAATTTTAAAT
CTATTTCTCTTACTGTAGGTGAAGTTTTTGGTAAAATACTTGGTAATGTTTTCTGTGATG
GCATTGATGTTACTAAGTTAAAGTGTAGTGATTTTTATGCCGATAAAATTTTATATCAGT
ATGAAAATTTGTCTTTAGCTGATATTTCTGCTGTACAAAGTTCATTTGGGTTTGATCAGC
AACAATTGCTTGCTTATTATAATTTTTTAACAGTATGTAAATGGTCTGTAGTTGTTAACG
GTCCATTTTTTTCTTTTGAACAGTCTCATAATAATTGTTATGTGAATGTAGCTTGTCTTA
TGTTGCAGCATATTAATCTTAAATTTAATAAATGGCAGTGGCAGGAAGCATGGTATGAAT
TTCGTGCTGGCAGACCACATAGGTTAGTTGCTCTTGTTTTAGCTAAAGGTCATTTTAAAT
TTGATGAACCATCAGATGCTACTGATTTTATTCGTGTTGTTTTGAAACAAGCTGATTTAT
CAGGTGCAATTTGTGAATTAGAACTTATTTGTGATTGTGGTATTAAACAAGAAAGTCGTG
TTGGTGTTGATGCTGTTATGCATTTTGGTACATTAGCAAAGACTGATCTTTTTAATGGTT
ATAAGATTGGCTGTAATTGTGCAGGTAGAATTGTCCATTGTACTAAATTGAATGTACCAT
TTTTGATTTGTTCTAATACTCCTCTGAGTAAGGATTTACCTGATGATGTTGTTGCAGCTA
ACATGTTTATGGGTGTAGGTGTAGGCCATTATACACATTTGAAATGTGGTTCACCTTACC
AACATTATGATGCTTGTAGTGTTAAAAAATATACAGGTGTTAGTGGTTGTTTAACTGACT
GCTTGTATCTTAAAAATTTAACCCAGACTTTTACATCTATGTTGACTAATTATTTTTTGG
ATGATGTTGAAATGGTTGCTTATAACCCTGATCTTTCACAATATTATTGTGATAATGGTA
AGTATTATACAAAACCTATTATAAAGGCTCAGTTTAAACCATTTGCTAAAGTTGACGGTG
TTTATACTAACTTTAAGTTAGTTGGACATGATATTTGTGCTCAATTGAATGATAAGTTAG
GTTTTAATGTAGATTTGCCGTTTGTTGAGTACAAAGTAACAGTCTGGCCTGTAGCTACTG
GTGATGTTGTTTTGGCATCTGATGATTTATATGTGAAACGTTATTTTAAAGGATGTGAAA
CTTTTGGTAAGCCTGTTATTTGGTTTTGTCATGATGAAGCATCATTGAATTCTCTTACTT
ATTTTAATAAACCTAGTTTTAAATCTGAAAATAGATATAGTGTTTTGTCTGTTGATTCTG
TATCTGAGGAGTCACAAGGTAATGTGGTTACTTCTGTTATGGAATCGCAGATTAGTACTA
AAGAGGTTAAGTTAAAGGGTGTTAGAAAGACTGTTAAAATAGAAGATGCTATTATTGTTA
ATGATGAAAATAGTTCTATTAAGGTTGTTAAAAGTTTATCTTTAGTTGATGTTTGGGATA
TGTATTTGACAGGTTGTGATTATGTTGTTTGGGTTGCTAATGAATTGTCACGCCTAGTTA
AATCACCAACAGTTAGGGAATATATACGATATGGTATTAAACCTATTACTATACCTATAG
ATTTGTTATGTTTAAGAGATGATAATCAAACTCTTTTAGTTCCTAAAATTTTTAAAGCAA
GAGCTATAGAATTTTATGGTTTTTTGAAGTGGTTGTTTATTTATGTTTTTAGTTTATTAC
ATTTTACAAATGATAAAACCATTTTTTATACTACAGAAATAGCTTCTAAGTTTACTTTTA
ATTTGTTTTGTTTGGCTCTTAAAAATGCTTTTCAGACATTTAGATGGAGTATATTTATAA
AAGGTTTTCTTGTTGTAGCCACTGTGTTTTTGTTTTGGTTTAATTTTTTGTATATAAATG
TTATTTTTAGTGACTTTTATCTTCCTAATATTAGTGTTTTTCCTATTTTTGTGGGAAGAA
TTGTTATGTGGATAAAGGCTACTTTTGGTTTGGTTACAATTTGTGATTTTTATTCTAAGT
TAGGTGTAGGTTTTACAAGTCATTTTTGTAATGGTAGTTTTATATGTGAATTGTGTCATT
CTGGTTTTGATATGTTGGATACATATGCAGCTATAGATTTTGTTCAGTATGAAGTAGATA
GACGTGTTTTATTTGATTATGTTAGTTTAGTCAAATTAATTGTTGAACTCGTTATTGGTT
ATTCATTATACACAGTATGGTTTTATCCATTATTTTGTCTTATTGGTTTACAATTATTTA
CTACATGGTTGCCTGATTTGTTTATGTTAGAAACTATGCATTGGTTGATTAGATTTATTG
TATTTGTAGCTAATATGTTACCTGCTTTTGTCTTGTTGCGGTTTTATATAGTTGTTACTG
CTATGTATAAAGTAGTTGGTTTTATTAGGCATATTGTCTATGGTTGTAATAAAGCTGGTT
GTTTATTTTGTTATAAACGAAATTGTAGTGTTCGTGTTAAGTGTAGTACTATTGTTGGTG
GTGTAATTCGTTATTATGATATTACTGCTAATGGTGGTACTGGTTTTTGTGTTAAACATC
AATGGAATTGTTTTAATTGCCATTCTTTTAAACCAGGTAACACTTTTATAACTGTAGAAG
CTGCTATAGAACTTTCTAAAGAGCTTAAACGACCTGTAAATCCAACTGATGCTTCACATT
ATGTAGTTACTGATATTAAGCAAGTTGGTTGTATGATGCGTTTGTTCTATGATAGAGATG
GACAGCGTGTTTACGATGATGTTGATGCTAGTTTATTTGTAGATATTAATAATCTGTTAC
ATTCTAAAGTTAAAGTTGTTCCTAATTTGTATGTAGTTGTAGTAGAGAGTGATGCTGATA
GAGCTAATTTTCTGAATGCTGTTGTGTTTTATGCACAATCATTGTATAGGCCTATATTAC
TTGTAGACAAAAAGTTAATTACTACAGCTTGTAATGGTATCTCTGTAACCCAGACTATGT
TTGATGTTTATGTTGATACTTTTATGTCTCATTTTGATGTTGATAGAAAGAGTTTTAATA
ATTTTGTTAACATTGCTCATGCTTCTCTTAGAGAGGGTGTGCAATTAGAAAAGGTTTTAG
ATACTTTTGTGGGATGTGTACGTAAATGTTGTTCCATTGATTCAGATGTTGAAACAAGAT
TTATTACTAAATCTATGATATCTGCAGTAGCTGCTGGTTTGGAATTTACTGATGAAAATT
ATAACAATTTGGTACCTACATATTTAAAGAGTGATAATATTGTAGCTGCTGATTTAGGTG
TTCTTATACAGAATGGTGCTAAGCATGTACAGGGTAATGTTGCTAAGGCAGCTAATATTT
CTTGTATATGGTTTATTGATGCTTTTAATCAACTTACTGCTGATTTACAGCATAAATTAA
AAAAAGCATGTGTTAAAACTGGCTTGAAGTTAAAATTGACTTTTAATAAGCAAGAGGCAA
GTGTCCCTATTCTTACAACACCCTTTTCACTTAAAGGAGGTGTTGTATTGAGTAATTTGT
TATATATATTATTTTTTGTTAGTTTAATCTGTTTTATATTATTGTGGGCTTTATTGCCTA
CATATAGTGTTTATAAGTCTGATATTCATTTGCCTGCTTATGCTAGTTTTAAAGTTATTG
ATAATGGTGTTGTTAGAGATATTTCAGTTAATGATTTATGTTTTGCTAATAAATTTTTCC
AATTTGATCAATGGTATGAGTCCACTTTTGGGTCTGTTTACTATCATAATTCTATGGATT
GCCCTATTGTAGTGGCAGTTATGGATGAAGATATCGGTTCTACTATGTTTAATGTTCCTA
CTAAAGTTTTGAGACATGGCTTTCATGTTTTACATTTTTTAACTTATGCTTTTGCTAGTG
ATAGTGTTCAGTGCTATACACCACATATTCAGATTTCTTATAATGATTTTTATGCTAGTG
GTTGTGTTTTATCATCTTTGTGTACTATGTTTAAAAGAGGTGATGGTACACCACATCCTT
ATTGTTATTCAGATGGTGTTATGAAGAATGCTTCTTTGTATACATCTTTGGTTCCACATA
CACGTTATAGCCTTGCTAATTCTAATGGTTTTATAAGATTTCCTGATGTTATTAGTGAAG
GTATTGTACGTATTGTAAGAACGCGCTCTATGACTTATTGTAGAGTGGGTGCATGTGAAT
ACGCCGAAGAGGGTATATGTTTTAATTTTAATAGTTCCTGGGTTTTGAATAATGATTATT
ATAGAAGTATGCCTGGAACTTTTTGTGGTAGAGATCTTTTTGATTTGTTTTATCAATTTT
TTAGTAGTTTAATTCGTCCTATAGATTTCTTTTCTCTTACTGCTAGTTCTATTTTTGGAG
CTATATTGGCTATAGTTGTTGTCTTGGTTTTTTATTATTTAATAAAACTTAAGCGTGCTT
TTGGAGATTATACTAGTGTTGTAGTTATAAATGTTGTTGTTTGGTGTATTAATTTTCTTA
TGCTTTTTGTTTTTCAAGTTTATCCTATTTGTGCATGTGTTTATGCTTGTTTTTATTTTT
ATGTAACATTGTATTTTCCTTCTGAAATTAGTGTAATTATGCATTTGCAATGGATTGTTA
TGTATGGTGCTATAATGCCTTTTTGGTTTTGTGTCACATATGTAGCTATGGTTATTGCAA
ACCATGTTTTATGGTTATTTTCATATTGTAGGAAAATTGGTGTTAATGTATGTAGTGATA
GTACATTTGAAGAAACATCTCTTACTACTTTTATGATTACTAAAGATTCTTATTGTAGAT
TAAAGAATTCTGTTTCTGATGTTGCCTACAATAGATATTTGAGTTTGTATAATAAGTATC
GTTACTATAGTGGTAAAATGGATACTGCTGCCTATAGAGAAGCGGCGTGTTCTCAGTTAG
CTAAAGCTATGGAAACATTTAATCACAATAATGGTAATGATGTCTTATACCAACCTCCTA
CAGCATCTGTTTCTACATCTTTTTTGCAATCAGGTATTGTAAAGATGGTATCTCCTACGT
CAAAAATTGAACCTTGTATTGTTAGTGTTACTTATGGTAGTATGACTTTGAATGGTTTAT
GGTTAGATGACAAAGTTTATTGTCCTCGTCATGTTATATGTTCATCCTCTAATATGAACG
AACCTGATTATTCTGCCTTATTGTGTAGAGTTACTCTAGGTGATTTTACTATAATGTCTG
GTCGGATGAGTTTAACAGTTGTGTCTTACCAGATGCAGGGCTGTCAACTTGTTTTGACAG
TCTCTTTACAAAATCCTTACACTCCAAAATATACTTTTGGTAATGTTAAACCTGGTGAAA
CTTTTACTGTTTTAGCTGCGTATAATGGCCGACCACAAGGGGCATTTCATGTTACTATGC
GTAGTAGTTATACTATTAAAGGTTCTTTTTTGTGTGGATCATGTGGATCTGTTGGTTATG
TATTAACAGGTGATAGTGTTAAGTTTGTATATATGCATCAATTAGAGCTCAGTACTGGTT
GTCACACTGGCACTGATTTTACTGGTAATTTTTATGGTCCATATAGAGATGCTCAAGTTG
TACAGTTGCCAGTTAAGGACTACGTCCAGACTGTTAATGTTATTGCTTGGCTCTATGCAG
CTATACTTAATAATTGTGCTTGGTTTGTACAAAATGATGTTTGTTCTACTGAAGATTTTA
ATGTTTGGGCTATGGCAAATGGTTTTAGCCAAGTAAAAGCAGATCTTGTCTTAGATGCTT
TGGCTTCAATGACAGGTGTTTCTATTGAAACTTTATTGGCTGCTATTAAGCGTCTATATA
TGGGATTTCAAGGTCGTCAAATACTAGGAAGTTGTACTTTTGAAGATGAATTGGCACCTT
CTGACGTTTATCAACAATTGGCTGGTGTTAAATTGCAATCTAAAACAAAAAGATTTATTA
AAGAAACAATTTATTGGATTTTGATATCTACATTTTTGTTTAGTTGTATAATTTCTGCAT
TTGTTAAATGGACTATATTTATGTATATTAATACACATATGATTGGTGTTACATTATGTG
TACTTTGTTTTGTTAGTTTTATGATGTTACTAGTTAAACATAAGCATTTTTATTTGACTA
TGTATATAATTCCTGTACTCTGTACCTTGTTTTATGTAAATTATTTAGTTGTTTATAAGG
AAGGTTTTAGAGGTTTTACTTATGTCTGGCTCTCATATTTTGTTCCTGCTGTGAATTTTA
CTTATGTTTATGAAGTATTTTATGGTTGTATTTTATGTGTTTTTGCTATTTTTATAACTA
TGCATAGTATTAATCATGACATTTTTTCTTTGATGTTTTTGGTTGGTAGAATAGTTACTT
TAATTTCTATGTGGTATTTTGGGTCGAATTTAGAAGAGGATGTTTTGTTATTTATTACAG
CCTTTTTAGGTACTTATACATGGACCACTATTTTGTCATTAGCTATAGCAAAAATTGTTG
CTAATTGGTTGTCTGTTAATATATTTTATTTTACAGATGTACCTTATATTAAATTGATTC
TCTTGAGTTACTTATTTATAGGGTATATTTTATCTTGTTATTGGGGATTTTTCTCTCTTT
TAAACAGTGTTTTTAGAATGCCTATGGGTGTTTATAATTATAAAATTTCTGTTCAAGAAT
TGCGTTATATGAATGCTAATGGCTTACGTCCACCTCGTAATAGTTTTGAGGCTATTTTGT
TAAATTTAAAACTGCTTGGAATAGGTGGCGTGCCAGTTATTGAAGTCTCCCAAATTCAAT
CAAAATTGACTGATGTGAAATGTGCTAATGTTGTTTTGTTAAATTGTTTACAGCATTTGC
ATGTTGCTTCTAATTCTAAGTTGTGGCAGTATTGTAGTGTTTTACATAATGAAATACTAT
CTACTTCAGATTTGAGTGTAGCTTTTGATAAGCTTGCTCAATTATTGATTGTTTTATTCG
CCAATCCTGCTGCAGTTGATACTAAGTGTCTTGCAAGTATAGATGAAGTTAGCGATGATT
ATGTTCAAGATAGTACCGTTTTGCAGGCTTTGCAAAGTGAGTTTGTAAATATGGCTAGTT
TTGTTGAATATGAAGTCGCAAAGAAAAATTTGGCTGATGCTAAAAATAGTGGTTCTGTTA
ATCAACAACAGATAAAACAGTTAGAAAAAGCATGTAATATAGCTAAGTCTGTGTATGAAC
GTGATAAAGCTGTAGCTCGCAAACTTGAACGTATGGCAGACCTAGCACTTACTAACATGT
ATAAAGAGGCTCGGATTAATGATAAGAAGAGTAAAGTTGTTTCCGCTTTGCAGACAATGC
TTTTTAGCATGGTTCGTAAATTGGATAATCAGGCTTTAAATTCTATTCTGGATAATGCTG
TTAAAGGTTGTGTACCTTTGAGTGCTATTCCAGCATTGGCTGCTAATACTTTAACTATAA
TAATACCAGATAAACAAGTTTTTGATAAAGTTGTTGATAATGTTTATGTTACATATGCTG
GTAGTGTATGGCATATACAGACTGTTCAAGATGCTGATGGTATTAATAAACAGTTAACTG
ATATTAGTGTTGATTCTAATTGGCCTCTTGTTATCATTGCGAACAGGTATAATGAAGTTG
CTAATGCTGTTATGCAGAATAATGAGTTGATGCCTCATAAATTAAAAATACAAGTTGTTA
ATAGTGGTTCTGATATGAATTGTAATATTCCTACTCAATGTTATTATAATAATGGTAGTA
GTGGTAGAATAGTTTATGCTGTTCTTAGTGATGTTGATGGTCTTAAGTATACTAAGATAA
TGAAAGATGATGGAAATTGTGTTGTTTTAGAGCTTGATCCTCCTTGTAAATTTTCTATAC
AAGATGTTAAGGGACTTAAAATTAAGTATCTTTATTTTATTAAAGGATGTAACACTTTAG
CTAGAGGGTGGGTTGTTGGTACTTTATCTTCAACAATTAGATTGCAGGCTGGTGTTGCTA
CTGAGTATGCAGCTAATTCTTCTATACTTTCATTATGTGCATTTTCTGTAGATCCTAAGA
AAACTTATTTAGATTATATACAACAAGGTGGTGTACCTATAATTAATTGTGTTAAAATGC
TCTGTGATCATGCTGGTACTGGTATGGCCATTACTATTAAACCTGAGGCTACTATTAACC
AAGATTCTTATGGTGGTGCCTCAGTTTGTATTTATTGCCGTGCACGTGTAGAGCATCCAG
ATGTAGATGGTATATGTAAATTACGTGGTAAATTTGTACAAGTCCCTTTGGGTATAAAAG
ATCCTATTCTTTATGTGTTAACACATGATGTTTGTCAAGTCTGTGGTTTTTGGAGAGATG
GCAGTTGTTCCTGTGTAGGTTCAAGTGTCGCTGTTCAATCTAAAGATTTAAATTTTTTAA
ACGGGTTCGGGGTACTAGTGTGAATGCCCGGCTAGTACCCTGTGCTAGTGGTTTATCTAC
TGATGTTCAATTAAGGGCATTTGACATTTGTAATACCAATAGAGCTGGTATAGGTTTATA
TTATAAAGTGAATTGTTGCCGTTTTCAGCGTATAGATGACGACGGTAATAAATTGGATAA
GTTCTTTGTTGTCAAAAGAACTAATTTAGAAGTTTATAATAAAGAGAAAACTTATTATGA
GTTGACTAAAAGTTGTGGTGTTGTGGCTGAACATGATTTCTTTACATTTGATATTGATGG
TAGTCGCGTGCCACATATAGTTCGTAGGAATCTTTCAAAGTATACTATGTTAGATCTTTG
CTATGCATTGCGTCATTTTGATCGTAATGATTGTTCAATATTGTGTGAAATTCTTTGTGA
GTATGCTGATTGTAAAGAATCCTACTTTTCTAAGAAAGATTGGTATGATTTTGTTGAAAA
TCCTGATATTATTAATATATATAAAAAATTAGGCCCTATTTTTAATAGAGCTTTACTTAA
TACTGTCATTTTTGCAGACACCTTAGTTGAAGTAGGTTTAGTTGGTGTTTTAACTTTAGA
TAACCAAGATTTGTATGGTCAATGGTATGATTTTGGTGATTTTATACAAACAGCCCCAGG
GTTTGGTGTGGCAGTTGCAGATTCTTACTTTTCTTATATGATGCCTATGTTGACTATGTG
TCATGTATTAGATTGTGAATTATTTGTTAATGATAGTTATAGACAATTCGATCTTGTACA
GTATGATTTTACTGATTACAAGTTAGAGTTGTTTAATAAGTATTTTAAGTATTGGGGTAT
GAAGTATCATCCTAATACTGTGGATTGTGATAATGATAGGTGTATTATTCATTGTGCTAA
TTTTAATATACTATTTAGTATGGTTTTACCTAATACTTGTTTTGGTCCCCTTGTTAGACA
AATTTTTGTAGATGGTGTACCGTTTGTTGTTTCTATTGGTTACCATTACAAAGAGTTAGG
TGTAGTTATGAACTTAGATGTTGACACACACCGTTATCGTTTGTCTCTTAAAGATTTACT
TCTTTATGCAGCAGATCCTGCTATGCACGTTGCATCTGCTAGTGCTCTGCTTGATTTACG
AACTTGTTGTTTTAGTGTAGCTGCCATTACAAGTGGTATAAAATTTCAAACTGTAAAACC
AGGTAACTTTAACCAAGACTTTTACGAGTTTGTTAAAAGTAAAGGCTTGTTTAAAGAGGG
TAGTACAGTTGATTTGAAACATTTTTTCTTTACTCAAGATGGTAATGCTGCAATTACTGA
TTATAATTATTATAAGTATAATTTACCTACTATGGTTGATATTAAGCAGTTATTGTTTGT
ATTAGAAGTTGTTTATAAATATTTTGAAATTTATGATGGTGGTTGTATACCAGCATCACA
AGTTATTGTTAATAATTATGATAAAAGTGCTGGTTATCCATTTAATAAATTTGGTAAAGC
CAGACTTTATTATGAGGCATTATCATTTGAGGAACAGAATGAAATTTATGCATATACTAA
ACGTAATGTTCTGCCCACCTTAACTCAAATGAATTTAAAATATGCTATCAGTGCTAAGAA
TAGAGCTCGCACTGTAGCAGGTGTTTCTATTCTTAGTACTATGACAGGCCGAATGTTCCA
TCAAAAATGTTTGAAGAGTATAGCAGCTACCCGAGGTGTTCCTGTTGTTATAGGAACCAC
TAAATTTTATGGTGGTTGGGACGATATGTTACGTCATCTTATAAAGGATGTTGACAACCC
TGTTCTTATGGGTTGGGATTATCCTAAATGTGATCGTGCTATGCCAAATATTTTGCGTAT
TGTTAGTAGTTTAGTTTTGGCCCGCAAACATGAATTTTGTTGTTCACATGGTGATAGATT
TTATCGCCTTGCGAATGAATGTGCTCAAGTTTTGAGTGAAATAGTTATGTGTGGCGGTTG
CTATTATGTTAAGCCTGGTGGTACTAGCAGTGGTGATGCAACTACTGCTTTTGCTAATTC
TGTTTTTAATATATGTCAGGCTGTTACTGCTAATGTTTGTTCTCTTATGGCCTGTAATGG
CCATAAGATTGAAGATTTAAGTATACGCAATTTACAAAAACGCTTATACTCTAATGTTTA
TCGTACAGATTATGTTGATTATACATTTGTTAATGAGTATTATGAATTTTTATGTAAGCA
TTTTAGTATGATGATTTTGAGTGATGATGGTGTTGTCTGTTATAACTCTGATTATGCTAG
TAAGGGTTATATAGCTAATATAAGTGTTTTTCAACAAGTTTTGTACTATCAGAATAATGT
CTTTATGTCTGAATCTAAATGTTGGGTTGAAAATGATATTACTAATGGTCCTCATGAATT
TTGTTCCCAACATACTATGTTAGTTAAGATAGATGGTGATTATGTTTATTTACCATATCC
AGATCCTTCTAGAATTTTAGGAGCTGGTTGTTTTGTTGATGATTTATTGAAGACTGACAG
TATTCTTTTGATAGAGCGCTTTGTAAGTCTAGCTATAGATGCTTACCCTTTAGTACATCA
TGAAAATGAAGAATACCAAAAAGTCTTTCGTGTATATTTAGAATATATAAAAAAACTGTA
TAATGATCTTGGTACTCAGATCTTAGATAGTTATAGTGTTATTTTAAGTACTTGTGATGG
TTTAAAGTTTACTGAAGAATCATTTTACAAGAATATGTATTTAAAAAGTGCCGTGATGCA
GAGTGTAGGTGCATGCGTTGTTTGTTCATCACAAACTTCTTTGCGTTGTGGCAGTTGTAT
ACGTAAGCCTTTGTTATGTTGTAAATGTTGTTATGACCATGTTATGGCAACTAATCATAA
ATATGTTTTGAGTGTCTCACCTTACGTTTGTAATGCACCTAACTGTGATGTGAGTGATGT
CACCAAATTATATTTGGGCGGTATGTCTTACTATTGTGAAAACCATAAACCCCATTATTC
ATTTAAGTTAGTTATGAATGGTATGGTCTTTGGTTTGTATAAACAATCTTGCACGGGTTC
ACCTTATATAGATGATTTTAATAAGATAGCTAGTTGTAAATGGACAGAAGTTGATGATTA
TGTTCTGGCAAATGAGTGTATTGAACGTTTAAAGTTATTTGCTGCAGAAACTCAAAAGGC
AACTGAAGAGGCTTTTAAACAAAGCTATGCTTCTGCTACCATTCAAGAGATTGTTAGTGA
TAGAGAAGTTATTTTGTGTTGGGAGACAGGTAAAGTTAAACCACCACTTAATAAAAATTA
TGTTTTCACAGGCTACCATTTTACTAGTACTGGTAAGACAGTTTTAGGTGAGTATGTTTT
TGATAAAAGTGAATTAACTAACGGTGTGTATTACCGCGCTACAACTACTTATAAACTTTC
TATAGGTGATGTTTTTGTTTTAACATCACATTCTGTAGCTAGTTTAAGTGCACCTACACT
TGTCCCACAAGAGAACTATGCTAGTATAAGATTTTCTAGTGTTTATAGTGTTCCATTGGT
GTTTCAAAATAATGTTGCTAATTATCAGCACATTGGAATGAAACGTTATTGCACTGTTCA
AGGTCCCCCTGGTACGGGAAAGTCTCATCTTGCTATAGGTCTAGCTGTTTATTACTACAC
AGCACGTGTAGTTTATACTGCTGCTAGTCATGCTGCTGTAGATGCATTGTGTGAAAAAGC
TTATAAGTTTTTAAATATTAACGATTGTACACGTATTATTCCTGCTAAAGTTCGTGTAGA
TTGTTATGATAAGTTTAAAATTAATGATACCACTTGTAAGTATGTTTTTACCACAATAAA
TGCATTACCAGAGTTGGTTACAGATATTGTTGTTGTTGATGAAGTTAGTATGCTTACTAA
TTATGAATTGTCTGTTATAAATGCTCGTATTAAAGCTAAACATTATGTATATATTGGAGA
TCCTGCTCAATTACCTGCACCACGTGTGCTGTTGAGCAAGGGTTCTTTAGAACCTAGGCA
CTTCAATTCTATTACTAAAATAATGTGTTGTTTAGGTCCTGATATCTTTTTGGGAAATTG
TTATAGGTGTCCTAAAGAAATTGTAGAAACTGTTTCAGCATTGGTTTATGATAATAAACT
CAAGGCTAAAAATGATAATAGTTCATTATGTTTTAAAGTATATTTTAAGGGACAGACAAC
ACATGAGAGTTCAAGTGCTGTAAATATTCAACAGATATATCTAATTAGTAAATTTTTAAA
AGCTAATCCAGTTTGGAATAGTGCTGTTTTTATTAGTCCTTATAATAGTCAGAATTATGT
TGCTAAGCGTGTTTTAGGTGTTCAAACACAAACTGTAGATTCTGCTCAAGGTTCGGAATA
TGATTATGTTATATATTCACAAACAGCAGAAACAGCCCATTCTGTTAATGTTAATCGATT
TAATGTTGCCATAACTAGAGCCAAGAAGGGCATTTTTTGTGTTATGAGTAATATGCAATT
ATTTGAATCTCTTAATTTTATTACTCTACCTTTAGATAAAATTCAAAATCAAACTTTACC
TCGTTTGCATTGCACAACTAATCTTTTTAAAGATTGTAGTAAAAGTTGCTTAGGTTATCA
TCCAGCGCATGCCCCCTCATTTTTAGCAGTTGATGATAAATATAAGGTTAATGAAAATTT
GGCTGTAAATTTAAATATTTGTGAACCTGTTTTAACATATTCTCGTTTAATATCTCTTAT
GGGTTTTAAATTAGATTTGACTCTTGATGGTTATTCTAAATTGTTTATTACTAAAGATGA
AGCCATTAAACGTGTTAGAGGTTGGGTTGGTTTTGATGTTGAGGGCGCTCATGCTACTCG
CGAAAACATTGGAACAAACTTTCCACTGCAAATAGGTTTTTCAACTGGTGTGGATTTTGT
AGTTGAAGCTACTGGCTTATTTGCTGAGAGAGATTGTTATACTTTTAAAAAAACTGTAGC
TAAAGCTCCTCCTGGTGAAAAATTTAAACATTTAATACCCCTTATGTCAAAAGGTCAAAA
GTGGGATATTGTTAGAATTAGAATTGTTCAAATGTTATCTGATTATCTTTTAGACCTTTC
TGATAGTGTAGTATTTATTACTTGGTCTGCCAGTTTTGAACTTACTTGTTTAAGGTATTT
TGCTAAATTAGGCAGAGAGCTTAATTGTAATGTGTGTTCTAATCGTGCTACATGCTACAA
TTCTAGAACTGGTTATTATGGTTGTTGGCGCCATAGTTATACTTGTGATTATGTGTATAA
TCCACTTATTGTAGATATACAACAGTGGGGTTATACAGGTTCTTTAACTAGTAATCACGA
TATAATTTGTAATGTACATAAAGGTGCACATGTTGCGTCAGCTGATGCAATTATGACTCG
TTGTTTAGCAATCTATGATTGTTTTTGTAAATCTGTTAATTGGAATTTAGAGTATCCAAT
AATTTCTAATGAGGTCAGTATAAATACATCTTGTAGGTTATTGCAGCGTGTCATGCTTAA
AGCTGCCATGCTATGTAATAGATACAACTTATGTTATGACATAGGCAATCCTAAAGGTTT
AGCTTGTGTCAAAGATTATGAATTTAAATTTTATGATGCTTTTCCTGTAGCCAAGTCTGT
TAAACAGTTATTTTATGTCTATGATGTGCATAAAGATAATTTTAAAGATGGTTTATGTAT
GTTTTGGAATTGTAATGTTGATAAATATCCATCTAATTCAATTGTTTGTAGATTTGACAC
TCGAGTGTTAAATAAATTAAACCTTCCTGGATGTAATGGTGGTAGTTTGTATGTTAATAA
ACATGCATTCCATACTAATCCTTTTACTAGAACTGTTTTTGAAAATCTTAAGCCTATGCC
TTTTTTCTATTATTCAGATACGCCTTGTGTGTACGTAGATGGTTTAGAATCTAAACAAGT
TGATTACGTTCCTTTAAGAAGCGCCACTTGTATCACACGGTGTAATCTAGGTGGAGCTGT
TTGTTCAAAGCATGCTGAAGAATATTGTAACTACCTTGAGTCTTATAATATAGTTACTAC
AGCAGGCTTTACTTTTTGGGTTTATAAGAATTTTGATTTTTATAATTTATGGAACACTTT
TACTACGTTACAGAGTTTAGAAAACGTAATATATAACTTGGTTAATGTTGGTCATTATGA
TGGACGTACAGGTGAATTACCTTGTGCTATTATGAATGACAAAGTTGTTGTTAAGATTAA
TAATGTAGATACTGTTATTTTTAAAAATAATACATCATTTCCTACTAATATAGCTGTTGA
ATTGTTTACAAAACGTAGTATCCGGCACCACCCTGAACTTAAGATTCTTAGAAATTTGAA
CATTGATATTTGTTGGAAGCATGTCCTGTGGGATTATGTTAAAGATAGTTTGTTTTGTAG
TTCCACTTATGGTGTTTGTAAATACACAGATTTGAAGTTCATCGAAAATTTGAATATACT
TTTTGATGGTCGTGACACTGGCGCTTTAGAAGCTTTTAGAAAAGCAAGAAATGGTGTTTT
TATTAGTACTGAAAAATTAAGTAGGTTATCAATGATTAAAGGTCCGCAACGAGCTGATTT
AAATGGTGTGATTGTGGATAAAGTTGGAGAACTCAAAGTTGAGTTTTGGTTCGCTATGAG
AAAAGATGGTGACGATGTTATCTTCAGCCGAACAGACAGCCTATGCTCAAGCCATTACTG
GAGCCCACAAGGTAATCTAGGTGGTAATTGCGCGGGTAATGTCATTGGTAATGATGCTCT
AACACGTTTTACTATCTTTACTCAGAGTCGTGTATTGTCAAGTTTTGAACCTCGCTCAGA
TTTAGAACGGGATTTTATTGATATGGATGATAATCTGTTTATTGCTAAATATGGTTTAGA
AGACTATGCATTTGATCATATAGTTTATGGTAGTTTTAACCATAAAGTTATAGGAGGTTT
GCATTTGCTTATAGGCTTATTTCGTAGGAAAAAAAAATCTAATTTGTTAATTCAAGAGTT
TTTACAGTATGATTCTAGTATTCATTCATATTTTATTACTGATCAGGAGTGTGGTAGTAG
TAAGAGTGTTTGTACAGTTATTGATTTATTATTAGATGATTTTGTTTCTATTGTTAAGTC
ATTAAATTTGAGTTGTGTTAGTAAAGTTGTTAATATTAATGTTGATTTTAAGGATTTTCA
ATTTATGTTGTGGTGTAATGATAATAAAATTATGACTTTTTATCCTAAAATGCAAGCCAC
TAATGATTGGAAACCTGGCTATTCTATGCCTGTTTTGTATAAGTATTTGAATGTTCCATT
AGAGAGAGTCTCTTTATGGAATTATGGTAAACCTATTAATTTGCCTACAGGCTGTATGAT
GAATGTTGCTAAGTACACTCAATTATGTCAGTATTTGAATACTACAACATTAGCTGTTCC
TGTTAATATGCGTGTTTTACATTTAGGTGCAGGGTCTGATAAAGAAGTAGCTCCAGGTTC
TGCTGTTTTAAGACAGTGGTTACCATCTGGTAGTATTCTTGTAGATAATGATTTAAACCC
ATTTGTTAGCGATAGTTTAGTTACTTATTTTGGAGATTGTATGACTTTACCATTTGATTG
TCATTGGGATTTGATAATATCTGATATGTATGATCCTCTTACTAAAAATATTGGTGATTA
TAATGTGAGTAAGGATGGGTTTTTTACTTACATTTGTCATTTAATTCGTGATAAATTATC
TTTGGGTGGTAGTGTAGCTATAAAAATTACAGAGTTTTCTTGGAATGCTGATTTATATAA
ATTAATGAGTTGTTTTGCATTTTGGACAGTTTTTTGTACTAATGTAAATGCTTCTTCTAG
TGAAGGGTTTTTAATAGGTATAAATTACCTGGGTAAATCTTCTTTTGAAATAGATGGCAA
TGTTATGCATGCTAACTATTTGTTTTGGAGAAATAGTACAACATGGAATGGCGGTGCTTA
TAGTTTATTTGATATGACTAAATTTTCTTTGAAATTGGCTGGCACTGCTGTTGTTAATTT
AAGACCAGATCAATTAAATGATTTAGTTTATTCTCTTATTGAAAGAGGTAAATTATTAGT
TCGCGATACGCGTAAAGAGATTTTTGTTGGTGATAGTCTTGTAAATACTTGTTAGATCT-
------------------------------------------------------------
------------------------------------------------------------
------------------------------------------------------------
------------------------------------------------------------
------------------------------------------------------------
------------------------------------------------------------
------------------------------------------------------------
------------------------------------------------------------
------------------------------------------------------------
------------------------------------------------------------
------------------------------------------------------------
------------------------------------------------------------
------------------------------------------------------------
-----------------------------------------------------CATTAAA
TCTAAACTATGTTAATTATTTTTTTATTTTTTTATTTCTGTTATGGTTTTAATGAACCTC
TTAATGTTGTGTCTCATTTAAACCATGACTGGTTTTTATTTGGTGATAGTCGTTCTGATT
GTAACCATATTAATAATTTAAAAATTAAAAATTTTGATTATTTGGATATTCACCCTAGTT
TGTGCAACAATGGTAAGATTTCATCTAGTGCCGGTGATTCTATTTTTAAGAGTTTTCATT
TCACTCGATTTTATAATTACACTGGCGAAGGTGATCAAATTATTTTTTATGAGGGTGTTA
ATTTTAATCCTTATCATAGATTTAAGTGTTTTCCTAATGGTAGTAATGATGTATGGCTTC
TTAACAAGGTAAGATTTTATCGTGCCTTATATTCTAATATGGCCTTTTTTCGTTATCTTA
CTTTTGTTGATATTCCTTATAATGTTTCTCTTTC---TAAGTTTAATTCT---TGTAAAA
GTGATATTTTATCACTTAACAATCC------TAT---------------------TTTTA
TTAATTATTCTAAGGAAGTTTATTTTACTTTATTAGGTTGTTCTCTTTATTTAGTACCGC
TTTGCCTTTTTAAATCTAACTT---------------------------TAGTCAGTACT
ATTATAACATAGATACTGGCTCTGTTTATGGTTTT------------TCTAATGTTGTTT
ATCCTGATTTAGACTGTATTTATATTTCTCTTAAACCAGGTTCTTATAAAGTTTCCACCA
CTGCACCTTTTTTATCCTTACCTACTAAAGCTCTCTGTTTTGATAAATCTAAACAATTTG
TACCTGTACAGGTTGTTGATTCTAGATGGAACAACGAGCGTGCCTCAGATATTTCTTTAT
CTGTTGCATGTCAATTGCCATATTGTTATTTTCGCAATTCTTCTGCTAATTATGTTGGCA
AGTATGATATTAACCACGGTGATAGTGGTTTTATTTCTATTTTATCTGGTCTTTTATATA
ATGTTTCTTGTATTTCATATTATGGTGTATTTTTATATGATAATTTTACATCCATTTGGC
CCTATTATTCTTTTGGTAGGTGTCCTACATCTTCTATTATTAAAC------ATCCAATTT
GTGTTTATGATTTTTTGCCTATTATTTTACAAGGTATTTTATTATGTTTAGCTTTACTTT
TTGTTGTTTTTCTATTATTCT-------------------TGTTATATAACGATAAATCT
CATTAAATCTAAACATGTTATTAATTATTTTTATTTTGCCTACAACATTAGCTGTTATAG
GTGATTTTAATTGTACTAATTTTGCTATTAATGATTTAAACACCACAGTTCCTCGCATAA
GTGAGTATGTTGTGGATGTTTCTTATGGTTTGGGTACATATTATATACTTGATCGTGTTT
ATTTAAATACTACTATATTATTTACTGGTTATTTCCCTAAATCTGGTGCCAATTTTAGGG
ATCTATCTTTAAAAGGTACTACATATTTGAGTACTCTTTGGTATCAGAAACCCTTTTTAT
CTGATTTTAATAATGGTATTTTTTCTAGAGTTAAGAATACTAAGTTGTATGTTAATAAAA
CTTTGTATAGTGAGTTTAGTACTATAGTTATAGGTAGTGTTTTTATTAACAACTCTTATA
CTATTGTTGTTCAACCTCATAATGGTGTTTTGGAGATTACAGCTTGTCAATACACTATGT
GTGAGTATCCTCATACTATTTGTAAAT---CTAAAGGTAGTTCTCGTAATGAATCTTGGC
ATTTTGA---TAAATCTGAACCTTTGTGTCTGTTCAAGAAAAATTTTACTTATAATGTTT
CTACAGATTGGTTGTATTTTCATTTTTATCAAGAACGTGGCACTTTTTATGCTTATTATG
CTGATTCTGGCATGCCTACTACTTTTTTATTTAGTTTGTATCTTGGTACTCTTTTATCTC
ATTATTATGTTTTGCCTTTGACTTGTAATGCTATATCTTCTAATACTGATAATGAGACTT
TACAATATTGGGTTACACCTTTGTCTAAACGCCAATATCTTCTTAAATTTGACAACCGTG
GTGTTATTACTAATGCTGTTGATTGTTCTAGTAGTTTCTTTAGCGAGATTCAATGTAAAA
CTAAATCTTTATTACCTAATACTGGTGTTTATGACTTATCTGGTTTTACTGTTAAGCCTG
TTGCAACTGTACATCGTCGTATTCCTGATTTACCTGATTGTGACATTGATAAATGGCTTA
ACAATTTTAATGTACCCTCACCTCTTAATTGGGAACGTAAAATTTTTTCTAATTGCAACT
TTAATTTGAGTACTTTGCTTCGTTTAGTTCATACTGATTCTTTTTCTTGTAATAATTTTG
ATGAATCTAAGATATATGGTAGTTGTTTTAAGAGTATTGTTTTAGATAAATTTGCCATAC
CCAACTCCAGACGATCTGATTTGCAGTTGGGCAGTTCTGGTTTTCTGCAATCTTCTAATT
ATAAAATTGACACTACTTCTAGTTCTTGTCAATTGTATTATAGTTTGCCTGCAATTAATG
TTACTATTAATAATTATAATCCTTCTTCTTGGAATAGAAGGTATGGTTTTAATAATTTTA
ATTTGAGCTCTCAT---------------AGTGTTGTTTACTCACGTTATTGTTTTTCTG
TTAATAATACTTTTTGTCCTTGTGCTAAACCTTCTTTTGCTTCAAGTTGCAAGAGTCATA
AACCACCTTCTGCTTCCTGTCCTATTGGTACTAATTATCGTTCTTGTGA---GAGTACTA
CTGTACTCGACCACACTGACTGGTGTAGGTGTTCTTGTTTACCTGATCCTATAACTGCTT
ATGACCCTAGGTCTTGTTCTCAAAAAAAGTCTCTGGTTGGTGTTGGTGAACATTGTGCAG
GGTTCGGTGTTGATGAAGAAAAGTGTGGTGTATTGGATGGATCATATAATGTTTCTTGTC
TTTGTAGTACTGATGCCTTTCTAGGTTGGTCTTATGACACTTGCGTCAGTAACAACCGTT
GTAATATTTTTTCTAATTTTATTTTAAATGGTATCAATAGTGGTACCACTTGTTCTAATG
ATTTATTGCAGCCTAATACTGAAGTTTTTACTGATGTTTGTGTTGATTACGACCTTTATG
GTATTACAGGACAAGGTATTTTTAAAGAAGTTTCTGCTGTTTATTATAATAGTTGGCAAA
ATCTTTTGTATGATTCTAATGGCAACATTATTGGTTTTAAAGATTTTGTTACTAATAAAA
CATATAATATTTTCCCTTGTTATGCAGGAAGAGTTTCTGCTGCTTTTCATCAAAATGCTT
CCTCTTTGGCTTTACTTTATCGTAATTTAAAATGTAGCTATGTTTTGAATAAT---ATTT
CTTTAGCTACTCAGCCA------TATTTTGATAGTTATCTTGGTTGCGTTTTTAATGCTG
ATAATTTAACTGATTATTCTGTTTCTTCTTGTGCTCTTCGCATGGGTAGTGGTTTTTGTG
TTGATTATAACTCACCTTCTTCTTCCTCTTCGCGTCGTAAACGTAGAAGTATTTCTGCTT
CTTATCGTTTTGTTACTTTTGAACCCTTTAATGTCAGTTTTGTTAATGACAGTATTGAGT
CTGTGGGTGGTCTTTATGAGATCAAAATTCCCACTAACTTTACTATAGTTGGTCAAGAGG
AATTTATTCAAACTAATTCTCCTAAAGTTACTATTGATTGTTCTTTATTTGTCTGTTCTA
ATTATGCAGCTTGCCATGACTTATTGTCAGAGTATGGCACTTTTTGTGATAATATTAATA
GTATTTTAGATGAAGTTAATGGTTTACTTGATACTACTCAATTGCATGTAGCTGATACTC
TTATGCAAGGTGTCACACTTAGCTCCAATCTTAATACTAATTTGCATTTTGATGTTGATA
ATATTAATTTTAAATCCCTAGTTGGATGTTTAGGTCCACACTGCGGTTCTTCTTCTCGTT
CTTTTTTTGAAGATTTATTGTTTGACAAAGTTAAACTTTCAGATGTTGGTTTTGTTGAAG
CTTATAACAATTGTACTGGTGGTAGTGAAATTAGAGATCTTCTTTGTGTACAATCCTTTA
ATGGTATTAAAGTTTTGCCTCCTATTTTGTCTGAATCTCAAATTTCTGGTTACACCACAG
CCGCTACTGTTGCTGCTATGTTTCCACCATGGTCAGCAGCAGCTGGCATACCATTTTCTC
TTAATGTACAATATAGAATTAATGGTTTGGGTGTTACTATGGATGTTCTTAATAAAAATC
AAAAGTTGATAGCTACTGCTTTTAATAATGCTCTTCTTTCTATTCAGAATGGTTTTAGTG
CTACCAACTCTGCACTTGCTAAAATACAAAGTGTTGTTAATTCTAATGCTCAAGCACTTA
ATAGTTTGTTACAGCAATTATTTAATAAATTTGGTGCAATTAGTTCTTCTTTACAAGAAA
TTTTATCTCGTCTCGATGTTTTAGAGGCTCAGGTTCAGATTGATAGGCTTATTAATGGTC
GTTTAACTGCTTTAAATGCTTATGTCTCTCAACAGCTTAGTGATATTTCTCTTGTAAAAT
TTGGTGCTGCTTTAGCTATGGAGAAGGTTAATGAGTGTGTTAAAAGTCAATCTCCTCGTA
TTAATTTTTGTGGTAATGGTAATCATATTTTGTCATTAGTTCAAAATGCTCCTTATGGTT
TGTTGTTTATGCATTTTAGTTATAAACCTATTTCTTTTAAAACTGTTTTAGTAAGTCCTG
GTTTGTGTATATCAGGTGATGTAGGTATTGCACCTAAACAAGGGTATTTTATTAAACATA
ATGATCATTGGATGTTCACTGGTAGTTCTTACTATTATCCTGAACCAATTTCAGATAAAA
ATGTTGTTTTTATGAATACTTGTTCTGTTAATTTTACTAAAGCGCCTCTTGTTTATTTGA
ATCATTCTGTACCAAAATTGTCTGATTTTGAATCTGAGTTATCTCATTGGTTTAAAAATC
AAACATCCATTGCGCCTAATTTGACTTTAAATCTTCATACTATTAATGCTACTTTTTTAG
ATTTGTATTATGAGATGAATCTTATTCAAGAGTCTATTAAGTCTTTGAATAATAGTTATA
TCAATCTTAAAGATATAGGTACATATGAAATGTATGTAAAATGGCCTTGGTATGTTTGGC
TACTAATTTCTTTTTCATTTATAATATTCCTTGTATTGCTCTTTTTTATATGTTGTTGTA
CTGGTTGTGGTTCTGCATGTTTTAGTAAATGTCATAATTGTTGTGATGAGTATGGTGGTC
ATCATGATTTTGTTATCAAAACATCTCATGATGATT------------------AGAATC
TCTTGTCAGATCTCATTAAATCTAAACTTTATTT--------------------------
------------------------------------------------------------
------------------------------------------------------------
------------------------------------------------------------
------------------------------------------------------------
------------------------------------------------------------
------------------------------------------------------------
----------------------------ATGGACGTTTGGAGACCTAGCTACACACATTC
TCTTGTTATTAGAGAATTTGGTGTTACAAACCTTGAAGATTTGTGTCTAAAGTATAATTA
CTGTCAACCTATTGTTGGTTACTGTATTGTACCTTTAAATGTTTGGTGTCGCAAGTTTGG
CAAATTTGCTTCTCACTTTACATTACGTAGTCACGATATTTCCCATAGTAATAATTTTGG
TGTTGTAACTAGTTTTACTACTTATGGTAATACTGTTTCTGAGGCTGTGTCTAGATTAGT
TGAATCAGCTTCTGAATTTATTGTTTGGCGTGCAGAGGCACTTAATAAGTATGGTTGATT
TATTTTTCAATGATACTGCTTGGTACATAGGACAGATTTTAGTTTTAGTTTTATTTTGTC
TTATTTCTTTAATCTTTGTTGTTGCTTTTTTAGCAACTATTAAGCTTTGTATGCAACTTT
GTGGTTTTTGTAATTTCTTTATTATTTCACCTTCGGCTTACGTTTATAAAAGAGGTATGC
AGTTGTATAAGTCTTATAGTGAACAAGTTATACCACCCACTTCAGATT-----ATTTAAT
CTAAATCTAAACATTATGAATAAATCTTTTCTTCCTCAA---------------TTTACT
TCTGATCAAGCTGTTACATTCTTAAAAGAATGGAATTTCTCTTTGGGTGTAATACTACTT
TTTATTACTATCATATTGCAGTTCGGTTATACGAGCCGTAGTATGTTTGTTTATCTTATC
AAGATGATTATTCTTTGGCTTATGTGGCCATTGACTATCACCTTGACTATATTTAATTGT
TTTTATGCTTTGAATAATGCTTTTCTTGCATTTTCTATAGTGTTTACTATTATTTCTATT
GTTATATGGATTCTTTATTTTGTTAATAGTATTCGGCTTTTTATTAGAACTGGCAGTTGG
TGGAGTTTTAATCCAGAGACCAATAATCTTATGTGTATTGATATGAAAGGCAAGATGTTT
GTTAGGCCAGTTATTGAGGACTATCACACATTAACTGCTACTGTTATTCGTGGTCATCTT
TATATACAGGGTGTCAAACTTGGCACTGGTTATACTCTTTCAGATTTGCCCGTATATGTT
ACTGTAGCTAAGGTGCAAGTACTTTGTACCTATAAACGTGCCTTTTTAGATAAGTTAGAT
GTTAATAGTGGTTTTGCTGTTTTTGTTAAGTCTAAAGTTGGTAACTATCGTTTACCGTCT
AGTAAACCTAGTGGTATGGATACTGCCTTGTTAAGAGCTTAAATCTAAACTATTAGGATG
TCTTATACTCCCGGTCATT---ATGCTGGAAGTAGAAGCTCCTCTGGAAATCGTTC----
--AGGAATCCTCAAGAAAACTTCTTGGGCTGACCAATCTGAGCGAAATTACCAAACCTTT
AATAGAGGCAGAAAAACCCAACCTAAATTCACTGTGTCTACTCAACCACAAGGAAATACT
ATCCCACATTATTCCTGGTTCTCCGGGATCACTCAATTTCAAAAAGGTAGAGACTTTAAA
TTTTCAGATGGTCAAGGAGTTCCCATTGCTTTCGGAGTACCCCCTTCTGAAGCAAAAGGA
TATTGGTATAGACACAGCCGGCGTTCTTTTAAAACAGCTGATGGTCAACAAAAGCAGTTG
TTACCGAGATGGTATTTCTACTATCTCGGTACCGGCCCATATGCCAATGCATCCTATGGT
GAATCCCTCGAAGGGGTCTTCTGGGTTGCTAATCACCAAGCTGACACTTCTACTCCCTCC
GATGTTTCGTCAAGGGATCCTACTACTCAAGAAGCTATCCCTACTAGGTTTCCGCCTGGT
ACGATTTTGCCTCAAGGCTATTATGTTGAAGGCTCAGGAAGGTCTGCTTCTAATAGTCGA
CCAGGTTCACGTTCTCAATCACGTGGACCCAATAATCGTTCATTAAGTAGAAGTAATTCT
AATTTTAGACATTCAGATTCTATAGTAAAACCTGATATGGCTGATGAGATCGCTAATCTT
GTTTTAGCCAAGCTTGGTAAAGATTC---TAAACCTCAGCAAGTCACTAAGCAAAATGCC
AAGGAAATCAGGCATAAAATTTTAACAAAACCTCGCCAAAAGCGAACTCCTAATAAACAT
TGTAATGTTCAACAGTGTTTTGGTAAAAGAGGACCTTCTCAAAATTTTGGTAATGCTGAA
ATGTTAAAGCTTGGTACTAATGATCCTCAGTTTCCTATTCTTGCAGAATTAGCTCCTACA
CCAGGTGCTTTTTTCTTTGGTTCTAAATTAGACTTGGTTAAAAGAGATTCCGAGGCT---
GACTCACCTGTTAAAGATGTTTTTGAACTTCATTATTCTGGTTCTATTAGGTTTGATAGT
ACTTTACCAGGCTTTGAGACAATTATGAAAGTTCTTGAAGAGAATTTAAATGCTTACGTT
AATTCTAATCAGAACACTGATTCTGATTCGTTGAGTTCTAAACCTCAGCGTAAAAGAGGT
GTTAAACAATTACCAGAACAGTTTGACTCTCTTAATTTAAGTGCTGGTACTCAGCACATT
TCA------------------AATGATTTTACTCCTGAGGATCATAGTTTACTTGCTACT
CTTGATGATCCTTATGTAGAAGACTCTGTTGCTTAATGAGAATGAATCCTAATTCGACAC
TAGGTGGTAACCCCTCGCTA-TTATTCGGAATAGGACACTCTCTATCAGAATGAAT-TCT
TGCTGTAATAACAGATAGAGTAGGTTGTTACAGACTATATATTAATTAGTAGAAATTTTA
TATTTAGACATTTGATTGTTAGAGTAGTTATAAGGTTTAGCTGTA---GTATAAACGCCT
CCGGGAAGAGCTATCAATTGTAGTGTTTAATATATATATTAGTATATGATTGAAATTAAT
TATAGCCTTTTGGAGGAATTAC
>DQ415899.1 Human coronavirus HKU1 strain N22 genotype C, complete genome
--------------GAGCGATTGACGTTCGTACCGTCTATCAGCTTACGATCTCTTGTCA
GATCTCATTAAATCTAAACTT--TTTAAACAAGATTCCCTGTTATCCATGCTTGTGAGTG
TGGTTTAATCATAATCTTGTATTTTACTTTCCACACTTTTCATCTCTCTGTCAGTGACGT
GTTGGTTGTCCTCAGCGTCCCTCCCATAGGTC----------------------------
-----GCAATGATTAAAACCAGCAAATACGGTCTCGGCTTCAAGTGGGCGCCAGAATTTC
GTTGGCTGCTTCCGGATGCAGCGGAGGAGTTGGCTAGTCCTATGAAGTCAGATGAGGGTG
GGTTATGCCCCTCTACTGGTCAAGCGATGGAAAGTGTTGGATTTGTTTATGATAATCATG
TGAAGATAGATTGTCGCTGCATTCTTGGACAAGAATGGCATGTGCAGTCAAATCTTATCC
GTGATATTTTTGTTCATGAAGATCTACATGTTGTAGAAGTTCTAACTAAAACAGCCGTAA
AGTCCGGTACGGCAATTTTAATTAAATCACCTTTGCATAGCTT-----------------
----GGGTGGTTTTCCTAAAGGGTATGTTATGGGCTTGTTCCGTT---------------
---------CATACAAGACTAAACGTTATGTTGTACATCATCTTTCTATGACTACATCTA
CTACTAATTTTGGTGAAGA------TTTTTTTGGTTGGATTGTACCTTTTGGTTTTATGC
CATCTTATGTTCACAAATGGTTTCAATTCTGTAGGTTGTATAT-----------------
----------------TGAAGAGAGTGATTTAATAATTTCAAATTTTAAATTTGATGATT
ATGATTTTAGTGTAGAAGCTGCTTATGCTGAGGTTCATGCTGAGCCTAAAGGTAAATATT
CACAAAAAGCTTATGCTTTACTTAGACAATATCGTGGTATTAAACCCGTACTTTTTGTAG
ACCAGTATGGTTGTGACTATTCTGGTAAATTAGCAGATTGTCTTCAAGCTTATGGTCATT
ATTCTTTGCAAGATATGAGACAAAAGCAGTCTGTATGGCTTGCCAATTGTGACTTTGATA
TTGTAGTGGCTTGGCATGTAGTTCGTGATTCACGATTTGTTATGCGCCTGCAGACTATAG
CTACTATTTGTGGTATTAAATACGTTGCACAACCTACAGAAGATGTAGTAGATGGAGATG
TAGTTATACGTGAACCTGTACATTTATTATCTGCTGATGCAATAGTTTTAAAGCTTCCTA
GTTTGATGAAAGTTATGACTCATATGGATGATTTTTCTATTAAATCTATATATAATGTTG
ATTTGTGTGATTGTGGTTTTGTTATGCAGTATGGTTATGTAGATTGTTTTAATGATAATT
GTGATTTTTATGGTTGGGTTTCAGGTAATATGATGGATGGTTTTTCTTGTCCATTGTGTT
GTACAGTTTATGACTCTAGTGAAGTTAAAGCCCAATCATCTGGTGTTATTCCTGAGAATC
CTGTGTTATTTACTAATAGTACTGATACTGTTAACCCTGATTCTTTTAATTTGTATGGTT
ATTCTGTCACACCATTTGGTTCTTGTATATATTGGTCGCCACGTCCTGGATTGTGGATTC
CTATAATTAAATCTTCAGTCAAGTCTTATGATGATTTGGTTTATTCAGGTGTAGTAGGTT
GTAAATCTATTGTTAAAGAAACTGCTCTTATTACTCATGCACTTTACTTAGATTATGTTC
AATGTAAGTGTGGTAATCTTGAACAAAATCATATTCTTGGTGTTAATAATTCTTGGTGTA
GGCAACTGTTGCTTAATAGAGGTGATTATAATATGCTTCTAAAAAATATTGACTTGTTTG
TTAAGCGTCGTGCTGATTTTGCTTGCAAATTTGCAGTTTGTGGAGATGGTTTTGTACCTT
TTTTACTAGATGGTTTAATTCCCCGTAGTTATTATCTAATTCAGAGTGGTATTTTCTTTA
CATCTTTGATGTCTCAATTTTCACAAGAAGTTTCTGATATGTGTTTAAAAATGTGTATTT
TGTTTATGGACAGAGTTTCAGTTGCTACATTTTATATAGAGCATTATGTTAATAGGTTGG
TTACTCAATTTAAGTTATTGGGTACTACACTTGTTAATAAAATGGTTAATTGGTTTAATA
CCATGTTAGATGCTAGTGCACCTGCTACAGGCTGGCTTCTTTACCAATTATTGAATGGTT
TTTTTGTAGTATCTCAAGCCAACCTTAATTTTGTTGCTTTAATACCTGATTATGCTAAAA
TTTTAGTTAATAAATTTTACACTTTTTTTAAGTTATTATTAGAGTGTGTTACAGTTGATG
TTTTAAAAGATATGCCTGTTCTTAAAACTATTAATGGTTTAGTTTGTATTGTAGGCAATA
AGTTTTATAACGTTAGTACAGGGTTAATTCCTGGTTTTGTTTTACCATGTAATGCACAGG
AGCAACAAATTTATTTTTTTGAAGGCGTTGCAGAATCTGTTATAGTAGAAGATGATGTTA
TTGAGAATGTCAAATCTTCTTTATCATCTTATGAGTATTGTCAACCACCTAAATCTGTAG
AAAAAATTTGTATTATAGATAATATGTACATGGGTAAGTGTGGTGATAAATTTTTCCCTA
TTGTTATGAATGATAAAAATATTTGTCTTTTAGATCATGCTTGGCGTTTTCCATGTGCAG
GTAGAAAAGTTAATTTTAACGAGAAACCTGTTGTTATGGAGATTCCGTCTTTGATGACAG
TTAAGGTTATGTTTGATTTAGATTCTACTTTTGATGATATTTTAGGTAAAGTTTGTTCAG
AATTTGAAGTAGAAAAGGGTGTTACTGTAGATGATTTTGTTGCTGTTGTTTGTGATGCTA
TAGAGAATGCTTTAAACTCTTGTAAAGAGCATCCAGTGGTTGGTTATCAAGTTCGTGCAT
TTTTAAATAAACTTAATGAGAATGTTGTTTATTTATTTGATGAGGCTGGTGATGAAGCAA
TGGCCTCTCGTATGTATTGTACTTTTGCTATTGAGGATGTTGAAGACGTTATCAGTAGTG
AAGATGTCGAAG------ATACTATTGATGGTGTCGTTGAAGACACTATTAATGA-----
----CGATGAAGATGTTGTTACTGGTGACAATGACGATGAAGATGTTGTTACTGGTGACA
ATGACGATGAAGAT---GTTGTTACTGGTGACAATGACGATGAAGATGTTGTTACTGGTG
ACAATGACGATGAAGATGTTGTTACTGGTGACAATGACGATGAAGATGTTGTTACTGGTG
ACAATGACGATGAAGATGTTGTTACTGGTGACAATGACGATGAAGATGTTGTTACTGGTG
ACAATGACGATGAAGATGTTGTTACTGGTGACAATGACGATGAAGATGTTGTTACTGGTG
ACAATGACGATGAAGATGTTGTTACTGGTGACAATGACGATGAAGATGTTGTTACTGGTG
ACAATGACGATGAAGATGTTGTTACTGGTGACAATAACGATGAAGATGTTGTTACTGGTG
ACAATAACGATGAAGAGAGTGTTACTGG--------------------------------
------------------------------------------------------------
------------------------------------------------------------
----------TGACAATGATGACCAAATTGTTGTTACTGGTGATGATGTAGATGATAT--
-------------CGAAAGTATTTATGACTTTGATACTTATAAAGCTCTTTTAGTTTTTA
ATGATGTCTATAATGATGCTTTGTTTGTTAGTTATGGTTCTAGTGTTGAAACAGAAACAT
ATTTTAAAGTTAATGGTTTATGGTCACCTACTATTACACATACTAACTGTTGGTTGCGTT
CTGTGTTACTTGTAATGCAGAAATTACCTTTTAAGTTTAAGGATTTAGCTATTGAAAATA
TGTGGTTATCTTATAAGGTGGGTTATAATCAAAGTTTTGTTGATTATTTACTGACCACTA
TTCCTAAAGCTATTGTTTTGCCTCAAGGTGGTTATGTAGCTGATTTTGCTTATTGGTTTT
TAAACCAGTTTGATATTAATGCGTATGCTAATTGGTGTTGTTTAAAATGTGGTTTTTCTT
TTGATTTAAACGGTTTGGATGCTGTGTTTTTTTATGGAGATATTGTGTCTCATGTTTGTA
AGTGTGGACATAATATGACTCTAATAGCAGCGGACTTACCTTGTACATTACATTTTTCAT
TATTTGATGACAATTTTTGTGCTTTTTGCACCCCTAAAAAAATTTTTATTGCTGCATGTG
CTGTGGATGTAAACGTTTGTCATTCTGTAGCTGTTATAGGTGATGAACAAATAGATGGTA
AGTTTGTTACTAAATTTAGTGGTGATAAATTTGATTTTATAGTAGGTTATGGAATGTCAT
TTAGTATGTCTTCTTTTGAGTTAGCTCAATTGTATGGTTTGTGTATAACACCTAATGTAT
GTTTTGTTAAAGGTGATATTATAAATGTTGCTAGACTTGTTAAAGCTGATGTTATTGTTA
ATCCTGCTAATGGGCATATGCTCCATGGTGGTGGAGTTGCAAAAGCTATAGCTGTAGCTG
CAGGTAAAAAATTTTCTAAAGAAACTGCTGCTATGGTTAAATCTAAGGGTGTTTGCCAAG
TAGGAGATTGTTATGTTTCTACCGGTGGTAAATTATGTAAAACAATTCTTAATATTGTAG
GCCCTGATGCTAGACAAGATGGAAGACAATCTTATGTTTTGTTAGCACGTGCTTATAAGC
ATCTTAATAATTATGATTGTTGTTTGTCTACTCTCATATCGGCTGGTATATTTAGTGTTC
CTGCTGATGTGTCATTAACTTACCTTCTAGGTGTTGTTGATAAACAAGTTATCCTTGTTA
GTAATAATAAAGAAGATTTTGATATTATTCAAAAATGTCAAATTACTTCAGTTGTTGGTA
CTAAAGCATTGGCTGTTAGATTAACTGCTAATGTAGGCCGTGTTATTAAATTTGAGACAG
ATGCATACAAACTTTTCTTGAGTGGTGATGATTGTTTTGTTTCAAATTCTTCTGTTATAC
AAGAAGTTTTATTACTTCGTCATGATATACAATTGAATAATGACGTTCGTGATTATTTGT
TGTCTAAGATGACTAGTCTTCCTAAAGATTGGCGTCTTATCAATAAATTTGATGTTATTA
ACGGTGTTAAAACTGTTAAATATTTTGAGTGTCCTAATTCTATTTATATATGTAGTCAGG
GTAAAGACTTTGGTTATGTATGTGATGGTTCTTTTTATAAAGCAACTGTTAATCAAGTTT
GTGTTTTATTAGCTAAGAAGATAGATGTTTTGCTTACTGTAGATGGTGTTAATTTTAAAT
CTATTTCTCTTACTGTAGGTGAAGTTTTTGGTAAAATACTTGGTAATGTTTTCTGTGATG
GCATTGATGTTACTAAGTTAAAGTGTAGTGATTTTTATGCCGATAAAATTTTATATCAGT
ATGAAAATTTGTCTTTAGCTGATATTTCTGCTGTACAAAGTTCATTCGGGTTTGATCAGC
AACAATTGCTTGCTTACTATAATTTTTTAACAGTATGTAAATGGTCTGTAGTTGTTAACG
GTCCATTTTTTTCTTTTGAACAGTCTCATAATAATTGTTATGTGAATGTAGCTTGTCTTA
TGTTGCAGCATATTAATCTTAAATTTAATAAATGGCAGTGGCAGGAAGCATGGTATGAAT
TTCGTGCTGGCAGACCACATAGGTTAGTTGCTCTTGTTTTAGCTAAAGGTCATTTTAAAT
TTGATGAACCATCAGATGCTACTGATTTTATCCGTGTTGTTTTGAAACAAGCTGATTTAT
CAGGTGCAATTTGTGAATTAGAACTTATTTGTGATTGTGGTATTAAACAAGAAAGTCGTG
TTGGTGTTGATGCTGTTATGCATTTTGGTACATTAGCAAAGACTGATCTTTTTAATGGTT
ATAAGATTGGCTGTAATTGTGCAGGTAGAATTGTCCATTGTACTAAATTGAATGTACCAT
TTTTGATTTGTTCTAATACTCCTCTGAGTAAGGATTTACCTGATGATGTTGTTGCAGCTA
ACATGTTTATGGGTGTAGGTGTAGGCCATTATACACATTTGAAATGTGGTTCACCTTACC
AACATTATGATGCTTGTAGTGTTAAAAAATATACAGGTGTTAGTGGTTGTTTAACTGACT
GCTTGTATCTTAAAAATTTAACCCAGACTTTTACATCTATGTTGACTAATTATTTTTTGG
ATGATGTTGAAATGGTTGCTTATAACCCTGATCTTTCACAATATTATTGTGATAATGGTA
AGTATTATACAAAACCTATTATAAAGGCTCAGTTTAAACCATTTGCTAAAGTTGACGGTG
TTTATACTAACTTTAAGTTAGTTGGACATGATATTTGTGCTCAATTGAATGATAAGTTAG
GTTTTAATGTAGATTTGCCGTTTGTTGAGTACAAAGTAACAGTCTGGCCTGTAGCTACTG
GTGATGTTGTTTTGGCATCTGATGATTTATATGTGAAACGTTATTTTAAAGGATGTGAAA
CTTTTGGTAAGCCTGTTATTTGGTTTTGTCATGATGAAGCATCATTGAATTCTCTTACTT
ATTTTAATAAACCTAGTTTTAAATCTGAAAATAGATATAGTGTTTTGTCTGTTGATTCTG
TATCTGAGGAGTCACAAGGTAATGTGGTTACTTCTGTTATGGAATCGCAGATTAGTACTA
AAGAGGTTAAGTTAAAGGGTGTTAGAAAGACTGTTAAAATAGAAGATGCTATTATTGTTA
ATGATGAAAATAGTTCTATTAAGGTTGTTAAAAGTTTATCTTTAGTTGATGTTTGGGATA
TGTATTTGACAGGTTGTGATTATGTTGTTTGGGTTGCTAATGAATTGTCACGCCTAGTTA
AATCACCAACAGTTAGGGAATATATACGATATGGTATTAAACCTATTACTATACCTATAG
ATTTGTTATGTTTAAGAGATGATAATCAAACTCTTTTAGTTCCTAAAATTTTTAAAGCAA
GAGCTATAGAATTTTATGGTTTTTTGAAGTGGTTGTTTATTTATGTTTTTAGTTTATTAC
ATTTTACAAATGATAAAACCATTTTTTATACTACAGAAATAGCTTCTAAGTTTACTTTTA
ATTTGTTTTGTTTGGCTCTTAAAAATGCTTTTCAGACATTTAGATGGAGTATATTTATAA
AAGGTTTTCTTGTTGTAGCCACTGTGTTTTTGTTTTGGTTTAATTTTTTGTATATAAATG
TTATTTTTAGTGATTTTTATCTTCCTAATATTAGTGTTTTTCCTATTTTTGTGGGAAGAA
TTGTTATGTGGATAAAGGCTACTTTTGGTTTGGTTACAATTTGTGATTTTTATTCTAAGT
TAGGTGTAGGTTTTACAAGTCATTTTTGTAATGGTAGTTTTATATGTGAATTGTGTCATT
CTGGTTTTGATATGTTGGATACATATGCAGCTATAGATTTTGTTCAGTATGAAGTAGATA
GACGTGTTTTATTTGATTATGTTAGTTTAGTCAAATTAATTGTTGAACTCGTTATTGGTT
ATTCATTATATACAGTATGGTTTTATCCATTATTTTGTCTTATTGGTTTACAATTATTTA
CTACATGGTTGCCTGATTTGTTTATGTTAGAAACTATGCATTGGTTGATTAGATTTATTG
TATTTGTAGCTAATATGTTACCTGCTTTTGTTTTGTTGCGGTTTTATATAGTTGTTACTG
CTATGTATAAAGTAGTTGGTTTTATTAGGCATATTGTTTATGGTTGTAATAAAGCTGGTT
GTTTATTTTGTTATAAACGAAATTGTAGTGTTCGTGTTAAGTGTAGTACTATTGTTGGTG
GTGTAATTCGTTATTATGATATTACTGCTAATGGTGGTACTGGTTTTTGTGTTAAACATC
AATGGAATTGTTTTAATTGCCATTCTTTTAAACCAGGTAACACTTTTATAACTGTAGAAG
CTGCTATAGAACTTTCTAAAGAGCTTAAACGACCTGTAAACCCAACTGATGCTTCACATT
ATGTAGTTACTGATATTAAGCAAGTTGGTTGTATGATGCGTTTGTTCTATGATAGAGATG
GACAGCGTGTTTACGATGATGTTGATGCTAGTTTATTTGTAGATATTAATAATCTGTTAC
ATTCTAAAGTTAAAGTTGTTCCTAATTTGTATGTAGTTGTAGTAGAGAGTGATGCTGATA
GAGCTAATTTTCTGAATGCTGTTGTGTTTTATGCACAATCATTGTATAGGCCTATATTAC
TTGTAGACAAAAAGTTAATTACTACAGCTTGTAATGGTATCTCTGTAACCCAGACTATGT
TTGATGTTTATGTTGATACTTTTATGTCTCATTTTGATGTTGATAGAAAGAGTTTTAATA
ATTTTGTTAACATTGCTCATGCTTCTCTTAGAGAGGGTGTGCAATTAGAAAAGGTTTTAG
ATACTTTTGTGGGATGTGTACGTAAATGTTGTTCCATTGATTCAGATGTTGAAACAAGAT
TTATTACTAAATCTATGATATCTGCAGTAGCTGCTGGTTTGGAATTTACTGATGAAAATT
ATAATAATTTGGTACCTACATATTTAAAGAGTGATAATATTGTAGCTGCTGATTTAGGTG
TTCTTATACAGAATGGTGCTAAGCATGTACAGGGTAATGTTGCTAAGGCAGCTAATATTT
CTTGTATATGGTTTATTGACGCTTTTAATCAACTTACTGCTGATTTACAGCATAAATTAA
AAAAAGCATGTGTTAAAACTGGCTTGAAGTTAAAATTGACTTTTAATAAGCAAGAGGCAA
GTGTTCCTATTCTTACAACACCCTTTTCACTTAAAGGAGGTGTTGTATTGAGTAATTTGT
TATATATATTATTTTTTATTAGTTTAATTTGTTTTATATTATTGTGGGCTTTACTGCCTA
CATATAGTGTTTATAAGTCTGATATTCATTTGCCTGCTTATGCTAGTTTTAAAGTTATTG
ATAATGGTGTTGTTAGAGATATTTCAGTTAATGATTTATGTTTTGCTAATAAATTTTTCC
AATTTGATCAATGGTATGAGTCCACTTTTGGGTCTGTTTATTATCATAATTCTATGGATT
GCCCTATTGTAGTGGCAGTTATGGATGAAGATATCGGTTCTACTATGTTTAATGTTCCTA
CTAAAGTTTTGAGATATGGCTTTCATGTTTTACATTTTCTAACTTATGCATTTGCTAGTG
ATAGTGTTCAGTGTTATACACCACATATTCAGATTTCTTATAATGATTTTTATGCTAGTG
GTTGTGTTTTATCATCTTTGTGTACTATGTTTAAAAGAGGTGATGGTACACCACATCCTT
ATTGTTATACAGATGGTGTTATGAAGAATGCTTCTTTGTATACATCTTTAGTTCCACATA
CACGTTATAGCCTTGCTAATTCTAATGGTTTTATAAGATTTCCTGATGTTATTAGTGAAG
GTATTGTACGTATTGTAAGAACGCGCTCTATGACTTATTGTAGAGTGGGTGCATGTGAAT
ACGCCGAAGAGGGTATATGTTTCAATTTTAATAGTTCCTGGGTTTTGAATAACGATTATT
ATAGAAGTATGCCTGGAACTTTTTGTGGTAGAGATTTTTTTGATTTGTTTTATCAATTTT
TTAGTAGTTTAATTCGTCCTATAGATTTCTTTTCTCTTACTGCTAGTTCTATTTTTGGAG
CTATATTGGCTATAGTTGTCGTTTTGGTTTTTTATTATTTAATAAAACTCAAGCGTGCTT
TTGGAGATTATACTAGTGTTGTAGTTATAAATGTTATTGTTTGGTGTATTAATTTTCTTA
TGCTCTTTGTCTTTCAAGTTTATCCTATTTGTGCATGCGTTTATGCTTGTTTTTATTTTT
ATGTAACATTGTATTTTCCTTCTGAAATTAGTGTAATTATGCATTTGCAATGGATTGTTA
TGTATGGTGCTATAATGCCTTTTTGGTTTTGTGTCACATATGTAGCTATGGTTATTGCAA
ACCATGTTTTATGGTTATTTTCATATTGTAGGAAAATTGGTGTTAATGTATGTAGTGATA
GTACATTTGAAGAAACATCTCTTACTACTTTTATGATTACTAAAGATTCTTATTGTAGAT
TAAAGAATTCTGTTTCTGATGTTGCCTACAATAGATATTTGAGTTTGTATAATAAGTATC
GTTACTATAGTGGTAAAATGGATACTGCTGCCTATAGAGAAGCGGCGTGTTCTCAGTTAG
CTAAAGCTATGGAAACATTTAATCACAATAATGGTAATGATGTCTTATACCAACCTCCTA
CAGCATCTGTTTCTACATCTTTTTTGCAATCAGGTATTGTAAAGATGGTATCGCCTACGT
CAAAAATTGAACCTTGTTTAGTTAGTGTTACTTATGGTAGTATGACTTTGAATGGTTTAT
GGTTAGATGACAAAGTTTATTGTCCTCGTCATGTTATATGTTTATCCTCTAATATGAATG
AACCTGATTATTCTGCCTTATTGTGTAGAGTTACTTTAGGTGATTTTACTATAATGTCTG
GTCGGATGAGTTTAACAGTTGTGTCTTACCAGATGCAGGGCTGTCAACTTGTTTTGACAG
TCTCTTTACAAAATCCTTATACTCCAAAATATACTTTTGGTGTTGTTAAACCTGGTGAAA
CTTTTACTGTTTTAGCTGCATATAATGGCCGACCACAAGGAGCATTTCATGTTACTATGC
GTAGTAGTTATACTATTAAAGGTTCTTTTTTGTGTGGGTCATGTGGATCTGTTGGTTATG
TATTAACAGGTGATAGTGTTAAGTTTGTATATATGCACCAATTAGAGCTCAGTACTGGTT
GTCACACTGGTACTGATTTTAATGGTAATTTTTATGGTCCATATAGAGATGCTCAAGTTG
TACAGTTGCCAGTTAAGGATTATGTCCAAACTGTTAATGTTATTGCTTGGCTCTATGCAG
CTATACTTAATAATTGTGCTTGGTTTGTACAAAATGATGTTTGTTCTATTGAAGATTTTA
ATGTTTGGGCTATGACAAATGGTTTTAGCCAAGTAAAAGCAGATCTTGTTTTAGATGCTT
TGGCTTCAATGACAGGTGTTTCTATTGAAACTTTATTGGCTGCTATTAAGCGTCTATATA
TGGGATTTCAAGGTCGTCAAATACTAGGAAGTTGTACTTTTGAAGATGAATTGGCACCTT
CTGATGTTTATCAACAATTGGCTGGTGTTAAATTGCAATCTAAAACAAAAAGATTTATTA
AAGAAACAATTTATTGGATTTTGATATCCACATTTTTGTTTAGTTGTATAATTTCTGCAT
TTGTTAAATGGACTATATTTATGTATATTAATACACATATGATTGGTGTTACATTATGTG
TACTTTGTTTTGTTAGTTTTATGATGTTACTAGTTAAACATAAGCATTTTTATTTGACTA
TGTATATAATTCCTGTACTCTGTACTTTGTTTTATGTAAATTATTTAGTTGTTTATAAGG
AAGGTTTTAGAGGTTTTACTTATGTCTGGCTTTCATACTTTGTTCCTGCTGTGAATTTTA
CTTATGTGTATGAAGTATTTTATGGTTGTATTTTATGTGTTTTTGCTATTTTTATAACTA
TGCATAGTATTAATCATGACATTTTTTCTCTGATGTTTTTAGTTGGTAGAATAGTTACTT
TAATTTCTATGTGGTATTTTGGTTCGAATTTAGAAGAGGATGTTTTGTTATTTATTACAG
CCTTTTTAGGTACTTATACATGGACCACTATTTTGTCGTTAGCTATAGCAAAAATTGTTG
CTAATTGGTTGTCTGTTAATATATTTTATTTTACAGATGTACCCTATATTAAGTTGATTC
TCTTGAGTTATTTATTTATAGGGTATATTTTATCTTGTTATTGGGGATTTTTCTCTCTTT
TAAACAGTGTTTTTAGAATGCCTATGGGTGTTTATAATTATAAAATTTCTGTTCAAGAAT
TGCGTTATATGAATGCTAATGGCTTACGTCCACCTCGTAATAGTTTTGAGGCTATTTTGT
TAAATTTAAAATTGCTTGGAATAGGTGGCGTGCCAGTTATTGAAGTCTCCCAAATTCAAT
CAAAATTGACTGATGTGAAATGTGCTAATGTTGTTTTGTTAAATTGTTTACAGCATTTGC
ATGTTGCTTCTAATTCTAAGTTGTGGCAGTATTGTAGTGTTTTACATAATGAAATACTAT
CTACTTCAGATTTGAGTGTAGCTTTTGATAAGCTTGCTCAATTATTGATTGTTTTATTCT
CCAATCCTGCTGCAGTTGATACTAAGTGTCTTGCAAGTATAGATGAAGTTAGCGATGATT
ATGTTCAAGATAGTACCGTTTTGCAGGCTTTGCAAAGTGAGTTTGTAAATATGGCTAGTT
TTGTTGAATATGAAGTCGCAAAGAAAAATTTGGCTGATGCTAAAAATAGTGGTTCTGTTA
ATCAACAACAGATAAAACAGTTAGAAAAAGCATGTAATATAGCTAAGTCTGTGTATGAAC
GCGATAAAGCTGTAGCTCGCAAACTTGAACGTATGGCAGACCTAGCACTTACTAACATGT
ACAAAGAGGCTCGGATTAATGATAAGAAGAGTAAAGTTGTTTCCGCTTTGCAGACAATGC
TTTTTAGCATGGTTCGTAAATTGGATAATCAGGCTTTAAATTCTATTCTGGATAATGCTG
TTAAAGGTTGTGTACCTTTGAGTGCTATTCCAGCATTGGCTGCTAATACTTTAACTATAA
TAATACCAGATAAACAAGTTTTTGATAAAGTTGTTGATAATGTTTATGTTACATATGCTG
GTAGTGTATGGCATATACAGACTGTTCAAGATGCTGATGGTATTAATAAACAGTTAACTG
ATATTAGTGTTGATTCTAATTGGCCTCTTGTTATTATTGCGAACAGGTATAATGAAGTTG
CTAATGCTGTTATGCAGAATAATGAGTTGATGCCTCATAAATTAAAAATACAAGTTGTTA
ATAGTGGTTCTGATATGAATTGTAATATTCCTACTCAATGTTATTATAATAATGTTAGTA
GTGGTAGAATAGTTTATGCTGTTCTTAGTGATGTTGATGGTCTTAAGTATACTAAGATAA
TGAAAGATGATGGCAATTGTGTTGTTTTAGAGCTTGATCCTCCTTGTAAATTTTCTATAC
AAGATGTTAAGGGACTTAAAATTAAGTATCTCTATTTTATTAAAGGATGTAACACTTTAG
CTAGAGGGTGGGTTGTTGGTACTTTATCTTCAACAATTAGATTGCAGGCTGGTGTTGCTA
CTGAGTATGCAGCTAATTCTTCTATACTTTCATTATGTGCATTTTCTGTAGATCCTAAGA
AAACTTATTTAGATTATATACAACAAGGTGGTGTACCTATAATTAATTGTGTTAAAATGC
TCTGTGATCATGCTGGTACTGGTATGGCCATTACTATTAAACCTGAGGCTACTATTAACC
AAGATTCTTATGGTGGTGCCTCAGTTTGTATTTATTGCCGTGCACGTGTAGAGCATCCAG
ATGTAGATGGTATATGTAAATTACGTGGTAAATTTGTACAAGTCCCTTTGGGTATAAAAG
ATCCTATTCTTTATGTGTTAACACATGATGTTTGTCAAGTCTGTGGTTTTTGGAGAGATG
GCAGTTGTTCCTGTGTAGGTTCAAGTGTCGCTGTTCAATCTAAAGATTTAAATTTTTTAA
ACGGGTTAGGGGTACTAGTGTGAATGCCCGGCTAGTACCCTGTGCTAGTGGTTTATCTAC
TGATGTTCAATTAAGGGCATTTGACATTTGTAATACCAATAGAGCTGGTATAGGTTTATA
TTATAAAGTGAATTGTTGCCGTTTTCAGCGTATAGATGACGACGGTAATAAATTGGATAA
GTTCTTTGTTGTCAAAAGAACTAATTTAGAAGTTTATAATAAAGAGAAAACTTATTATGA
GTTGACTAAAAGTTGTGGTGTTGTGGCTGAACATGATTTCTTTACATTTGATATTGATGG
TAGTCGCGTGCCACATATAGTTCGTAGGAATCTTTCAAAGTATACTATGTTAGATCTTTG
CTATGCATTGCGTCATTTTGATCGTAATGATTGTTCAATATTGTGTGAAATTCTTTGTGA
GTATGCTGATTGTAAAGAATCCTACTTTTCTAAGAAAGATTGGTATGATTTTGTTGAAAA
TCCTGATATTATTAATATATATAAAAAATTAGGTCCTATTTTTAATAGAGCTTTACTTAA
TACTGTCATTTTTGCAGACACCTTAGTTGAAGTAGGTTTAGTTGGTGTTTTAACTTTAGA
TAACCAAGATTTGTATGGTCAATGGTATGATTTTGGTGATTTTATACAAACAGCCCCAGG
ATTTGGTGTGGCAGTCGCAGATTCTTACTATTCTTATATGATGCCTATGTTAACTATGTG
TCATGTATTAGATTGTGAATTATTTGTTAATGATAGTTATAGACAATTCGATCTTGTACA
GTATGATTTTACTGATTACAAGTTAGAGTTGTTTAATAAGTATTTTAAGTATTGGGGTAT
GAAGTATCATCCTAATACTGTGGATTGTGATAATGATAGGTGTATTATTCATTGTGCTAA
TTTTAATATACTATTTAGTATGGTTTTACCTAATACTTGTTTTGGTCCCCTTGTTAGACA
AATTTTTGTAGATGGTGTACCGTTTGTTGTTTCTATTGGTTACCATTACAAAGAGTTAGG
TGTAGTTATGAACTTAGATATTGACACACACCGTTATCGCTTGTCTCTTAAAGATTTACT
TCTTTATGCAGCAGATCCTGCTATGCATGTTGCATCTGCTAGTGCTCTGCTTGATTTACG
AACTTGTTGTTTTAGTGTAGCTGCCATTACAAGTGGTATAAAATTTCAAACTGTTAAACC
AGGTAACTTTAACCAAGACTTTTACGAGTTTGTTAAAAGTAAAGGCTTGTTTAAAGAGGG
TAGTACAGTTGATTTGAAACATTTTTTCTTTACTCAAGATGGTAATGCTGCAATTACTGA
TTATAATTATTATAAGTATAATTTACCTACTATGGTTGATATTAAGCAGTTATTGTTTGT
ATTAGAAGTTGTTTATAAATATTTTGAAATTTATGATGGTGGTTGTATACCAGCATCACA
AGTTATTGTTAATAATTATGATAAAAGTGCTGGTTATCCATTTAATAAATTTGGTAAAGC
CAGACTTTATTATGAGGCATTATCATTTGAGGAACAGAATGAAATTTATGCATATACTAA
ACGTAATGTTCTGCCCACCTTAACTCAAATGAATTTAAAATATGCTATCAGTGCTAAGAA
TAGAGCTCGCACTGTAGCAGGTGTTTCTATTCTTAGTACTATGACAGGCCGAATGTTCCA
TCAAAAATGTTTGAAGAGTATAGCAGCCACCCGAGGTGTTCCTGTTGTTATAGGAACCAC
TAAATTTTATGGTGGTTGGGACGATATGTTACGTCATCTTATAAAGGATGTTGACAACCC
TGTTCTTATGGGTTGGGATTATCCTAAATGTGATCGTGCTATGCCAAATATTTTGCGTAT
TGTTAGTAGTTTAGTTTTGGCCCGCAAACATGAATTTTGTTGTTCACATGGTGATAGATT
CTATCGCCTTGCGAATGAATGTGCACAAGTTTTGAGTGAAATAGTTATGTGTGGCGGTTG
CTATTATGTTAAGCCTGGTGGTACTAGCAGTGGTGATGCAACTACTGCTTTTGCTAATTC
TGTTTTTAATATATGTCAGGCTGTTACTGCTAATGTTTGTTCTCTTATGGCCTGTAATGG
CCATAAGATTGAAGATTTAAGTATACGCAATTTACAAAAACGCTTATACTTTAATGTTTA
TCGTACAGATTATGTTGATTATACATTTGTTAATGAGTATTATGAATTTTTATGTAAGCA
TTTTAGTATGATGATTTTGAGTGATGATGGTGTTGTCTGTTATAACTCTGATTATGCTAA
TAAGGGTTATATAGCTAATATAAGTGCTTTTCAACAAGTTTTGTACTATCAGAATAATGT
CTTTATGTCTGAATCTAAATGTTGGGTTGAAAATGATATTACTAATGGTCCTCATGAATT
TTGTTCCCAACATACTATGTTGGTTAAGATAGATGGTGATTATGTTTATTTACCATATCC
AGATCCTTCTAGAATCTTAGGAGCTGGTTGTTTTGTTGATGATTTATTGAAGACTGACAG
TGTTCTTTTGATAGAGCGCTTTGTAAGTCTAGCTATAGATGCTTACCCTTTAGTATATCA
TGAAAATGAAGAATACCAAAAAGTCTTTCGCGTATATTTAGAATATATAAAAAAACTGTA
TAATGATCTTGGTACTCAGATCTTAGATAGTTATAGTGTTATTTTAAGTACTTGTGATGG
TTTAAAGTTTACTGAAGAATCATTTTACAAGAATATGTATTTAAAAAGTGCCGTGATGCA
GAGTGTAGGTGCATGTGTTGTTTGTTCATCACAAACTTCTTTGCGTTGTGGCAGTTGTAT
ACGTAAGCCTTTGTTATGTTGTAAATGTTGTTATGACCATGTTATGGCAACTAATCATAA
ATATGTTTTGAGTGTCTCACCTTATGTTTGTAATGCACCTAACTGTGATGTGAGTGATGT
CACCAAATTATATTTGGGTGGTATGTCTTACTATTGTGAAAACCATAAACCCCATTATTC
ATTTAAGTTAGTTATGAATGGTATGGTCTTTGGTTTGTATAAACAATCTTGTACGGGTTC
ACCTTATATAGATGATTTTAATAAGATAGCTAGTTGTAAATGGACAGAAGTTGATGATTA
CGTTCTGGCAAATGAGTGTATTGAACGTTTAAAGTTATTTGCTGCAGAAACTCAAAAGGC
AACTGAAGAGGCTTTTAAACAAAGCTATGCTTCTGCTACCATTCAAGAGATTGTTAGTGA
TAGAGAAGTTATTTTGTGTTGGGAGACAGGTAAAGTTAAACCACCACTTAATAAAAATTA
TGTTTTCACAGGCTATCATTTTACTAGTACTGGTAAGACAGTTTTAGGTGAGTATGTTTT
TGATAAAAGTGAATTAACTAACGGTGTGTATTACCGCGCTACAACTACTTATAAACTTTC
TATAGGTGATGTTTTTGTTTTAACATCACATTCTGTAGCTAGTTTAAGTGCACCTACACT
TGTTCCACAAGAGAACTATGCTAGTATAAGATTTTCTAGTGTTTATAGTGTTCCATTGGT
GTTTCAAAATAATGTTGCTAATTATCAACACATTGGAATGAAACGTTATTGCACTGTTCA
AGGTCCCCCTGGTACGGGAAAGTCTCATCTTGCTATAGGTCTAGCTGTTTATTACTACAC
AGCACGTGTAGTTTATACTGCTGCTAGTCATGCTGCTGTAGATGCATTGTGTGAAAAAGC
TTATAAGTTTTTAAATATTAACGATTGTACACGTATTATTCCTGCTAAAGTTCGTGTAGA
TTGTTATGATAAGTTTAAAATTAATGATACCACTTGTAAGTATGTTTTTACCACAATAAA
TGCATTACCAGAGTTGGTTACAGATATTGTTGTTGTTGATGAAGTTAGTATGCTTACTAA
TTATGAATTGTCTGTTATAAATGCTCGTATTAAAGCTAAACATTATGTATATATTGGAGA
TCCTGCTCAATTACCTGCACCACGTGTGCTGTTGAGCAAGGGTTCTTTAGAACCTAGGCA
CTTCAATTCTATTACTAAAATAATGTGTTGTTTAGGTCCTGATATCTTTTTGGGAAATTG
TTATAGGTGTCCTAAAGAAATTGTAGAAACTGTTTCAGCATTGGTTTATGATAATAAACT
CAAGGCTAAAAATGATAATAGTTCATTATGTTTTAAAGTATATTTTAAGGGACAGACAAC
ACATGAGAGTTCAAGTGCTGTAAATATTCAACAGATATATTTAATTAGTAAATTTTTAAA
AGCTAATCCAGTTTGGAATAGTGCTGTTTTTATTAGTCCTTATAATAGTCAGAATTATGT
TGCTAAGCGTGTTTTAGGTGTTCAAACACAAACTGTAGATTCTGCTCAAGGTTCGGAATA
TGACTATGTTATATATTCACAAACAGCAGAAACAGCCCATTCTGTTAATGTTAATCGATT
TAATGTTGCCATAACTAGAGCCAAGAAGGGCATTTTTTGTGTTATGAGTAATATGCAATT
ATTTGAATCTCTTAATTTTATTACTCTACCTTTAGATAAAATTCAAAATCAAACTTTACC
TCGTTTGCATTGCACAACTAATCTTTTTAAAGATTGTAGTAAAAGTTGCTTAGGTTATCA
CCCAGCGCATGCCCCTTCATTTTTAGCAGTTGATGATAAATATAAGGTTAATGAAAATTT
GGCTGTAAATTTAAATATTTGTGAACCTGTTTTAACATATTCTCGTTTAATATCTCTTAT
GGGTTTTAAATTAGATTTGACTCTTGATGGTTATTCTAAATTGTTTATTACTAAAGATGA
AGCCATTAAACGTGTTAGAGGTTGGGTTGGTTTTGATGTTGAAGGCGCTCATGCTACTCG
CGAAAACATTGGAACAAACTTTCCACTGCAAATAGGTTTTTCAACTGGTGTGGATTTTGT
AGTTGAAGCTACTGGCTTATTTGCTGAGAGAGATTGTTATACTTTTAAAAAAACTGTAGC
TAAAGCTCCTCCTGGTGAAAAATTTAAACATTTAATACCCCTTATGTCAAAAGGTCAAAA
GTGGGATATTGTTAGAATTAGAATTGTTCAAATGTTATCTGATTATCTTTTAGACCTTTC
TGATAGTGTAGTATTTATTACTTGGTCTGCCAGTTTTGAACTTACTTGTTTAAGGTATTT
TGCTAAATTAGGCAGAGAGCTTAATTGTAATGTGTGTTCTAATCGTGCTACATGCTACAA
TTCTAGAACTGGTTATTATGGTTGTTGGCGCCATAGTTATACTTGTGATTATGTGTATAA
TCCACTTATTGTAGATATACAACAGTGGGGTTATACAGGTTCTTTAACTAGTAATCACGA
TATAATTTGTAATGTACATAAAGGTGCACATGTTGCGTCAGCTGATGCAATTATGACTCG
TTGTTTAGCAATCTATGATTGTTTTTGTAAATCTGTTAATTGGAATTTAGAGTATCCAAT
AATTTCTAATGAGGTCAGTATAAATACATCTTGTAGGTTATTGCAGCGTGTCATGCTTAA
AGCTGCCATGCTATGTAATAGATACAACTTATGTTATGACATAGGCAATCCTAAAGGTTT
AGCTTGTGTCAAAGATTATGAATTTAAATTTTATGATGCTTTTCCTGTAGCCAAGTCTGT
TAAACAGTTATTTTATGTCTATGATGTGCATAAAGATAATTTTAAAGATGGTTTATGTAT
GTTTTGGAATTGTAATGTTGATAAATATCCATCTAATTCAATTGTTTGTAGATTTGACAC
TCGAGTGTTAAATAAATTAAACCTTCCTGGATGTAATGGTGGTAGTTTGTATGTTAATAA
ACATGCATTCCATACTAATCCTTTTACTAGAACTGTTTTTGAAAATCTTAAGCCTATGCC
TTTTTTCTATTATTCAGATACGCCTTGTGTGTACGTAGATGGTTTAGAATCTAAACAAGT
TGATTACGTTCCTTTAAGAAGCGCCACTTGTATCACACGGTGTAATCTAGGTGGAGCTGT
TTGTTCAAAGCATGCTGAAGAATATTGTAACTACCTTGAGTCTTATAATATAGTTACTAC
AGCAGGCTTTACTTTTTGGGTTTATAAGACTTTTGATTTTTATAATTTATGGAACACTTT
TACTACGTTACAGAGTTTAGAAAACGTAATATATAACTTGGTTAATGTTGGTCATTATGA
TGGACGTACAGGTGAATTACCTTGTGCTATTATGAATGACAAAGTTGTTGTTAAGATTAA
TAATGTAGATACTGTTATTTTTAAAAATAATACATCATTTCCTACTAATATAGCTGTTGA
ATTGTTTACAAAACGTAGTATTCGGCACCACCCTGAACTTAAGATTCTTAGAAATTTGAA
CATTGATATTTGTTGGAAGCATGTCCTGTGGGATTATGTTAAAGATAGTTTGTTTTGTAG
TTCCACTTATGGTGTTTGTAAATACACTGATTTGAAGTTCATCGAAAATTTGAATATACT
TTTTGATGGTCGTGACACTGGCGCTTTAGAAGCTTTTAGAAAAGCAAGAAATGGTGTTTT
TATTAGTACTGAAAAATTAAGTAGGTTATCAATGATTAAAGGTCCGCAACGAGCTGATTT
AAATGGTGTGATTGTGGATAAAGTTGGAGAACTCAAAGTTGAGTTTTGGTTCGCTATGAG
AAAAGATGGTGACGATGTTATCTTCAGCCGAACAGACAGCCTATGCTCAAGCCATTACTG
GAGCCCACAAGGTAATCTAGGTGGTAATTGCGCGGGTAATGTCATTGGTAATGATGCTCT
AACACGTTTTACTATCTTTACTCAGAGTCGTGTATTGTCAAGTTTTGAACCTCGCTCAGA
TTTAGAACGGGATTTTATTGATATGGATGATAATCTGTTTATTGCTAAATATGGTTTAGA
AGACTATGCATTTGATCATATAGTTTATGGTAGTTTTAACCATAAAGTTATAGGAGGTTT
GCATTTGCTTATAGGCTTATTTCGTAGGCTAAAAAAATCTAATTTGTTAATTCAAGAGTT
TTTACAGTATGATTCTAGTATTCATTCATATTTTATTACTGATCAGGAGTGTGGTAGTAG
TAAGAGTGTTTGTACAGTTATTGATTTATTATTAGATGATTTTGTTTCTATTGTTAAGTC
ATTAAATTTGAGTTGTGTTAGTAAAGTTGTTAATATTAATGTTGATTTTAAGGATTTTCA
ATTTATGTTGTGGTGTAATGATAATAAAATTATGACTTTTTATCCTAAAATGCAAGCCAC
TAATGATTGGAAACCTGGCTATTCTATGCCTGTTTTGTATAAGTATTTGAATGTTCCATT
AGAGAGAGTCTCTTTATGGAATTATGGTAAACCTATTAATTTGCCTACAGGCTGTATGAT
GAATGTTGCTAAGTATACTCAATTATGTCAGTATTTGAATACTACAACATTAGCTGTTCC
TGTTAATATGCGTGTTTTACATTTAGGTGCAGGGTCTGATAAAGAAGTAGCTCCAGGTTC
TGCTGTTTTAAGACAGTGGTTACCATCTGGTAGTATTCTTGTAGATAATGATTTAAACCC
ATTTGTTAGTGATAGTTTAGTTACTTATTTTGGAGATTGTATGACTTTACCATTTGATTG
TCATTGGGATTTGATAATATCTGATATGTATGATCCTCTTACTAAAAATATTGGTGATTA
TAATGTGAGTAAGGATGGTTTTTTTACTTACATTTGTCATTTAATTCGTGATAAATTATC
TTTGGGTGGTAGTGTAGCTATAAAAATTACAGAGTTTTCTTGGAATGCTGATTTATATAA
ATTAATGAGTTGTTTTGCATTTTGGACAGTTTTTTGTACTAATGTAAATGCTTCTTCTAG
TGAAGGGTTTTTAATAGGTATAAATTACCTGGGTAAATCTTCTTTTGAAATAGATGGCAA
TGTTATGCATGCCAACTATTTGTTTTGGAGAAATAGTACAACATGGAATGGTGGTGCTTA
TAGTTTATTTGATATGACTAAATTTTCTTTGAAATTGGCTGGCACTGCTGTAGTAAATTT
AAGACCAGATCAATTAAACGATTTAGTTTACTCTCTTATTGAAAGAGGTAAGTTATTAGT
GCGTGATACGCGTAAAGAAATTTTTGTTGGTGATAGTCTTGTAAACACTTGTTAGATCTT
TCAGTTTG----------------------------------------------------
------------------------------------------------------------
------------------------------------------------------------
------------------------------------------------------------
------------------------------------------------------------
------------------------------------------------------------
------------------------------------------------------------
------------------------------------------------------------
------------------------------------------------------------
------------------------------------------------------------
------------------------------------------------------------
------------------------------------------------------------
------------------------------------------------------------
-------------------------------------------------TTAATATTAAA
TCTAAACTATGTTAATTATATTTTTATTTTTTAATTTTTGTTATGGTTTTAATGAACCTT
TGAATGTTGTGTCTCATTTAAACCATGACTGGTTTTTATTTGGTGATAGTCGTTCTGATT
GTAACCATATTAATAATTTAAAAATTAAAAATTATGGTTATTTGGATATTCATCCTAGTT
TGTGTAATAATGGTAAAATTTCATCTAGTGCTGGTGATTCTATTTTTAAGAGTTATCATT
TCACCCGGTTTTATAATTACACTGGCGAGGGTGATCAAATTATTTTTTATGAGGGTGTTA
ATTTCAGTCCTCATCATAGGTTTAAGTGCTTCTTTAATGGTAGTAATGATGTATGGATTT
TTAACAAGGTGAGGTTTTATCGTGCGTTATATTCTAATATGGCTCTTTTTCGCTATCTTA
CCTTTGTTGATATTCTTTACAATTTTTCTTTTTCTATTAAGGCTAATATT---TGTAATA
GTAATATTTTATCACTTAATAATCCTATTTTTAT---------------------TAGTA
CTAATTATTCTAAGGATGTTTATTTCACTTTATCAGGGTGTTCTTTGTATTTAGTACCTC
TTTGTCTTTTTAAATCTAATTT---------------------------TAGTCAGTACT
ATTATAATATGGATACTGGCTTTGCTTATGGTTAT------------TCTAATTTTGTTT
CTTCTGATTTAGATTGTACATATATTTCTCTTAAATCTGGTTCTTATAAAATTTTTTCTA
CTGGTTTTGTTTTATCCATACCTACTAAAGCTCTTTGCTTTAATAAATCTAAACAATTTG
TACCCGTGCAGGTTGTTGATTCTAGGTGGAACAATCTTCGTGCATCGGATACTTCATTAT
CCGATGCATGTCAGTTGCCTTATTGTTATTTTCGCAATTCTTCTGGTAATTATGTTGGCA
AATATGATATTAATCATGGTGATAATGGTTTTACTTCTATTCTATCTGGTCTTTTATATA
ATGTCTCTTGTATTTCTTATTATGGCTCCTTTTTGTATGACAATTTTACATCAATTTGGC
CTCGTTTTTCTTTTGGTAATTGTCCTACATCTGCTTATATTAAAT------TAAA---TT
GTTTCTATGATCCTTTGCCTATTATTTTACAAGGTATTTTATTATTTTTAGCTTTATTGT
TTATTGTGTTT---TTACTTT-------------------TTCTAGTTTACCATGGCTAA
TATTAAATCTAAACATGTTTTTAATTATTTTTATTTTGCCTACAACACTAGCTGTTATAG
GTGATTTTAATTGTACTAACTCTTTTATTAATCATTATAATAAAACCATTCCGCGTATAA
GCGAGGATGTTGTTGATGTATCTCTTGGTTTGGGCACATATTATGTTCTTAACCGTGTTT
ATTTAAATACTACCTTGTTATTTACGGGTTATTTTCCTAAATCTGGTGCTAACTTTAGAG
ACTTGGCTTTAAAGGGTTCTATATATTTGAGTACTCTCTGGTATAAACCACCTTTTCTGT
CAGATTTTAATAATGGTATTTTTTCTAAGGTTAAGAATACTAAGTTATATGTTAATAATA
CTTTGTATAGTGAATTTAGTACTATAGTTATAGGTAGTGTTTTTGTTAATACTTCTTATA
CTATTGTTGTTCAACCTCATAATGGTATTTTGGAGATTACAGCTTGTCAGTATACTATGT
GTGAATATCCTCACACTGTTTGTAAGT---CTAAGGGTAGTATTCGTAATGAATCTTGGC
ACATTGA---TTCTTCGGAACCTTTATGCTTGTTTAAGAAAAATTTTACTTATAATGTTT
CTGCAGATTGGCTGTATTTTCATTTTTATCAAGAACGTGGTGTTTTTTATGCATATTATG
CAGATGTAGGTATGCCTACCACTTTCTTATTTAGTCTATATTTAGGTACTATTTTATCTC
ATTATTATGTTATGCCTTTGACTTGTAATGCTATATCTTCAAATACTGACAATGAAACTT
TAGAATATTGGGTTACACCGCTATCTAGACGTCAGTATCTTCTTAATTTTGATGAGCACG
GTGTTATTACTAATGCCGTTGATTGTTCAAGTAGTTTTCTTAGTGAGATTCAATGTAAAA
CTCAATCTTTTGCACCTAATACTGGTGTTTATGATTTGTCTGGTTTTACTGTAAAGCCTG
TTGCAACTGTTTATCGTCGGATTCCTAATTTACCTGATTGTGACATTGACAACTGGCTTA
ATAATGTTAGTGTACCTTCACCTCTTAATTGGGAACGTAGAATTTTTTCTAATTGTAACT
TTAACTTAAGCACTTTACTTCGTCTAGTTCATGTTGATTCTTTTTCTTGTAATAATCTTG
ATAAATCTAAAATTTTTGGTAGTTGCTTTAATAGTATTACTGTTGACAAGTTTGCTATAC
CTAATCGCAGACGAGATGATTTGCAATTGGGCAGTTCTGGCTTTTTGCAATCATCTAATT
ACAAAATAGATATTTCTTCTAGTTCTTGTCAATTGTATTATAGTTTACCTTTAGTTAATG
TTACTATTAATAACTTTAATCCATCTTCTTGGAATAGGAGGTATGGTTTTGGTAGTTTTA
ATTTGTCTTCTTAT---------------GACGTTGTTTATTCTGATCATTGTTTTTCTG
TTAACAGCGACTTTTGCCCTTGTGCAGATCCGTCTGTTGTTAATTCTTGTGTTAAATCTA
AGCCTCCTTCTGCCATTTGTCCTGCTGGTACTAAATATCGTCATTGCGACTTGGA---TA
CTACTCTTTATGTTAAAAACTGGTGTAGATGTTCTTGTCTACCTGACCCCATTTCTACTT
ATTCTCCTAACACATGTCCTCAAAAGAAGGTCGTTGTTGGTATAGGTGAACATTGTCCAG
GTCTTGGTATTAATGAGGAAAAATGTGGTACA------CAATTAAATCATAGTTCCTGTT
TTTGTAGTCCTGATGCCTTTTTGGGTTGGTCTTTTGATAGTTGTATTAGTAATAATCGTT
GCAATATTTTTTCTAATTTTATTTTTAATGGAATTAATAGTGGCACCACTTGTTCTAATG
ATTTGTTATATTCTAACACTGAAATTTCTACTGGTGTTTGTGTTAATTATGATCTTTATG
GCATCACAGGCCAAGGTATTTTTAAAGAAGTTTCTGCGGCTTATTATAATAATTGGCAGA
ATCTTTTGTATGATTCTAATGGTAATATTATTGGTTTTAAAGATTTTTTGACTAATAAAA
CTTACACTATACTTCCTTGTTATTCTGGTAGAGTGTCTGCTGCATTTTATCAAAATTCTT
CCTCACCAGCTTTGCTTTATCGTAATTTAAAGTGTAGTTATGTTTTGAATAAT---ATTT
CTTTTATCTCACAACCATTT---TATTTCGATAGTTATCTTGGTTGTGTTTTGAATGCTG
TTAATTTAACTAGCTATTCTGTATCCTCTTGTGATTTGCGTATGGGTAGTGGATTTTGTA
TTGATTATGCTTTAC---------CCTCTTCTCGGCGTAAGCGTAGAGGTATTTCTTCTC
CTTATCGCTTTGTAACTTTTGAACCCTTTAATGTTAGTTTTGTTAACGATAGTGTTGAAA
CTGTTGGTGGTTTATTTGAGATTCAGATTCCTACTAACTTTACCATAGCTGGTCATGAAG
AATTTATTCAGACTAGTTCTCCTAAAGTTACTATTGATTGTGCAGCTTTTGTTTGCTCTA
ACTATGCTGCTTGTCATGATTTATTGTCGGAATATGGCACTTTTTGCGATAATATTAATA
GTATTTTAAATGAAGTCAATGATTTACTTGATATTACTCAGTTGCAGGTTGCTAATGCTC
TAATGCAAGGTGTTACACTTAGTTCTAATCTTAATACTAATCTACACTCTGATGTTGATA
ATATAGATTTTAAATCTCTTCTAGGTTGTTTAGGTTCACAATGTGGTTCTTCGTCTAGAT
CTTTGTTAGAGGATTTATTATTCAACAAAGTCAAACTTTCAGATGTAGGTTTTGTTGAAG
CTTATAATAATTGCACTGGTGGTAGTGAAATTAGAGATCTTCTCTGTGTGCAATCTTTTA
ATGGTATTAAAGTATTACCTCCCATTTTATCTGAGACTCAAATTTCTGGCTATACTACAG
CTGCTACTGTGGCGGCTATGTTTCCGCCATGGTCTGCTGCTGCTGGTGTACCATTTTCTC
TTAATGTACAATATAGAATTAATGGTTTGGGTGTTACTATGGATGTTCTTAATAAGAATC
AAAAGTTAATAGCTAATGCTTTTAATAAAGCTCTTCTTTCTATCCAGAATGGTTTTACTG
CTACTAACTCTGCTCTTGCTAAAATTCAAAGTGTCGTTAATGCTAATGCTCAAGCACTTA
ATAGTTTGTTACAACAATTATTTAATAAATTTGGTGCTATTAGTTCTTCTTTACAAGAAA
TTTTGTCTCGCCTTGATAATTTAGAAGCTCAGGTTCAGATTGATAGGCTCATTAATGGTC
GTTTGACTGCTTTAAATGCTTATGTTTCTCAACAGCTTAGTGATATTACACTTATTAAGG
CTGGAGCTTCTCGTGCTATTGAGAAGGTTAATGAGTGTGTTAAAAGTCAATCCCCTCGTA
TAAATTTTTGTGGCAATGGTAACCACATTTTATCATTGGTTCAAAATGCTCCTTATGGTT
TGCTTTTCATTCATTTTAGTTATAAACCTACTTCTTTTAAAACTGTCTTAGTAAGTCCAG
GTTTATGTTTATCCGGTGATAGAGGTATTGCACCTAAGCAAGGTTATTTTATTAAACAAA
ATGATTCCTGGATGTTTACTGGTAGTTCCTATTATTATCCAGAACCAATTTCAGATAAAA
ATGTTGTTTTCATGAATAGTTGCTCTGTTAATTTTACTAAAGCTCCATTTATTTATCTTA
ATAATTCTATACCAAATTTGTCTGATTTTGAAGCCGAGTTATCTCTTTGGTTTAAAAATC
ATACTTCTATAGCACCTAATTTAACCTTTAATTCTCA---TATTAATGCTACTTTTTTAG
ATCTGTATTATGAAATGAATGTTATTCAGGAATCTATTAAATCTTTGAACAGTAGTTTTA
TTAATCTTAAAGAAATAGGTACTTATGAAATGTATGTTAAATGGCCTTGGTACATTTGGT
TGTTAATTGTCATTTTATTTATAATTTTTCTTATGATACTTTTCTTTATATGCTGCTGTA
CTGGTTGTGGTTCAGCATGTTTTAGTAAATGTCATAATTGTTGTGATGAGTATGGGGGTC
ACAATGATTTTGTTATTAAAGCATCTCATGATGATT------------------AGATTT
TA----------------AATCTAAACTTTATAT--------------------------
------------------------------------------------------------
------------------------------------------------------------
------------------------------------------------------------
------------------------------------------------------------
------------------------------------------------------------
------------------------------------------------------------
----------------------------ATGGAAGTTTGGAGGCCTAGCTATAAATATTC
TCTTATTACTAGAGAATTTGGTGTCACAGATCTTGAGGATTTGTGTTTTAAATATAATTA
TTGCCAACCTTGTGTTGGTTATTGTATTGTACCTTTAAACGTTTGGTGTCGTAAGTTTGG
TAAATTTGCTTCTTATTTTGTTTTACGTAGTCATGACACCTCTCATAAGAATAATTTTGG
TGTTATAACTAGTTTTACTAGTTATGGTAACACTGTTTCTGAGGCTGTTTCTAAATTAGT
TGAATCAGCATCTGATTTTATCGCTTGGCGAGCTGAAGCACTTAATAAGTATGGTTGATG
TATTTTTCACTGATACTGCTTGGTATGTAGGTCAGATTTTCTTTTTAGTTTTATCTTGTG
TTATTTTCTTAATTTTTGTTGTTGCTCTTTTAGCAACTATTAAACTTTGTATTCAAATTT
GTGGTTTTTGTAATATTTTTATTATTTCACCTTCTGCCTATGTTTATAATAGAGGTAGAC
AGTTGTATAAGTCTTATAGTGAACATGTCATACCTTCTACTTTAGATG-----ATTTAAT
TTAAATCTAAACATCATGAATGAATCAATTTTTCCTCAT---------------TGGAAT
TCTGATCAAGCTATTACATTCTTAAAAGAATGGAATTTTTCTTTGGGTGTAATATTACTT
CTTATTACTATCATACTGCAGTTTGGTTATACGAGCCGTAGTATGTTTGTTTATCTTATT
AAGATGATTATTCTTTGGCTTATGTGGCCATTGACCATTATCTTGACTATATTTAATTGC
TTTTATGCTTTGAATAATGTCTTTCTTGGGCTTTCTATACTGTTTACTATTATTTCTATT
GTTATATGGATTTTATATTTTGTCAACAGTATTCGGCTTTTTATCAGAACTGGAAGTTGG
TGGAGTTTTAATCCAGAGACTAATAATCTTATGTGTATTGATATGAAAGGTAAGATGTAT
GTTAGGCCAGTTATTGAGGACTATCATACATTAACGGCTACTGTTATCCGTGGTCATCTT
TATATACAGGGTGTCAAACTTGGCACTGGTTACACGCTTGCCGATTTGCCTGTTTATGTT
ACTGTAGCTAAGGTGCAAGTCCTCTGTACCTATAAACGTGCCTTTTTAGATAAGTTAGAT
GTTAATAGTGGCTTCGCTGTTTTTGTTAAGTCTAAAGTTGGTAACTATCGTTTACCTTCT
AGTAAATCTAGTGGTATGGATACTGCCTTGTTGAGAGCTTAAATCTAAACTATTAGGATG
TCTTATACTCCCGGTCATC---ATGCTGGAAGTAGAAGCTCCTCTGGAAATCGTTC----
--AGGAATCCTCAAGAAAACTTCTTGGGTTGACCAATCTGAGCGAAGCCATCAAACCTAT
AATAGAGGCAGAAAACCCCAACCAAAATTCACTGTGTCTACTCAACCACAAGGAAACCCT
ATCCCACATTATTCCTGGTTCTCTGGGATTACCCAATTTCAAAAAGGTAGAGACTTTAAA
TTTCCAGATGGTCAAGGAGTACCCATTGCTTACGGGATACCCCCTTCTGAAGCAAAAGGA
TATTGGTATAAACACAACCGGCGTTCTTTTAAAACAGCTGATGGTCAACAAAAGCAGTTG
TTACCAAGATGGTATTTCTACTATCTCGGTACCGGTCCATATGCCAGTTCATCCTATGGT
GATGCCCACGAAGGTATCTTCTGGGTCGCTAGTCACCAAGCTGATACTTCTATTCCCTCC
GATGTTTCGGCAAGGGATCCTACTATTCAAGAAGCTATCCCTACTAGGTTTTCGCCTGGT
ACGATTTTGCCTCAAGGCTATTATGTTGAAGGCTCAGGAAGGTCTGCTTCTAATAGCCGG
CCAGGTTCACGTTCTCAATCACGTGGACCCAATAATCGTTCATTAAGTAGAAGTAATTCT
AATTTTAGACATTCTGATTCTATAGTGAAACCTGATATGGCTGATGAGATTGCTAGTCTT
GTCTTAGCCAAGCTTGGTAAAGATTC---TAAACCTCAGCAAGTTACCAAGCAAAATGCT
AAGGAAATTAGGCATAAAATTTTAATGAAACCTCGCCAAAAGCGAACTCCTAATAAATTT
TGTAATGTTCAACAGTGTTTTGGTAAAAGAGGACCGCTCCAAAACTTTGGTAATTCTGAA
ATGTTAAAGCTTGGTACTAATGATCCTCAATTTCCTATTCTTGCTGAATTAGCTCCTACA
CCAGGTGCTTTTTTCTTTGGCTCTAAATTAGAGTTGTTTAAAAGAGACTCTGATGCT---
GATTCACCTTCTAAAGACACTTTTGAACTTCGTTATTCTGGTTCTATTAGGTTTGATAGT
ACTTTACCTGGTTTTGAGACAATTATGAAAGTTCTTAAAGAGAATTTAGATGCTTATGTT
AATTCTAATCAGAACACTGTTTCTGGTTCGCTGAGTCCTAAACCTCAGCGTAAAAGAGGT
GTTAAACAATCACCTGAATCGTTTGACTCTCTTAATTTAAGTGCTGATACTCAGCACATT
TCA------------------AATGATTTTACTCCTGAGGATCATAGTTTACTTGCTACT
CTTGATGATCCTTATGTAGAAGACTCTGTTGCTTAATGAGAATGAATCCTAATTCGACAC
TAGGTGGTAACCCCTCGCTA-TTAGTCGGAATAGGACACTCTCTATCAGAATGAAT-TCT
TGCTGTTACAACAGATAGAGTAGGTTGTTGCAGACTATATATTAATTAGTAGAAACTTTA
TATTTAAATATTTGATTGTTAGAGTAGTTATAAGGTTTAGCTGTA---GTATAAACGCCT
CCGGGAAGAGCTAGCAATTATAGTATTTAATATATCTATTAGTATATGATTGAAATTAAT
TATAGCCTTTTGGAGGAATTAC
>DQ415898.1 Human coronavirus HKU1 strain N21 genotype C, complete genome
--------------GAGCGATTGACGTTCGTACCGTCTATCAGCTTACGATCTCTTGTCA
GATCTCATTAAATCTAAACTT--TTTAAACAAGATTCCCTGTTATCCATGCTTGTGAGTG
TGGTTTAATCATAATCTTGTATTTTACTTTCCACACTTTTCATCTCTCTGTCAGTGACGT
GTTGGTTGTCCTCAGCGTCCCTCCCATAGGTC----------------------------
-----GCAATGATTAAAACCAGCAAATACGGTCTCGGCTTCAAGTGGGCGCCAGAATTTC
GTTGGCTGCTTCCGGATGCAGCGGAGGAGTTGGCTAGTCCTATGAAGTCAGATGAGGGTG
GGTTATGCCCCTCTACTGGTCAAGCGATGGAAAGTGTTGGATTTGTTTATGATAATCATG
TGAAGATAGATTGTCGCTGCATTCTTGGACAAGAATGGCATGTGCAGTCAAATCTTATCC
GTGATATTTTTGTTCATGAAGATCTACATGTTGTAGAAGTTCTAACTAAAACAGCCGTAA
AGTCCGGTACGGCAATTTTAATTAAATCACCTTTGCATAGCTT-----------------
----GGGTGGTTTTCCTAAAGGGTATGTTATGGGCTTGTTCCGTT---------------
---------CATACAAGACTAAACGTTATGTTGTACATCATCTTTCTATGACTACATCTA
CTACTAATTTTGGTGAAGA------TTTTTTTGGTTGGATTGTACCTTTTGGTTTTATGC
CATCTTATGTTCACAAATGGTTTCAATTCTGTAGGTTGTATAT-----------------
----------------TGAAGAGAGTGATTTAATAATTTCAAATTTTAAATTTGATGATT
ATGATTTTAGTGTAGAAGCTGCTTATGCTGAGGTTCATGCTGAGCCTAAAGGTAAATATT
CACAAAAAGCTTATGCTTTACTTAGACAATATCGTGGTATTAAACCCGTACTTTTTGTAG
ACCAGTATGGTTGTGACTATTCTGGTAAATTAGCAGATTGTCTTCAAGCTTATGGTCATT
ATTCTTTGCAAGATATGAGACAAAAGCAGTCTGTATGGCTTGCCAATTGTGACTTTGATA
TTGTAGTGGCTTGGCATGTAGTTCGTGATTCACGATTTGTTATGCGCCTGCAGACTATAG
CTACTATTTGTGGTATTAAATATGTTGCACAACCTACAGAAGATGTAGTAGATGGAGATG
TAGTTATACGTGAACCTGTACATTTATTATCTGCTGATGCAATAGTTTTAAAGCTTCCTA
GTTTGATGAAAGTTATGACTCATATGGATGATTTTTCTATTAAATCTATATATAATGTTG
ATTTGTGTGATTGTGGTTTTGTTATGCAGTATGGTTATGTAGATTGTTTTAATGATAATT
GTGATTTTTATGGTTGGGTTTCAGGTAATATGATGGATGGTTTTTCTTGTCCATTGTGTT
GTACAGTTTATGACTCTAGTGAAGTTAAAGCCCAATCATCTGGTGTTATTCCTGAGAATC
CTGTGTTATTTACTAATAGTACTGATACTGTTAACCCTGATTCTTTTAATTTGTATGGTT
ATTCTGTCACACCATTTGGTTCTTGTATATATTGGTCGCCACGTCCTGGATTGTGGATTC
CTATAATTAAATCTTCAGTCAAGTCTTATGATGATTTGGTTTATTCAGGTGTAGTAGGTT
GTAAATCTATTGTTAAAGAAACTGCTCTTATTACTCATGCACTTTACTTAGATTATGTTC
AATGTAAGTGTGGTAATCTTGAACAAAATCATATTCTTGGTGTTAATAATTCTTGGTGTA
GGCAACTGTTGCTTAATAGAGGTGATTATAATATGCTTCTAAAAAATATTGACTTGTTTG
TTAAGCGTCGTGCTGATTTTGCTTGCAAATTTGCAGTTTGTGGAGATGGTTTTGTACCTT
TTTTACTAGATGGTTTAATTCCTCGTAGTTATTATCTAATTCAGAGTGGTATTTTCTTTA
CATCTTTGATGTCTCAATTTTCACAAGAAGTTTCTGATATGTGTTTAAAAATGTGTATTT
TGTTTATGGACAGAGTTTCAGTTGCTACATTTTATATAGAGCATTATGTTAATAGGTTGG
TTACTCAATTTAAGTTATTGGGTACTACACTTGTTAATAAAATGGTTAATTGGTTTAATA
CCATGTTAGATGCTAGTGCACCTGCTACAGGCTGGCTTCTTTACCAATTATTGAATGGTT
TTTTTGTAGTATCTCAAGCCAACCTTAATTTTGTTGCTTTAATACCTGATTATGCTAAAA
TTTTAGTTAATAAATTTTACACTTTTTTTAAGTTATTATTAGAGTGTGTTACAGTTGATG
TTTTAAAAGATATGCCTGTTCTTAAAACTATTAATGGTTTAGTTTGTATTGTAGGCAATA
AGTTTTATAACGTTAGTACAGGGTTAATTCCTGGTTTTGTTTTACCATGTAATGCACAGA
AACAACAAATTTATTTTTTTGAAGGCGTTGCAGAATCTGTTATAGTAGAAGATGATGTTA
TTGAGAATGTCAAATCTTCTTTATCATCTTATGAGTATTGTCAACCACCTAAATCTGTGG
AAAAAATTTGTATTATAGATAATATGTACATGGGTAAGTGTGGTGATAAATTTTTCCCTA
TTGTTATGAATGATAAAAATATTTGTCTTTTAGATCATGCTTGGCGTTTTCCATGTGCAG
GTAGAAAAGTTAATTTTAACGAGAAACCTGTTGTTATGGAGATTCCGTCTTTGATGACAG
TTAAGGTTATGTTTGATTTAGATTCTACTTTTGATGATATTTTAGGTAAAGTTTGTTCAG
AATTTGAAGTAGAAAAGGGTGTTACTGTAGATGATTTTGTTGCTGTTGTTTGTGATGCTA
TAGAGAATGCTTTAAACTCTTGTAAAGAGCATCCAGTGGTTGGTTATCAAGTTCGTGCAT
TTTTAAATAAACTTAATGAGAATGTTGTTTATTTATTTGATGAAGCTGGTGATGAAGCAA
TGGCCTCTCGTATGTATTGTACTTTTGCTATTGAGGATGTTGAAGACGTTATCAGTAGTG
AAGCTGTCGAAG------ATACTATTGATGGTGTCGTTGAAGACACTATTAATGA-----
----CGATGAAGATGTTGTTACTGGTGACAATGACGATGAAGATGTTGTTACTGGTGACA
ATGACGATGAAGAT---GTTGTTACTGGTGACAATGACGATGAAGATGTTGTTACTGGTG
ACAATGACGATGAAGATGTTGTTACTGGTGACAATGACGATGAAGATGTTGTTACTGGTG
ACAATGACGATGAAGATGTTGTTACTGGTGACAATGACGATGAAGATGTTGTTACTGGTG
ACAATGACGATGAAGATGTTGTTACTGGTGACAATGACGATGAAGATGTTGTTACTGGTG
ACAATA------------------------------------------------------
------------------------------------ACGATGAAGATGTTGTTACTGGTG
ACAATAACGATGAAGAGAGTGTTACTGG--------------------------------
------------------------------------------------------------
------------------------------------------------------------
----------TGACAATGATGACCAAATTGTTGTTACTGGTGATGATGTAGATGATAT--
-------------CGAAAGTATTTATGACTTTGATACTTATAAAGCTCTTTTAGTTTTTA
ATGATGTCTATAATGATGCTTTGTTTGTTAGTTATGGTTCTAGTGTTGAAACAGAAACAT
ATTTTAAAGTTAATGGTTTATGGTCACCTACTATTACACATACTAACTGTTGGTTGCGTT
CTGTGTTACTTGTAATGCAGAAATTACCTTTTAAGTTTAAGGATTTAGCTATTGAAAATA
TGTGGTTATCTTATAAGGTGGGTTATAATCAAAGTTTTGTTGATTATTTACTGACCACTA
TTCCTAAAGCTATTGTTTTGCCTCAAGGTGGTTATGTAGCTGATTTTGCTTATTGGTTTT
TAAACCAGTTTGATATTAATGCGTATGCTAATTGGTGTTGTTTAAAATGTGGTTTTTCTT
TTGATTTAAACGGTTTGGATGCTGTGTTTTTTTATGGAGATATTGTGTCTCATGTTTGTA
AGTGTGGACATAATATGACTCTAATAGCAGCGGACTTACCTTGTACATTACATTTTTCAT
TATTTGATGACAATTTTTGTGCTTTTTGCACCCCTAAAAAAATTTTTATTGCTGCATGTG
CTGTGGATGTAAACGTTTGTCATTCTGTAGCTGTTATAGGTGATGAACAAATAGATGGTA
AGTTTGTTACTAAATTTAGTGGTGATAAATTTGATTTTATAGTAGGTTATGGAATGTCAT
TTAGTATGTCTTCTTTTGAGTTAGCTCAATTGTATGGTTTGTGTATAACACCTAATGTAT
GTTTTGTTAAAGGTGATATTATAAATGTTGCTAGACTTGTTAAAGCTGATGTTATTGTTA
ATCCTGCTAATGGGCATATGCTCCATGGTGGTGGAGTTGCAAAAGCTATAGCTGTAGCTG
CAGGTAAAAAATTTTCTAAAGAAACTGCTGCTATGGTTAAATCTAAGGGTGTTTGCCAAG
TAGGAGATTGTTATGTTTCTACCGGTGGTAAATTATGTAAAACAATTCTTAATATTGTAG
GCCCTGATGCTAGACAAGATGGAAGACAATCTTATGTTTTGTTAGCACGTGCTTATAAGC
ATCTTAATAATTATGATTGTTGTTTGTCTACTCTCATATCGGCTGGTATATTTAGTGTTC
CTGCTGATGTGTCATTAACTTACCTTCTAGGTGTTGTTGATAAACAAGTTATCCTTGTTA
GTAATAATAAAGAAGATTTTGATATTATTCAAAAATGTCAAATTACTTCAGTTGTTGGTA
CTAAAGCATTGGCTGTTAGATTAACTGCTAATGTAGGCCGTGTTATTAAATTTGAGACAG
ATGCATACAAACTTTTCTTGAGTGGTGATGATTGTTTTGTTTCAAATTCTTCTGTTATAC
AAGAAGTTTTATTACTTCGTCATGATATACAATTGAATAATGACGTTCGTGATTATTTGT
TGTCTAAGATGACTAGTCTTCCTAAAGATTGGCGTCTTATCAATAAATTTGATGTTATTA
ACGGTGTTAAAACTGTTAAATATTTTGAGTGTCCTAATTCTATTTATATATGTAGTCAGG
GTAAAGACTTTGGTTATGTATGTGATGGTTCTTTTTATAAAGCAACTGTTAATCAAGTTT
GTGTTTTATTAGCTAAGAAGATAGATGTTTTGCTTACTGTAGATGGTGTTAATTTTAAAT
CTATTTCTCTTACTGTAGGTGAAGTTTTTGGTAAAATACTTGGTAATGTTTTCTGTGATG
GCATTGATGTTACTAAGTTAAAGTGTAGTGATTTTTATGCCGATAAAATTTTATATCAGT
ATGAAAATTTGTCTTTAGCTGATATTTCTGCTGTACAAAGTTCATTCGGGTTTGATCAGC
AACAATTGCTTGCTTACTATAATTTTTTAACAGTATGTAAATGGTCTGTAGTTGTTAACG
GTCCATTTTTTTCTTTTGAACAGTCTCATAATAATTGTTATGTGAATGTAGCTTGTCTTA
TGTTGCAGCATATTAATCTTAAATTTAATAAATGGCAGTGGCAGGAAGCATGGTATGAAT
TTCGTGCTGGCAGACCACATAGGTTAGTTGCTCTTGTTTTAGCTAAAGGTCATTTTAAAT
TTGATGAACCATCAGATGCTACTGATTTTATCCGTGTTGTTTTGAAACAAGCTGATTTAT
CAGGTGCAATTTGTGAATTAGAACTTATTTGTGATTGTGGTATTAAACAAGAAAGTCGTG
TTGGTGTTGATGCTGTTATGCATTTTGGTACATTAGCAAAGACTGATCTTTTTAATGGTT
ATAAGATTGGCTGTAATTGTGCAGGTAGAATTGTCCATTGTACTAAATTGAATGTACCAT
TTTTGATTTGTTCTAATACTCCTCTGAGTAAGGATTTACCTGATGATGTTGTTGCAGCTA
ACATGTTTATGGGTGTAGGTGTAGGCCATTATACACATTTGAAATGTGGTTCACCTTACC
AACATTATGATGCTTGTAGTGTTAAAAAATATACAGGTGTTAGTGGTTGTTTAACTGACT
GCTTGTATCTTAAAAATTTAACCCAGACTTTTACATCTATGTTGACTAATTATTTTTTGG
ATGATGTTGAAATGGTTGCTTATAACCCTGATCTTTCACAATATTATTGTGATAATGGTA
AGTATTATACAAAACCTATTATAAAGGCTCAGTTTAAACCATTTGCTAAAGTTGACGGTG
TTTATACTAACTTTAAGTTAGTTGGACATGATATTTGTGCTCAATTGAATGCTAAGTTAG
GTTTTAATGTAGATTTGCCGTTTGTTGAGTACAAAGTAACAGTCTGGCCTGTAGCTACTG
GTGATGTTGTTTTGGCATCTGATGATTTATATGTGAAACGTTATTTTAAAGGATGTGAAA
CTTTTGGTAAGCCTGTTATTTGGTTTTGTCATGATGAAGCATCATTGAATTCTCTTACTT
ATTTTAATAAACCTAGTTTTAAATCTGAAAATAGATATAGTGTTTTGTCTGTTGATTCTG
TATCTGAGGAGTCACAAGGTAATGTGGTTACTTCTGTTATGGAATCGCAGATTAGTACTA
AAGAGGTTAAGTTAAAGGGTGTTAGAAAGACTGTTAAAATAGAAGATGCTATTATTGTTA
ATGATGAAAATAGTTCTATTAAGGTTGTTAAAAGTTTATCTTTAGTTGATGTTTGGGATA
TGTATTTGACAGGTTGTGATTATGTTGTTTGGGTTGCTAATGAATTGTCACGCCTAGTTA
AATCACCAACAGTTAGGGAATATATACGATATGGTATTAAACCTATTACTATACCTATAG
ATTTGTTATGTTTAAGAGATGATAATCAAACTCTTTTAGTTCCTAAAATTTTTAAAGCAA
GAGCTATAGAATTTTATGGTTTTTTGAAGTGGTTGTTTATTTATGTTTTTAGTTTATTAC
ATTTTACAAATGATAAAACCATTTTTTATACTACAGAAATAGCTTCTAAGTTTACTTTTA
ATTTGTTTTGTTTGGCTCTTAAAAATGCTTTTCAGACATTTAGATGGAGTATATTTATAA
AAGGTTTTCTTGTTGTAGCCACTGTGTTTTTGTTTTGGTTTAATTTTTTGTATATAAATG
TTATTTTTAGTGATTTTTATCTTCCTAATATTAGTGTTTTTCCTATTTTTGTGGGAAGAA
TTGTTATGTGGATAAAGGCTACTTTTGGTTTGGTTACAATTTGTGATTTTTATTCTAAGT
TAGGTGTAGGTTTTACAAGTCATTTTTGTAATGGTAGTTTTATATGTGAATTGTGTCATT
CTGGTTTTGATATGTTGGATACATATGCAGCTATAGATTTTGTTCAGTATGAAGTAGATA
GACGTGTTTTATTTGATTATGTTAGTTTAGTCAAATTAATTGTTGAACTCGTTATTGGTT
ATTCATTATATACAGTATGGTTTTATCCATTATTTTGTCTTATTGGTTTACAATTATTTA
CTACATGGTTGCCTGATTTGTTTATGTTAGAAACTATGCATTGGTTGATTAGATTTATTG
TATTTGTAGCTAATATGTTACCTGCTTTTGTTTTGTTGCGGTTTTATATAGTTGTTACTG
CTATGTATAAAGTAGTTGGTTTTATTAGGCATATTGTTTATGGTTGTAATAAAGCTGGTT
GTTTATTTTGTTATAAACGAAATTGTAGTGTTCGTGTTAAGTGTAGTACTATTGTTGGTG
GTGTAATTCGTTATTATGATATTACTGCTAATGGTGGTACTGGTTTTTGTGTTAAACATC
AATGGAATTGTTTTAATTGCCATTCTTTTAAACCAGGTAACACTTTTATAACTGTAGAAG
CTGCTATAGAACTTTCTAAAGAGCTTAAACGACCTGTAAACCCAACTGATGCTTCACATT
ATGTAGTTACTGATATTAAGCAAGTTGGTTGTATGATGCGTTTGTTCTATGATAGAGATG
GACAGCGTGTTTACGATGATGTTGATGCTAGTTTATTTGTAGATATTAATAATCTGTTAC
ATTCTAAAGTTAAAGTTGTTCCTAATTTGTATGTAGTTGTAGTAGAGAGTGATGCTGATA
GAGCTAATTTTCTGAATGCTGTTGTGTTTTATGCACAATCATTGTATAGGCCTATATTAC
TTGTAGACAAAAAGTTAATTACTACAGCTTGTAATGGTATCTCTGTAACCCAGACTATGT
TTGATGTTTATGTTGATACTTTTATGTCTCATTTTGATGTTGATAGAAAGAGTTTTAATA
ATTTTGTTAACATTGCTCATGCTTCTCTTAGAGAGGGTGTGCAATTAGAAAAGGTTTTAG
ATACTTTTGTGGGATGTGTACGTAAATGTTGTTCCATTGATTCAGATGTTGAAACAAGAT
TTATTACTAAATCTATGATATCTGCAGTAGCTGCTGGTTTGGAATTTACTGATGAAAATT
ATAATAATTTGGTACCTACATATTTAAAGAGTGATAATATTGTAGCTGCTGATTTAGGTG
TTCTTATACAGAATGGTGCTAAGCATGTACAGGGTAATGTTGCTAAGGCAGCTAATATTT
CTTGTATATGGTTTATTGACGCTTTTAATCAACTTACTGCTGATTTACAGCATAAATTAA
AAAAAGCATGTGTTAAAACTGGCTTGAAGTTAAAATTGACTTTTAATAAGCAAGAGGCAA
GTGTTCCTATTCTTACAACACCCTTTTCACTTAAAGGAGGTGTTGTATTGAGTAATTTGT
TATATATATTATTTTTTATTAGTTTAATTTGTTTTATATTATTGTGGGCTTTACTGCCTA
CATATAGTGTTTATAAGTCTGATATTCATTTGCCTGCTTATGCTAGTTTTAAAGTTATTG
ATAATGGTGTTGTTAGAGATATTTCAGTTAATGATTTATGTTTTGCTAATAAATTTTTCC
AATTTGATCAATGGTATGAGTCCACTTTTGGGTCTGTTTATTATCATAATTCTATGGATT
GCCCTATTGTAGTGGCAGTTATGGATGAAGATATCGGTTCTACTATGTTTAATGTTCCTA
CTAAAGTTTTGAGATATGGCTTTCATGTTTTACATTTTCTAACTTATGCATTTGCTAGTG
ATAGTGTTCAGTGTTATACACCACATATTCAGATTTCTTATAATGATTTTTATGCTAGTG
GTTGTGTTTTATCATCTTTGTGTACTATGTTTAAAAGAGGTGATGGTACACCACATCCTT
ATTGTTATACAGATGGTGTTATGAAGAATGCTTCTTTGTATACATCTTTAGTTCCACATA
CACGTTATAGCCTTGCTAATTCTAATGGTTTTATAAGATTTCCTGATGTTATTAGTGAAG
GTATTGTACGTATTGTAAGAACGCGCTCTATGACTTATTGTAGAGTGGGTGCATGTGAAT
ACGCCGAAGAGGGTATATGTTTCAATTTTAATAGTTCCTGGGTTTTGAATAACGATTATT
ATAGAAGTATGCCTGGAACTTTTTGTGGTAGAGATTTTTTTGATTTGTTTTATCAATTTT
TTAGTAGTTTAATTCGTCCTATAGATTTCTTTTCTCTTACTGCTAGTTCTATTTTTGGAG
CTATATTGGCTATAGTTGTCGTTTTGGTTTTTTATTATTTAATAAAACTCAAGCGTGCTT
TTGGAGATTATACTAGTGTTGTAGTTATAAATGTTATTGTTTGGTGTATTAATTTTCTTA
TGCTCTTTGTCTTTCAAGTTTATCCTATTTGTGCATGCGTTTATGCTTGTTTTTATTTTT
ATGTAACATTGTATTTTCCTTCTGAAATTAGTGTAATTATGCATTTGCAATGGATTGTTA
TGTATGGTGCTATAATGCCTTTTTGGTTTTGTGTCACATATGTAGCTATGGTTATTGCAA
ACCATGTTTTATGGTTATTTTCATATTGTAGGAAAATTGGTGTTAATGTATGTAGTGATA
GTACATTTGAAGAAACATCTCTTACTACTTTTATGATTACTAAAGATTCTTATTGTAGAT
TAAAGAATTCTGTTTCTGATGTTGCCTACAATAGATATTTGAGTTTGTATAATAAGTATC
GTTACTATAGTGGTAAAATGGATACTGCTGCCTATAGAGAAGCGGCGTGTTCTCAGTTAG
CTAAAGCTATGGAAACATTTAATCACAATAATGGTAATGATGTCTTATACCAACCTCCTA
CAGCATCTGTTTCTACATCTTTTTTGCAATCAGGTATTGTAAAGATGGTATCGCCTACGT
CAAAAATTGAACCTTGTTTAGTTAGTGTTACTTATGGTAGTATGACTTTGAATGGTTTAT
GGTTAGATGACAAAGTTTATTGTCCTCGTCATGTTATATGTTTATCCTCTAATATGAATG
AACCTGATTATTCTGCCTTATTGTGTAGAGTTACTTTAGGTGATTTTACTATAATGTCTG
GTCGGATGAGTTTAACAGTTGTGTCTTACCAGATGCAGGGCTGTCAACTTGTTTTGACAG
TCTCTTTACAAAATCCTTATACTCCAAAATATACTTTTGGTGTTGTTAAACCTGGTGAAA
CTTTTACTGTTTTAGCTGCATATAATGGCCGACCACAAGGAGCATTTCATGTTACTATGC
GTAGTAGTTATACTATTAAAGGTTCTTTTTTGTGTGGGTCATGTGGATCTGTTGGTTATG
TATTAACAGGTGATAGTGTTAAGTTTGTATATATGCACCAATTAGAGCTCAGTACTGGTT
GTCACACTGGTACTGATTTTAATGGTAATTTTTATGGTCCATATAGAGATGCTCAAGTTG
TACAGTTGCCAGTTAAGGACTATGTCCAAACTGTTAATGTTATTGCTTGGCTCTATGCAG
CTATACTTAATAATTGTGCTTGGTTTGTACAAAATGATGTTTGTTCTATTGAAGATTTTA
ATGTTTGGGCTATGACAAATGGTTTTAGCCAAGTAAAAGCAGATCTTGTTTTAGATGCTT
TGGCTTCAATGACAGGTGTTTCTATTGAAACTTTATTGGCTGCTATTAAGCGTCTATATA
TGGGATTTCAAGGTCGTCAAATACTAGGAAGTTGTACTTTTGAAGATGAATTGGCACCTT
CTGATGTTTATCAACAATTGGCTGGTGTTAAATTGCAATCTAAAACAAAAAGATTTATTA
AAGAAACAATTTATTGGATTTTGATATCCACATTTTTGTTTAGTTGTATAATTTCTGCAT
TTGTTAAATGGACTATATTTATGTATATTAATACACATATGATTGGTGTTACATTATGTG
TACTTTGTTTTGTTAGTTTTATGATGTTACTAGTTAAACATAAGCATTTTTATTTGACTA
TGTATATAATTCCTGTACTCTGTACTTTGTTTTATGTAAATTATTTAGTTGTTTATAAGG
AAGGTTTTAGAGGTTTTACTTATGTCTGGCTTTCATACTTTGTTCCTGCTGTGAATTTTA
CTTATGTGTATGAAGTATTTTATGGTTGTATTTTATGTGTTTTTGCTATTTTTATAACTA
TGCATAGTATTAATCATGACATTTTTTCTTTGATGTTTTTAGTTGGTAGAATAGTTACTT
TAATTTCTATGTGGTATTTTGGTTCGAATTTAGAAGAGGATGTTTTGTTATTTATTACAG
CCTTTTTAGGTACTTATACATGGACCACTATTTTGTCGTTAGCTATAGCAAAAATTGTTG
CTAATTGGTTGTCTGTTAATATATTTTATTTTACAGATGTACCCTATATTAAGTTGATTC
TCTTGAGTTATTTATTTATAGGGTATATTTTATCTTGTTATTGGGGATTTTTCTCTCTTT
TAAACAGTGTTTTTAGAATGCCTATGGGTGTTTATAATTATAAAATTTCTGTTCAAGAAT
TGCGTTATATGAATGCTAATGGCTTACGTCCACCTCGTAATAGTTTTGAGGCTATTTTGT
TAAATTTAAAATTGCTTGGAATAGGTGGCGTGCCAGTTATTGAAGTCTCCCAAATTCAAT
CAAAATTGACTGATGTGAAATGTGCTAATGTTGTTTTGTTAAATTGTTTACAGCATTTGC
ATGTTGCTTCTAATTCTAAGTTGTGGCAGTATTGTAGTGTTTTACATAATGAAATACTAT
CTACTTCAGATTTGAGTGTAGCTTTTGATAAGCTTGCTCAATTATTGATTGTTTTATTCT
CCAATCCTGCTGCAGTTGATACTAAGTGTCTTGCAAGTATAGATGAAGTTAGCGATGATT
ATGTTCAAGATAGTACCGTTTTGCAGGCTTTGCAAAGTGAGTTTGTAAATATGGCTAGTT
TTGTTGAATATGAAGTCGCAAAGAAAAATTTGGCTGATGCTAAAAATAGTGGTTCTGTTA
ATCAACAACAGATAAAACAGTTAGAAAAAGCATGTAATATAGCTAAGTCTGTGTATGAAC
GCGATAAAGCTGTAGCTCGCAAACTTGAACGTATGGCAGACCTAGCACTTACTAACATGT
ACAAAGAGGCTCGGATTAATGATAAGAAGAGTAAAGTTGTTTCCGCTTTGCAGACAATGC
TTTTTAGCATGGTTCGTAAATTGGATAATCAGGCTTTAAATTCTATTCTGGATAATGCTG
TTAAAGGTTGTGTACCTTTGAGTGCTATTCCAGCATTGGCTGCTAATACTTTAACTATAA
TAATACCAGATAAACAAGTTTTTGATAAAGTTGTTGATAATGTTTATGTTACATATGCTG
GTAGTGTATGGCATATACAGACTGTTCAAGATGCTGATGGTATTAATAAACAGTTAACTG
ATATTAGTGTTGATTCTAATTGGCCTCTTGTTATTATTGCGAACAGGTATAATGAAGTTG
CTAATGCTGTTATGCAGAATAATGAGTTGATGCCTCATAAATTAAAAATACAAGTTGTTA
ATAGTGGTTCTGATATGAATTGTAATATTCCTACTCAATGTTATTATAATAATGTTAGTA
GTGGTAGAATAGTTTATGCTGTTCTTAGTGATGTTGATGGTCTTAAGTATACTAAGATAA
TGAAAGATGATGGCAATTGTGTTGTTTTAGAGCTTGATCCTCCTTGTAAATTTTCTATAC
AAGATGTTAAGGGACTTAAAATTAAGTATCTCTATTTTATTAAAGGATGTAACACTTTAG
CTAGAGGGTGGGTTGTTGGTACTTTATCTTCAACAATTAGATTGCAGGCTGGTGTTGCTA
CTGAGTATGCAGCTAATTCTTCTATACTTTCATTATGTGCATTTTCTGTAGATCCTAAGA
AAACTTATTTAGATTATATACAACAAGGTGGTGTACCTATAATTAATTGTGTTAAAATGC
TCTGTGATCATGCTGGTACTGGTATGGCCATTACTATTAAACCTGAGGCTACTATTAACC
AAGATTCTTATGGTGGTGCCTCAGTTTGTATTTATTGCCGTGCACGTGTAGAGCATCCAG
ATGTAGATGGTATATGTAAATTACGTGGTAAATTTGTACAAGTCCCTTTGGGTATAAAAG
ATCCTATTCTTTATGTGTTAACACATGATGTTTGTCAAGTCTGTGGTTTTTGGAGAGATG
GCAGTTGTTCCTGTGTAGGTTCAAGTGTCGCTGTTCAATCTAAAGATTTAAATTTTTTAA
ACGGGTTAGGGGTACTAGTGTGAATGCCCGGCTAGTACCCTGTGCTAGTGGTTTATCTAC
TGATGTTCAATTAAGGGCATTTGACATTTGTAATACCAATAGAGCTGGTATAGGTTTATA
TTATAAAGTGAATTGTTGCCGTTTTCAGCGTATAGATGACGACGGTAATAAATTGGATAA
GTTCTTTGTTGTCAAAAGAACTAATTTAGAAGTTTATAATAAAGAGAAAACTTATTATGA
GTTGACTAAAAGTTGTGGTGTTGTGGCTGAACATGATTTCTTTACATTTGATATTGATGG
TAGTCGCGTGCCACATATAGTTCGTAGGAATCTTTCAAAGTATACTATGTTAGATCTTTG
CTATGCATTGCGTCATTTTGATCGTAATGATTGTTCAATATTGTGTGAAATTCTTTGTGA
GTATGCTGATTGTAAAGAATCCTACTTTTCTAAGAAAGATTGGTATGATTTTGTTGAAAA
TCCTGATATTATTAATATATATAAAAAATTAGGTCCTATTTTTAATAGAGCTTTACTTAA
TACTGTCATTTTTGCAGACACCTTAGTTGAAGTAGGTTTAGTTGGTGTTTTAACTTTAGA
TAACCAAGATTTGTATGGTCAATGGTATGATTTTGGTGATTTTATACAAACAGCCCCAGG
ATTTGGTGTGGCAGTCGCAGATTCTTACTATTCTTATATGATGCCTATGTTAACTATGTG
TCATGTATTAGATTGTGAATTATTTGTTAATGATAGTTATAGACAATTCGATCTTGTACA
GTATGATTTTACTGATTACAAGTTAGAGTTGTTTAATAAGTATTTTAAGTATTGGGGTAT
GAAGTATCATCCTAATACTGTGGATTGTGATAATGATAGGTGTATTATTCATTGTGCTAA
TTTTAATATACTATTTAGTATGGTTTTACCTAATACTTGTTTTGGTCCCCTTGTTAGACA
AATTTTTGTAGATGGTGTACCGTTTGTTGTTTCTATTGGTTACCATTACAAAGAGTTAGG
TGTAGTTATGAACTTAGATGTTGACACACACCGTTATCGCTTGTCTCTTAAAGATTTACT
TCTTTATGCAGCAGATCCTGCTATGCATGTTGCATCTGCTAGTGCTCTGCTTGATTTACG
AACTTGTTGTTTTAGTGTAGCTGCCATTACAAGTGGTATAAAATTTCAAACTGTTAAACC
AGGTAACTTTAACCAAGACTTTTACGAGTTTGTTAAAAGTAAAGGCTTGTTTAAAGAGGG
TAGTACAGTTGATTTGAAACATTTTTTCTTTACTCAAGATGGTAATGCTGCAATTACTGA
TTATAATTATTATAAGTATAATTTACCTACTATGGTTGATATTAAGCAGTTATTGTTTGT
ATTAGAAGTTGTTTATAAATATTTTGAAATTTATGATGGTGGTTGTATACCAGCATCACA
AGTTATTGTTAATAATTATGATAAAAGTGCTGGTTATCCATTTAATAAATTTGGTAAAGC
CAGACTTTATTATGAGGCATTATCATTTGAGGAACAGAATGAAATTTATGCATATACTAA
ACGTAATGTTCTGCCCACCTTAACTCAAATGAATTTAAAATATGCTATCAGTGCTAAGAA
TAGAGCTCGCACTGTAGCAGGTGTTTCTATTCTTAGTACTATGACAGGCCGAATCTTCCA
TCAAAAATGTTTGAAGAGTATAGCAGCCACCCGAGGTGTTCCTGTTGTTATAGGAACCAC
TAAATTTTATGGTGGTTGGGACGATATGTTACGTCATCTTATAAAGGATGTTGACAACCC
TGTTCTTATGGGTTGGGATTATCCTAAATGTGATCGTGCTATGCCAAATATTTTGCGTAT
TGTTAGTAGTTTAGTTTTGGCCCGCAAACATGAATTTTGTTGTTCACATGGTGATAGATT
CTATCGCCTTGCGAATGAATGTGCACAAGTTTTGAGTGAAATAGTTATGTGTGGCGGTTG
CTATTATGTTAAGCCTGGTGGTACTAGCAGTGGTGATGCAACTACTGCTTTTGCTAATTC
TGTTTTTAATATATGTCAGGCTGTTACTGCTAATGTTTGTTCTCTTATGGCCTGTAATGG
CCATAAGATTGAAGATTTAAGTATACGCAATTTACAAAAACGCTTATACTCTAATGTTTA
TCGTACAGATTATGTTGATTATACATTTGTTAATGAGTATTATGAATTTTTATGTAAGCA
TTTTAGTATGATGATTTTGAGTGATGATGGTGTTGTCTGTTATAACTCTGATTATGCTAA
TAAGGGTTATATAGCTAATATAAGTGCTTTTCAACAAGTTTTGTACTATCAGAATAATGT
CTTTATGTCTGAATCTAAATGTTGGGTTGAAAATGATATTACTAATGGTCCTCATGAATT
TTGTTCCCAACATACTATGTTGGTTAAGATAGATGGTGATTATGTTTATTTACCATATCC
AGATCCTTCTAGAATCTTAGGAGCTGGTTGTTTTGTTGATGATTTATTGAAGACTGACAG
TGTTCTTTTGATAGAGCGCTTTGTAAGTCTAGCTATAGATGCTTACCCTTTAGTATATCA
TGAAAATGAAGAATACCAAAAAGTCTTTCGCGTATATTTAGAATATATAAAAAAACTGTA
TAATGATCTTGGTACTCAGATCTTAGATAGTTATAGTGTTATTTTAAGTACTTGTGATGG
TTTAAAGTTTACTGAAGAATCATTTTACAAGAATATGTATTTAAAAAGTGCCGTGATGCA
GAGTGTAGGTGCATGTGTTGTTTGTTCATCACAAACTTCTTTGCGTTGTGGCAGTTGTAT
ACGTAAGCCTTTGTTATGTTGTAAATGTTGTTATGACCATGTTATGGCAACTAATCATAA
ATATGTTTTGAGTGTCTCACCTTATGTTTGTAATGCACCTAACTGTGATGTGAGTGATGT
CACCAAATTATATTTGGGTGGTATGTCTTACTATTGTGAAAACCATAAACCCCATTATTC
ATTTAAGTTAGTTATGAATGGTATGGTCTTTGGTTTGTATAAACAATCTTGTACGGGTTC
ACCTTATATAGATGATTTTAATAAGATAGCTAGTTGTAAATGGACAGAAGTTGATGATTA
CGTTCTGGCAAATGAGTGTATTGAACGTTTAAAGTTATTTGCTGCAGAAACTCAAAAGGC
AACTGAAGAGGCTTTTAAACAAAGCTATGCTTCTGCTACCATTCAAGAGATTGTTAGTGA
TAGAGAAGTTATTTTGTGTTGGGAGACAGGTAAAGTTAAACCACCACTTAATAAAAATTA
TGTTTTCACAGGCTATCATTTTACTAGTACTGGTAAGACAGTTTTAGGTGAGTATGTTTT
TGATAAAAGTGAATTAACTAACGGTGTGTATTACCGCGCTACAACTACTTATAAACTTTC
TATAGGTGATGTTTTTGTTTTAACATCACATTCTGTAGCTAGTTTAAGTGCACCTACACT
TGTTCCACAAGAGAACTATGCTAGTATAAGATTTTCTAGTGTTTATAGTGTTCCATTGGT
GTTTCAAAATAATGTTGCTAATTATCAACACATTGGAATGAAACGTTATTGCACTGTTCA
AGGTCCCCCTGGTACGGGAAAGTCTCATCTTGCTATAGGTCTAGCTGTTTATTACTACAC
AGCACGTGTAGTTTATACTGCTGCTAGTCATGCTGCTGTAGATGCATTGTGTGAAAAAGC
TTATAAGTTTTTAAATATTAACGATTGTACACGTATTATTCCTGCTAAAGTTCGTGTAGA
TTGTTATGATAAGTTTAAAATTAATGATACCACTTGTAAGTATGTTTTTACCACAATAAA
TGCATTACCAGAGTTGGTTACAGATATTGTTGTTGTTGATGAAGTTAGTATGCTTACTAA
TTATGAATTGTCTGTTATAAATGCTCGTATTAAAGCTAAACATTATGTATATATTGGAGA
TCCTGCTCAATTACCTGCACCACGTGTGCTGTTGAGCAAGGGTTCTTTAGAACCTAGGCA
CTTCAATTCTATTACTAAAATAATGTGTTGTTTAGGTCCTGATATCTTTTTGGGAAATTG
TTATAGGTGTCCTAAAGAAATTGTAGAAACTGTTTCAGCATTGGTTTATGATAATAAACT
CAAGGCTAAAAATGATAATAGTTCATTATGTTTTAAAGTATATTTTAAGGGACAGACAAC
ACATGAGAGTTCAAGTGCTGTAAATATTCAACAGATATATTTAATTAGTAAATTTTTAAA
AGCTAATCCAGTTTGGAATAGTGCTGTTTTTATTAGTCCTTATAATAGTCAGAATTATGT
TGCTAAGCGTGTTTTAGGTGTTCAAACACAAACTGTAGATTCTGCTCAAGGTTCGGAATA
TGACTATGTTATATATTCACAAACAGCAGAAACAGCCCATTCTGTTAATGTTAATCGATT
TAATGTTGCCATAACTAGAGCCAAGAAGGGCATTTTTTGTGTTATGAGTAATATGCAATT
ATTTGAATCTCTTAATTTTATTACTCTACCTTTAGATAAAATTCAAAATCAAACTTTACC
TCGTTTGCATTGCACAACTAATCTTTTTAAAGATTGTAGTAAAAGTTGCTTAGGTTATCA
TCCAGCGCATGCCCCTTCATTTTTAGCAGTTGATGATAAATATAAGGTTAATGAAAATTT
GGCTGTAAATTTAAATATTTGTGAACCTGTTTTAACATATTCTCGTTTAATATCTCTTAT
GGGTTTTAAATTAGATTTGACTCTTGATGGTTATTCTAAATTGTTTATTACTAAAGATGA
AGCCATTAAACGTGTTAAAGGTTGGGTTGGTTTTGATGTTGAAGGCGCTCATGCTACTCG
CGAAAACATTGGAACAAACTTTCCACTGCAAATAGGTTTTTCAACTGGTGTGGATTTTGT
AGTTGAAGCTACTGGCTTATTTGCTGAGAGAGATTGTTATACTTTTAAAAAAACTGTAGC
TAAAGCTCCTCCTGGTGAAAAATTTAAACATTTAATACCCCTTATGTCAAAAGGTCAAAA
GTGGGATATTGTTAGAATTAGAATTGTTCAAATGTTATCTGATTATCTTTTAGACCTTTC
TGATAGTGTAGTATTTATTACTTGGTCTGCCAGTTTTGAACTTACTTGTTTAAGGTATTT
TGCTAAATTAGGCAGAGAGCTTAATTGTAATGTGTGTTCTAATCGTGCTACATGCTACAA
TTCTAGAACTGGTTATTATGGTTGTTGGCGCCATAGTTATACTTGTGATTATGTGTATAA
TCCACTTATTGTAGATATACAACAGTGGGGTTATACAGGTTCTTTAACTAGTAATCACGA
TATAATTTGTAATGTACATAAAGGTGCACATGTTGCGTCAGCTGATGCAATTATGACTCG
TTGTTTAGCAATCTATGATTGTTTTTGTAAATCTGTTAATTGGAATTTAGAGTATCCAAT
AATTTCTAATGAGGTCAGTATAAATACATCTTGTAGGTTATTGCAGCGTGTCATGCTTAA
AGCTGCCATGCTATGTAATAGATACAACTTATGTTATGACATAGGCAATCCTAAAGGTTT
AGCTTGTGTCAAAGATTATGAATTTAAATTTTATGATGCTTTTCCTGTAGCCAAGTCTGT
TAAACAGTTATTTTATGTCTATGATGTGCATAAAGATAATTTTAAAGATGGTTTATGTAT
GTTTTGGAATTGTAATGTTGATAAATATCCATCTAATTCAATTGTTTGTAGATTTGACAC
TCGAGTGTTAAATAAATTAAACCTTCCTGGATGTAATGGTGGTAGTTTGTATGTTAATAA
ACATGCATTCCATACTAATCCTTTTACTAGAACTGTTTTTGAAAATCTTAAGCCTATGCC
TTTTTTCTATTATTCAGATACGCCTTGTGTGTACGTAGATGGTTTAGAATCTAAACAAGT
TGATTACGTTCCTTTAAGAAGCGCCACTTGTATCACACGGTGTAATCTAGGTGGAGCTGT
TTGTTCAAAGCATGCTGAAGAATATTGTAACTACCTTGAGTCTTATAATATAGTTACTAC
AGCAGGCTTTACTTTTTGGGTTTATAAGACTTTTGATTTTTATAATTTATGGAACACTTT
TACTACGTTACAGAGTTTAGAAAACGTAATATATAACTTGGTTAATGTTGGTCATTATGA
TGGACGTACAGGTGAATTACCTTGTGCTATTATGAATGACAAAGTTGTTGTTAAGATTAA
TAATGTAGATACTGTTATTTTTAAAAATAATACATCATTTCCTACTAATATAGCTGTTGA
ATTGTTTACAAAACGTAGTATTCGGCACCACCCTGAACTTAAGATTCTTAGAAATTTGAA
CATTGATATTTGTTGGAAGCATGTCCTGTGGGATTATGTTAAAGATAGTTTGTTTTGTAG
TTCCACTTATGGTGTTTGTAAATACACTGATTTGAAGTTCATCGAAAATTTGAATATACT
TTTTGATGGTCGTGACACTGGCGCTTTAGAAGCTTTTAGAAAAGCAAGAAATGGTGTTTT
TATTAGTACTGAAAAATTAAGTAGGTTATCAATGATTAAAGGTCCGCAACGAGCTGATTT
AAATGGTGTGATTGTGGATAAAGTTGGAGAACTCAAAGTTGAGTTTTGGTTCGCTATGAG
AAAAGATGGTGACGATGTTATCTTCAGCCGAACAGACAGCCTATGCTCAAGCCATTACTG
GAGCCCACAAGGTAATCTAGGTGGTAATTGCGCGGGTAATGTCATTGGTAATGATGCTCT
AACACGTTTTACTATCTTTACTCAGAGTCGTGTATTGTCAAGTTTTGAACCTCGCTCAGA
TTTAGAACGGGATTTTATTGATATGGATGATAATCTGTTTATTGCTAAATATGGTTTAGA
AGACTATGCATTTGATCATATAGTTTATGGTAGTTTTAACCATAAAGTTATAGGAGGTTT
GCATTTGCTTATAGGCTTATTTCGTAGGCTAAAAAAATCTAATTTGTTAATTCAAGAGTT
TTTACAGTATGATTCTAGTATTCATTCATATTTTATTACTGATCAGGAGTGTGGTAGTAG
TAAGAGTGTTTGTACAGTTATTGATTTATTATTAGATGATTTTGTTTCTATTGTTAAGTC
ATTAAATTTGAGTTGTGTTAGTAAAGTTGTTAATATTAATGTTGATTTTAAGGATTTTCA
ATTTATGTTGTGGTGTAATGATAATAAAATTATGACTTTTTATCCTAAAATGCAAGCCAC
TAATGATTGGAAACCTGGCTATTCTATGCCTGTTTTGTATAAGTATTTGAATGTTCCATT
AGAGAGAGTCTCTTTATGGAATTATGGTAAACCTATTAATTTGCCTACAGGCTGTATGAT
GAATGTTGCTAAGTATACTCAATTATGTCAGTATTTGAATACTACAACATTAGCTGTTCC
TGTTAATATGCGTGTTTTACATTTAGGTGCAGGGTCTGATAAAGAAGTAGCTCCAGGTTC
TGCTGTTTTAAGACAGTGGTTACCATCTGGTAGTATTCTTGTAGATAATGATTTAAACCC
ATTTGTTAGTGATAGTTTAGTTACTTATTTTGGAGATTGTATGACTTTACCATTTGATTG
TCATTGGGATTTGATAATATCTGATATGTATGATCCTCTTACTAAAAATATTGGTGATTA
TAATGTGAGTAAGGATGGTTTTTTTACTTACATTTGTCATTTAATTCGTGATAAATTATC
TTTGGGTGGTAGTGTAGCTATAAAAATTACAGAGTTTTCTTGGAATGCTGATTTATATAA
ATTAATGAGTTGTTTTGCATTTTGGACAGTTTTTTGTACTAATGTAAATGCTTCTTCTAG
TGAAGGGTTTTTAATAGGTATAAATTACCTGGGTAAATCTTCTTTTGAAATAGATGGCAA
TGTTATGCATGCCAACTATTTGTTTTGGAGAAATAGTACAACATGGAATGGTGGTGCTTA
TAGTTTATTTGATATGACTAAATTTTCTTTGAAATTGGCTGGCACTGCTGTAGTAAATTT
AAGACCAGATCAATTAAACGATTTAGTTTACTCTCTTATTGAAAGAGGTAAGTTATTAGT
GCGTGATACGCGTAAAGAAATTTTTGTTGGTGATAGTCTTGTAAACACTTGTTAGATCTT
TCAGTTTG----------------------------------------------------
------------------------------------------------------------
------------------------------------------------------------
------------------------------------------------------------
------------------------------------------------------------
------------------------------------------------------------
------------------------------------------------------------
------------------------------------------------------------
------------------------------------------------------------
------------------------------------------------------------
------------------------------------------------------------
------------------------------------------------------------
------------------------------------------------------------
-------------------------------------------------TTAATATTAAA
TCTAAACTATGTTAATTATATTTTTATTTTTTAATTTTTGTTATGGTTTTAATGAACCTT
TGAATGTTGTGTCTCATTTAAACCATGACTGGTTTTTATTTGGTGATAGTCGTTCTGATT
GTAACCATATTAATAATTTAAAAATTAAAAATTATGGTTATTTGGATATTCATCCTAGTT
TGTGTAATAATGGTAAAATTTCATCTAGTGCTGGTGATTCTATTTTTAAGAGTTATCATT
TCACCCGGTTTTATAATTACACTGGCGAGGGTGATCAAATTATTTTTTATGAGGGTGTTA
ATTTCAGTCCTCATCATAGGTTTAAGTGCTTCTTTAATGGTAGTAATGATGTATGGATTT
TTAACAAGGTGAGGTTTTATCGTGCGTTATATTCTAATATGGCTCGTTTTCGCTATCTTA
CCTTTGTTGATATTCTTTACAATTTTTCTTTTTCTATTAAGGCTAATATT---TGTAATA
GTAATATTTTATCACTTAATAATCCTATTTTTAT---------------------TAGTA
CTAATTATTCTAAGGATGTTTATTTCACTTTATCAGGGTGTTCTTTGTATTTAGTACCTC
TTTGTCTTTTTAAATCTAATTT---------------------------TAGTCAGTACT
ATTATAATATGGATACTGGCTTTGCTTATGGTTAT------------TCTAATTTTGTTT
CTTCTGATTTAGATTGTACATATATTTCTCTTAAATCTGGTTCTTATAAAATTTTTTCTA
CTGGTTTTGTTTTATCCATACCTACTAAAGCTCTTTGCTTTAATAAACCTAAACAATTTG
TACCCGTGCAGGTTGTTGATTCTAGGTGGAACAATCTTCGTGCATCGGATACTTCATTAT
CCGATGCATGTCAGTTGCCTTATTGTTATTTTCGCAATTCTTCTGGTAATTATGTTGGCA
AATATGATATTAATCATGGTGATAATGGTTTTACTTCTATTCTATCTGGTCTTTTATATA
ATGTCTCTTGTATTTCTTATTATGGCTCCTTTTTGTATGACAATTTTACATCAATTTGGC
CTCGTTTTTCTTTTGGTAATTGTCCTACATCTGCTTATATTAAAT------TAAA---TT
GTTTCTATGATCCTTTGCCTATTATTTTACAAGGTATTTTATTATTTTTAGCTTTATTGT
TTATTGTGTTT---TTACTTT-------------------TTCTAGTTTACCATGGCTAA
TATTAAATCTAAACATGTTTTTAATTATTTTTATTTTGCCTACAACACTAGCTGTTATAG
GTGATTTTAATTGTACTAACTCTTTTATTAATGATTATAATAAAACCATTCCGCGTATAA
GCGAGGATGTTGTTGATGTATCTCTTGGTTTGGGCACATATTATGTTCTTAACCGTGTTT
ATTTAAATACTACCTTGTTATTTACGGGTTATTTTCCTAAATCTGGTGCTAATTTTAGAG
ACTTGGCTTTAAAGGGTTCTATATATTTGAGTACTCTCTGGTATAAACCACCTTTTCTGT
CAGATTTTAATAATGGTATTTTTTCTAAGGTTAAGAATACTAAGTTATATGTTAATAATA
CTTTGTATAGTGAATTTAGTACTATAGTTATAGGTAGTGTTTTTGTTAATACTTCTTATA
CTATTGTTGTTCAACCTCATAATGGTATTTTGGAGATTACAGCTTGTCAGTATACTATGT
GTGAATATCCTCACACTGTTTGTAAGT---CTAAGGGTAGTATTCGTAATGAATCTTGGC
ACATTGA---TTCTTCGGAACCTTTATGCTTGTTTAAGAAAAATTTTACTTATAATGTTT
CTGCAGATTGGCTGTATTTTCATTTTTATCAAGAACGTGGTGTTTTTTATGCATATTATG
CAGATGTAGGTATGCCTACCACTTTCTTATTTAGTCTATATTTAGGTACTATTTTATCTC
ATTATTATGTTATGCCTTTGACTTGTAATGCTATATCTTCAAATACTGACAATGAAACTT
TAGAATATTGGGTTACACCGCTATCTAGACGTCAGTATCTTCTTAATTTTGATGAGCACG
GTGTTATTACTAATGCCGTTGATTGTTCAAGTAGTTTTCTTAGTGAGATTCAATGTAAAA
CTCAATCTTTTGCACCTAATACTGGTGTTTATGATTTGTCTGGTTTTACTGTAAAGCCTG
TTGCAACTGTTTATCGTCGGATTCCTAATTTACCTGATTGTGACATTGACAACTGGCTTA
ATAATGTTAGTGTACCTTCACCTCTTAATTGGGAACGTAGAATTTTTTCTAATTGTAACT
TTAACTTAAGCACTTTACTTCGTCTAGTTCATGTTGATTCTTTTTCTTGTAATAATCTTG
ATAAATCTAAAATTTTTGGTAGTTGCTTTAATAGTATTACTGTTGACAAGTTTGCTATAC
CTAATCGCAGACGAGATGATTTGCAATTGGGCAGTTCTGGCTTTTTGCAATCATCTAATT
ACAAAATAGATATTTCTTCTAGTTCTTGTCAATTGTATTATAGTTTACCTTTAGTTAATG
TTACTATTAATAACTTTAATCCATCTTCTTGGAATAGGAGGTATGGTTTTGGTAGTTTTA
ATTTGTCTTCTTAT---------------GACGTTGTTTATTCTGATCATTGTTTTTCTG
TTAACAGCGACTTTTGCCCTTGTGCAGATCCGTCTGTTGTTAATTCTTGTGTTAAATCTA
AGCCTCCTTCTGCCATTTGTCCTGCTGGTACTAAATATCGTCATTGCGACTTGGA---TA
CTACTCTTTATGTTAAAAACTGGTGTAGATGTTCTTGTCTACCTGACCCCATTTCTACTT
ATTCTCCTAACACATGTCCTCAAAAGAAGGTCGTTGTTGGTATAGGTGAACATTGTCCAG
GTCTTGGTATTAATGAGGAAAAATGTGGTACA------CAATTAAATCATAGTTCCTGTT
TTTGTAGTCCTGATGCCTTTTTGGGTTGGTCTTTTGATAGTTGTATTAGTAATAATCGTT
GCAATATTTTTTCTAATTTTATTTTTAATGGAATTAATAGTGGCACCACTTGTTCTAATG
ATTTGTTATATTCTAACACTGAAATTTCTACTGGTGTTTGTGTTAATTATGATCTTTATG
GCATCACAGGCCAAGGTATTTTTAAAGAAGTTTCTGCGGCTTATTATAATAATTGGCAGA
ATCTTTTGTATGATTCTAATGGTAATATTATTGGTTTTAAAGATTTTTTGACTAATAAAA
CTTACACTATACTTCCTTGTTATTCTGGTAGAGTGTCTGCTGCATTTTATCAAAATTCTT
CCTCACCAGCTTTGCTTTATCGTAATTTAAAGTGTAGTTATGTTTTGAATAAT---ATTT
CTTTTATCTCACAACCATTT---TATTTCGATAGTTATCTTGGTTGTGTTTTGAATGCTG
TTAATTTAACTAGCTATTCTGTATCCTCTTGTGATTTGCGTATGGGTAGTGGATTTTGTA
TTGATTATGCTTTAC---------CCTCTTCTCGGCGTAAGCGTAGAGGTATTTCTTCTC
CTTATCGCTTTGTAACTTTTGAACCCTTTAATGTTAGTTTTGTTAACGATAGTGTTGAAA
CTGTTGGTGGTTTATTTGAGATTCAGATTCCTACTAACTTTACCATAGCTGGTCATGAAG
AATTTATTCAGACTAGTTCTCCTAAAGTTACTATTGATTGTTCAGCTTTTGTTTGCTCTA
ACTATGCTGCTTGTCATGATTTATTGTCGGAATATGGCACTTTTTGCGATAATATTAATA
GTATTTTAAATGAAGTCAATGATTTACTTGATATTACTCAGTTGCAGGTTGCTAATGCTC
TAATGCAAGGTGTTACACTTAGTTCTAATCTTAATACTAATCTACACTCTGATGTTGATA
ATATAGATTTTAAATCTCTTCTAGGTTGTTTAGGTTCACAATGTGGTTCTTCGTCTAGAT
CTTTGTTAGAGGATTTATTATTCAACAAAGTCAAACTTTCAGATGTAGGTTTTGTTGAAG
CTTATAATAATTGCACTGGTGGTAGTGAAATTAGAGATCTTCTCTGTGTGCAATCTTTTA
ATGGTATTAAAGTATTACCTCCCATTTTATCTGAGACTCAAATTTCTGGCTATACTACAG
CTGCTACTGTGGCGGCTATGTTTCCGCCATGGTCTGCTGCTGCTGGTGTACCATTTTCTC
TTAATGTACAATATAGAATTAATGGTTTGGGTGTTACTATGGATGTTCTTAATAAGAATC
AAAAGTTAATAGCTAATGCTTTTAATAAAGCTCTTCTTTCTATCCAGAATGGTTTTACTG
CTACTAATTCTGCTCTTGCTAAAATTCAAAGTGTCGTTAATGCTAATGCTCAAGCACTTA
ATAGTTTGTTACAACAATTATTTAATAAATTTGGTGCTATTAGTTCTTCTTTACAAGAAA
TTTTGTCTCGCCTTGATAATTTAGAAGCTCAGGTTCAGATTGATAGGCTCATTAATGGTC
GTTTGACTGCTTTAAATGCTTATGTTTCTCAACAGCTTAGTGATATTACACTTATTAAGG
CTGGAGCTTCTCGTGCTATTGAGAAGGTTAATGAGTGTGTTAAAAGTCAATCCCCTCGTA
TAAATTTTTGTGGCAATGGTAACCACATTTTATCATTGGTTCAAAATGCTCCTTATGGTT
TGCTTTTCATTCATTTTAGTTATAAACCTACTTCTTTTAAAACTGTCTTAGTAAGTCCAG
GTTTATGTTTATCCGGTGATAGAGGTATTGCACCTAAGCAAGGTTATTTTATTAAACAAA
ATGATTCCTGGATGTTTACTGGTAGTTCCTATTATTATCCAGAACCAATTTCAGATAAAA
ATGTTGTTTTCATGAATAGTTGCTCTGTTAATTTTACTAAAGCTCCATTTATTTATCTTA
ATAATTCTATACCAAATTTGTCTGATTTTGAAGCCGAGTTATCTCTTTGGTTTAAAAATC
ATACTTCTATAGCACCTAATTTAACCTTTAATTCTCA---TATTAATGCTACTTTTTTAG
ATCTGTATTATGAAATGAATGTTATTCAGGAATCTATTAAATCTTTGAACAGTAGTTTTA
TTAATCTTAAAGAAATAGGTACTTATGAAATGTATGTTAAATGGCCTTGGTACATTTGGT
TGTTAATTGTCATTTTATTTATAATTTTTCTTATGATACTTTTCTTTATATGCTGCTGTA
CTGGTTGTGGTTCAGCATGTTTTAGTAAATGTCATAATTGTTGTGATGAGTATGGGGGTC
ACAATGATTTTGTTATTAAAGCATCTCATGATGATT------------------AGATTT
TA----------------AATCTAAACTTTATAT--------------------------
------------------------------------------------------------
------------------------------------------------------------
------------------------------------------------------------
------------------------------------------------------------
------------------------------------------------------------
------------------------------------------------------------
----------------------------ATGGAAGTTTGGAGGCCTAGCTATAAATATTC
TCTTATTACTAGAGAATTTGGTGTCACAGATCTTGAGGATTTGTGTTTTAAATATAATTA
TTGCCAACCTTGTGTTGGTTATTGTATTGTACCTTTAAACGTTTGGTGTCGTAAGTTTGG
TAAATTTGCTTCTTATTTTGTTTTACGTAGTCATGACACCTCTCATAAGAATAATTTTGG
TGTTATAACTAGTTTTACTAGTTATGGTAACACTGTTTCTGAGGCTGTTTCTAAATTAGT
TGAATCAGCATCTGATTTTATCGCTTGGCGAGCTGAAGCACTTAATAAGTATGGTTGATG
TATTTTTCACTGATACTGCTTGGTATGTAGGTCAGATTTTCTTTTTAGTTTTATCTTGTG
TTATTTTCTTAATTTTTGTTGTTGCTCTTTTAGCAACTATTAAACTTTGTATTCAAATTT
GTGGTTTTTGTAATATTTTTATTATTTCACCTTCTGCCTATGTTTATAATAGAGGTAGAC
AGTTGTATAAGTCTTATAGTGAACATGTCATACCTTCTACTTTAGATG-----ATTTAAT
TTAAATCTAAACATCATGAATGAATCAATTTTTCCTCAT---------------TGGAAT
TCTGATCAAGCTATTACATTCTTAAAAGAATGGAATTTTTCTTTGGGTGTAATATTACTT
CTTATTACTATCATACTGCAGTTTGGTTATACGAGCCGTAGTATGTTTGTTTATCTTATT
AAGATGATTATTCTTTGGCTTATGTGGCCATTGACCATTATCTTGACTATATTTAATTGC
TTTTATGCTTTGAATAATGTCTTTCTTGGGCTTTCTATACTGTTTACTATTATTTCTATT
GTTATATGGATTTTATATTTTGTCAACAGTATTCGGCTTTTTATCAGAACTGGAAGTTGG
TGGAGTTTTAATCCAGAGACTAATAATCTTATGTGTATTGATATGAAAGGTAAGATGTAT
GTTAGGCCAGTTATTGAGGACTATCATACATTAACGGCTACTGTTATCCGTGGTCATCTT
TATATACAGGGTGTCAAACTTGGCACTGGTTACACGCTTGCCGATTTGCCTGTTTATGTT
ACTGTAGCTAAGGTGCAAGTCCTCTGTACCTATAAACGTGCCTTTTTAGATAAGTTAGAT
GTTAATAGTGGCTTCGCTGTTTTTGTTAAGTCTAAAGTTGGTAACTATCGTTTACCTTCT
AGTAAATCTAGTGGTATGGATACTGCCTTGTTGAGAGCTTAAATCTAAACTATTAGGATG
TCTTATACTCCCGGTCATC---ATGCTGGAAGTAGAAGCTCCTCTGGAAATCGTTC----
--AGGAATCCTCAAGAAAACTTCTTGGGTTGACCAATCTGAGCGAAGCCATCAAACCTAT
AATAGAGGCAGAAAACCCCAACCAAAATTCACTGTGTCTACTCAACCACAAGGAAACCCT
ATCCCACATTATTCCTGGTTCTCTGGGATTACCCAATTTCAAAAAGGTAGAGACTTTAAA
TTTCCAGATGGTCAAGGAGTACCCATTGCTTACGGGATACCCCCTTCTGAAGCAAAAGGA
TATTGGTATAAACACAACCGGCGTTCTTTTAAAACAGCTGATGGTCAACAAAAGCAGTTG
TTACCAAGATGGTATTTCTACTATCTCGGTACCGGTCCATATGCCAGTTCATCCTATGGT
GATGCCCACGAAGGTATCTTCTGGGTCGCTAGTCACCAAGCTGATACTTCTATTCCCTCC
GATGTTTCGGCAAGGGATCCTACTATTCAAGAAGCTATCCCTACTAGGTTTTCGCCTGGT
ACGATTTTGCCTCAAGGCTATTATGTTGAAGGCTCAGGAAGGTCTGCTTCTAATAGCCGG
CCAGGTTCACGTTCTCAATCACGTGGACCCAATAATCGTTCATTAAGTAGAAGTAATTCT
AATTTTAGACATTCTGATTCTATAGTGAAACCTGATATGGCTGATGAGATTGCTAGTCTT
GTCTTAGCCAAGCTTGGTAAAGATTC---TAAACCTCAGCAAGTTACCAAGCAAAATGCT
AAGGAAATTAGGCATAAAATTTTAATGAAACCTCGCCAAAAGCGAACTCCTAATAAATTT
TGTAATGTTCAACAGTGTTTTGGTAAAAGAGGACCGCTCCAAAACTTTGGTAATTCTGAA
ATGTTAAAGCTTGGTACTAATGATCCTCAATTTCCTATTCTTGCTGAATTAGCTCCTACA
CCAGGTGCTTTTTTCTTTGGCTCTAAATTAGAGTTGTTTAAAAGAGACTCTGATGCT---
GATTCACCTTCTAAAGACACTTTTGAACTTCGTTATTCTGGTTCTATTAGGTTTGATAGT
ACTTTACCTGGTTTTGAGACAATTATGAAAGTTCTTAAAGAGAATTTAGATGCTTATGTT
AATTCTAATCAGAACACTGTTTCTGGTTCGCTGAGTCCTAAACCTCAGCGTAAAAGAGGT
GTTAAACAATCACCTGAATCGTTTGACTCTCTTAATTTAAGTGCTGATACTCAGCACATT
TCA------------------AATGATTTTACTCCTGAGGATCATAGTTTACTTGCTACT
CTTGATGATCCTTATGTAGAAGACTCTGTTGCTTAATGAGAACGAATCCTAATTCGACAC
TAGGTGGTAACCCCTCGCTA-TTAGTCGGAATAGGACACTCTCTATCAGAATGAAT-TCT
TGCTGTTACAACAGATAGAGTAGGTTGTTGCAGACTATATATTAATTAGTAGAAACTTTA
TATTTAAATATTTGATTGTTAGAGTAGTTATAAGGTTTAGCTGTA---GTATAAACGCCT
CCGGGAAGAGCTAGCAATTATAGTATTTAATATATCTATTAGTATATGATTGAAATTAAT
TATAGCCTTTTGGAGGAATTAC
>DQ415897.1 Human coronavirus HKU1 strain N20 genotype C, complete genome
--------------GAGCGATTGACGTTCGTACCGTCTATCAGCTTACGATCTCTTGTCA
GATCTCATTAAATCTAAACTT--TTTAAACAAGATTCCCTGTTATCCATGCTTGTGAGTG
TGGTTTAATCATAATCTTGTATTTTACTTTCCACACTTTTCATCTCTCTGTCAGTGACGT
GTTGGTTGTCCTCAGCGTCCCTCCCATAGGTC----------------------------
-----GCAATGATTAAAACCAGCAAATACGGTCTCGGCTTCAAGTGGGCGCCAGAATTTC
GTTGGCTGCTTCCGGATGCAGCGGAGGAGTTGGCTAGTCCTATGAAGTCAGATGAGGGTG
GGTTATGCCCCTCTACTGGTCAAGCGATGGAAAGTGTTGGATTTGTTTATGATAATCATG
TGAAGATAGATTGTCGCTGCATTCTTGGACAAGAATGGCATGTGCAGTCAAATCTTATCC
GTGATATTTTTGTTCATGAAGATCTACATGTTGTAGAAGTTCTAACTAAAACAGCCGTAA
AGTCCGGTACGGCAATTTTAATTAAATCACCTTTGCATAGCTT-----------------
----GGGTGGTTTTCCTAAAGGGTATGTTATGGGCTTGTTCCGTT---------------
---------CATACAAGACTAAACGTTATGTTGTACATCATCTTTCTATGACTACATCTA
CTACTAATTTTGGTGAAGA------TTTTTTTGGTTGGATTGTACCTTTTGGTTTTATGC
CATCTTATGTTCACAAATGGTTTCAATTCTGTAGGTTGTATAT-----------------
----------------TGAAGAGAGTGATTTAATAATTTCAAATTTTAAATTTGATGATT
ATGATTTTAGTGTAGAAGCTGCTTATGCTGAGGTTCATGCTGAGCCTAAAGGTAAATATT
CACAAAAAGCTTATGCTTTACTTAGACAATATCGTGGTATTAAACCCGTACTTTTTGTAG
ACCAGTATGGTTGTGACTATTCTGGTAAATTAGCAGATTGTCTTCAAGCTTATGGTCATT
ATTCTTTGCAAGATATGAGACAAAAGCAGTCTGTATGGCTTGCCAATTGTGACTTTGATA
TTGTAGTGGCTTGGCATGTAGTTCGTGATTCACGATTTGTTATGCGCCTGCAGACTATAG
CTACTATTTGTGGTATTAAATATGTTGCACAACCTACAGAAGATGTAGTAGATGGAGATG
TAGTTATACGTGAACCTGTACATTTATTATCTGCTGATGCAATAGTTTTAAAGCTTCCTA
GTTTGATGAAAGTTATGACTCATATGGATGATTTTTCTATTAAATCTATATATAATGTTG
ATTTGTGTGATTGTGGTTTTGTTATGCAGTATGGTTATGTAGATTGTTTTAATGATAATT
GTGATTTTTATGGTTGGGTTTCAGGTAATATGATGGATGGTTTTTCTTGTCCATTGTGTT
GTACAGTTTATGACTCTAGTGAAGTTAAAGCCCAATCATCTGGTGTTATTCCTGAGAATC
CTGTGTTATTTACTAATAGTACTGATACTGTTAACCCTGATTCTTTTAATTTGTATGGTT
ATTCTGTCACACCATTTGGTTCTTGTATATATTGGTCGCCACGTCCTGGATTGTGGATTC
CTATAATTAAATCTTCAGTCAAGTCTTATGATGATTTGGTTTATTCAGGTGTAGTAGGTT
GTAAATCTATTGTTAAAGAAACTGCTCTTATTACTCATGCACTTTACTTAGATTATGTTC
AATGTAAGTGTGGTAATCTTGAACAAAATCATATTCTTGGTGTTAATAATTCTTGGTGTA
GGCAACTGTTGCTTAATAGAGGTGATTATAATATGCTTCTAAAAAATATTGACTTGTTTG
TTAAGCGTCGTGCTGATTTTGCTTGCAAATTTGCAGTTTGTGGAGATGGTTTTGTACCTT
TTTTACTAGATGGTTTAATTCCCCGTAGTTATTATCTAATTCAGAGTGGTATTTTCTTTA
CATCTTTGATGTCTCAATTTTCACAAGAAGTTTCTGATATGTGTTTAAAAATGTGTATTT
TGTTTATGGACAGAGTTTCAGTTGCTACATTTTATATAGAGCATTATGTTAATAGGTTGG
TTACTCAATTTAAGTTATTGGGTACTACACTTGTTAATAAAATGGTTAATTGGTTTAATA
CCATGTTAGATGCTAGTGCACCTGCTACAGGCTGGCTTCTTTACCAATTATTGAATGGTT
TTTTTGTAGTATCTCAAGCCAACCTTAATTTTGTTGCTTTAATACCTGATTATGCTAAAA
TTTTAGTTAATAAATTTTACACTTTTTTTAAGTTATTATTAGAGTGTGTTACAGTTGATG
TTTTAAAAGATATGCCTGTTCTTAAAACTATTAATGGTTTAGTTTGTATTGTAGGCAATA
AGTTTTATAACGTTAGTACAGGGTTAATTCCTGGTTTTGTTTTACCATGTAATGCACAGG
AGCAACAAATTTATTTTTTTGAAGGCGTTGCAGAATCTGTTATAGTAGAAGATGATGTTA
TTGAGAATGTCAAATCTTCTTTATCATCTTATGAGTATTGTCAACCACCTAAATCTGTAG
AAAAAATTTGTATTATAGATAATATGTACATGGGTAAGTGTGGTGATAAATTTTTCCCTA
TTGTTATGAATGATAAAAATATTTGTCTTTTAGATCAGGCTTGGCGTTTTCCATGTGCAG
GTAGAAAAGTTAATTTTAACGAGAAACCTGTTGTTATGGAGATTCCGTCTTTGATGACAG
TTAAGGTTATGTTTGATTTAGATTCTACTTTTGATGATATTTTAGGTAAAGTTTGTTCAG
AATTTGAAGTAGAAAAGGGTGTTACTGTAGATGATTTTGTTGCTGTTGTTTGTGATGCTA
TAGAGAATGCTTTAAACTCTTGTAAAGAGCATCCAGTGGTTGGTTATCAAGTTCGTGCAT
TTTTAAATAAACTTAATGAGAATGTTGTTTATTTATTTGATGAGGCTGGTGATGAAGCAA
TGGCCTCTCGTATGTATTGTACTTTTGCTATTGAGGATGTTGAAGACGTTATCAGTAGTG
AAGATGTCGAAG------ATACTATTGATGGTGTCGTTGAAGACACTATTAATGA-----
----CGATGAAGATGTTGTTACTGGTGACAATGACGATGAAGATGTTGTTACTGGTGACA
ATGACGATGAAGAT---GTTGTTACTGGTGACAATGACGATGAAGATGTTGTTACTGGTG
ACAATGACGATGAAGATGTTGTTACTGGTGACAATGACGATGAAGATGTTGTTACTGGTG
ACAATGATGATGAAGATGTTGTTACTGGTGACAATGACGATGAAGATGTTGTTACTGGTG
ACAATGACGATGAAGATGTTGTTACTGGTGACAATGACGATGAAGATGTTGTTACTGGTG
ACAATAACGATGAAGATGTTGTTACTGGTGACAATA------------------------
------------------------------------ACGGTGAAGATGTTGTTACTGGTG
ACAATAACGATGAAGAGAGTGTTACTGG--------------------------------
------------------------------------------------------------
------------------------------------------------------------
----------TGACAATGATGACCAAATTGTTGTTACTGGTGATGATGTAGATGATAT--
-------------CGAAAGTATTTATGACTTTGATACTTATAAAGCTCTTTTAGTTTTTA
ATGATGTCTATAATGATGCTTTGTTTGTTAGTTATGGTTCTAGTGTTGAAACAGAAACAT
ATTTTAAAGTTAATGGTTTATGGTCACCTACTATTACACATACTAACTGTTGGTTGCGTT
CTGTGTTACTTGTAATGCAGAAATTACCTTTTAAGTTTAAGGATTTAGCTATTGAAAATA
TGTGGTTATCTTATAAGGTGGGTTATAATCAAAGTTTTGTTGATTATTTACTGACCACTA
TTCCTAAAGCTATTGTTTTGCCTCAAGGTGGTTATGTAGCTGATTTTGCTTATTGGTTTT
TAAACCAGTTTGATATTAATGCGTATGCTAATTGGTGTTGTTTAAAATGTGGTTTTTCTT
TTGATTTAAACGGTTTGGATGCTGTGTTTTTTTATGGAGATATTGTGTCTCATGTTTGTA
AGTGTGGACATAATATGACTCTAATAGCAGCGGACTTACCTTGTACATTACATTTTTCAT
TATTTGATGACAATTTTTGTGCTTTTTGCACCCCTAAAAAAATTTTTATTGCTGCATGTG
CTGTGGATGTAAACGTTTGTCATTCTGTAGCTGTTATAGGTGATGAACAAATAGATGGTA
AGTTTGTTACTAAATTTAGTGGTGATAAATTTGATTTTATAGTAGGTTATGGAATGTCAT
TTAGTATGTCTTCTTTTGAGTTAGCTCAATTGTATGGTTTGTGTATAACACCTAATGTAT
GTTTTGTTAAAGGTGATATTATAAATGTTGCTAGACTTGTTAAAGCTGATGTTATTGTTA
ATCCTGCTAATGGGCATATGCTCCATGGTGGTGGAGTTGCAAAAGCTATAGCTGTAGCTG
CAGGTAAAAAATTTTCTAAAGAAACTGCTGCTATGGTTAAATCTAAGGGTGTTTGCCAAG
TAGGAGATTGTTATGTTTCTACCGGTGGTAAATTATGTAAAACAATTCTTAATATTGTAG
GCCCTGATGCTAGACAAGATGGAAGACAATCTTATGTTTTGTTAGCACGTGCTTATAAGC
ATCTTAATAATTATGATTGTTGTTTGTCTACTCTCATATCGGCTGGTATATTTAGTGTTC
CTGCTGATGTGTCATTAACTTACCTTCTAGGTGTTGTTGATAAACAAGTTATCCTTGTTA
GTAATAATAAAGAAGATTTTGATATTATTCAAAAATGTCAAATTACTTCAGTTGTTGGTA
CTAAAGCATTGGCTGTTAGATTAACTGCTAATGTAGGCCGTGTTATTAAATTTGAGACAG
ATGCATACAAACTTTTCTTGAGTGGTGATGATTGTTTTGTTTCAAATTCTTCTGTTATAC
AAGAAGTTTTATTACTTCGTCATGATATACAATTGAATAATGACGTTCGTGATTATTTGT
TGTCTAAGATGACTAGTCTTCCTAAAGATTGGCGTCTTATCAATAAATTTGATGTTATTA
ACGGTGTTAAAACTGTTAAATATTTTGAGTGTCCTAATTCTATTTATATATGTAGTCAGG
GTAAAGACTTTGGTTATGTATGTGATGGTTCTTTTTATAAAGCAACTGTTAATCAAGTTT
GTGTTTTATTAGCTAAGAAGATAGATGTTTTGCTTACTGTAGATGGTGTTAATTTTAAAT
CTATTTCTCTTACTGTAGGTGAAGTTTTTGGTAAAATACTTGGTAATGTTTTCTGTGATG
GCATTGATGTTACTAAGTTAAAGTGTAGTGATTTTTATGCCGATAAAATTTTATATCAGT
ATGAAAATTTGTCTTTAGCTGATATTTCTGCTGTACAAAGTTCATTCGGGTTTGATCAGC
AACAATTGCTTGCTTACTATAATTTTTTAACAGTATGTAAATGGTCTGTAGTTGTTAACG
GTCCATTTTTTTCTTTTGAACAGTCTCATAATAATTGTTATGTGAATGTAGCTTGTCTTA
TGTTGCAGCATATTAATCTTAAATTTAATAAATGGCAGTGGCAGGAAGCATGGTATGAAT
TTCGTGCTGGCAGACCACATAGGTTAGTTGCTCTTGTTTTAGCTAAAGGTCATTTTAAAT
TTGATGAACCATCAGATGCTACTGATTTTATCCGTGTTGTTTTGAAACAAGCTGATTTAT
CAGGTGCAATTTGTGAATTAGAACTTATTTGTGATTGTGGTATTAAACAAGAAAGTCGTG
TTGGTGTTGATGCTGTTATGCATTTTGGTACATTAGCAAAGACTGATCTTTTTAATGGTT
ATAAGATTGGCTGTAATTGTGCAGGTAGAATTGTCCATTGTACTAAATTGAATGTACCAT
TTTTGATTTGTTCTAATACTCCTCTGAGTAAGGATTTACCTGATGATGTTGTTGCAGCTA
ACATGTTTATGGGTGTAGGTGTAGGCCATTATACACATTTGAAATGTGGTTCACCTTACC
AACATTATGATGCTTGTAGTGTTAAAAAATATACAGGTGTTAGTGGTTGTTTAACTGACT
GCTTGTATCTTAAAAATTTAACCCAGACTTTTACATCTATGTTGACTAATTATTTTTTGG
ATGATGTTGAAATGGTTGCTTATAACCCTGATCTTTCACAATATTATTGTGATAATGGTA
AGTATTATACAAAACCTATTATAAAGGCTCAGTTTAAACCATTTGCTAAAGTTGACGGTG
TTTATACTAACTTTAAGTTAGTTGGACATGATATTTGTGCTCAATTGAATGATAAGTTAG
GTTTTAATGTAGATTTGCCGTTTGTTGAGTACAAAGTAACAGTCTGGCCTGTAGCTACTG
GTGATGTTGTTTTGGCATCTGATGATTTATATGTGAAACGTTATTTTAAAGGATGTGAAA
CTTTTGGTAAGCCTGTTATTTGGTTTTGTCATGATGAAGCATCATTGAATTCTCTTACTT
ATTTTAATAAACCTAGTTTTAAATCTGAAAATAGATATAGTGTTTTGTCTGTTGATTCTG
TATCTGAGGAGTCACAAGGTAATGTGGTTACTTCTGTTATGGAATCGCAGATTAGTACTA
AAGAGGTTAAGTTAAAGGGTGTTAGAAAGACTGTTAAAATAGAAGATGCTATTATTGTTA
ATGATGAAAATAGTTCTATTAAGGTTGTTAAAAGTTTATCTTTAGTTGATGTTTGGGATA
TGTATTTGACAGGTTGTGATTATGTTGTTTGGGTTGCTAATGAATTGTCACGCCTAGTTA
AATCACCAACAGTTAGGGAATATATACGATATGGTATTAAACCTATTACTATACCTATAG
ATTTGTTATGTTTAAGAGATGATAATCAAACTCTTTTAGTTCCTAAAATTTTTAAAGCAA
GAGCTATAGAATTTTATGGTTTTTTGAAGTGGTTGTTTATTTATGTTTTTAGTTTATTAC
ATTTTACAAATGATAAAACCATTTTTTATACTACAGAAATAGCTTCTAAGTTTACTTTTA
ATTTGTTTTGTTTGGCTCTTAAAAATGCTTTTCAGACATTTAGATGGAGTATATTTATAA
AAGGTTTTCTTGTTGTAGCCACTGTGTTTTTGTTTTGGTTTAATTTTTTGTATATAAATG
TTATTTTTAGTGATTTTTATCTTCCTAATATTAGTGTTTTTCCTATTTTTGTGGGAAGAA
TTGTTATGTGGATAAAGGCTACTTTTGGTTTGGTTACAATTTGTGATTTTTATTCTAAGT
TAGGTGTAGGTTTTACAAGTCATTTTTGTAATGGTAGTTTTATATGTGAATTGTGTCATT
CTGGTTTTGATATGTTGGATACATATGCAGCTATAGATTTTGTTCAGTATGAAGTAGATA
GACGTGTTTTATTTGATTATGTTAGTTTAGTCAAATTAATTGTTGAACTTGTTATTGGTT
ATTCATTATATACAGTATGGTTTTATCCATTATTTTGTCTTATTGGTTTACAATTATTTA
CTACATGGTTGCCTGATTTGTTTATGTTAGAAACTATGCATTGGTTGATTAGATTTATTG
TATTTGTAGCTAATATGTTACCTGCTTTTGTTTTGTTGCGGTTTTATATAGTTGTTACTG
CTATGTATAAAGTAGTTGGTTTTATTAGGCATATTGTTTATGGTTGTAATAAAGCTGGTT
GTTTATTTTGTTATAAACGAAATTGTAGTGTTCGTGTTAAGTGTAGTACTATTGTTGGTG
GTGTAATTCGTTATTATGATATTACTGCTAATGGTGGTACTGGTTTTTGTGTTAAACATC
AATGGAATTGTTTTAATTGCCATTCTTTTAAACCAGGTAACACTTTTATAACTGTAGAAG
CTGCTATAGAACTTTCTAAAGAGCTTAAACGACCTGTAAACCCAACTGATGCTTCACATT
ATGTAGTTACTGATATTAAGCAAGTTGGTTGTATGATGCGTTTGTTCTATGATAGAGATG
GACAGCGTGTTTACGATGATGTTGATGCTAGTTTATTTGTAGATATTAATAATCTGTTAC
ATTCTAAAGTTAAAGTTGTTCCTAATTTGTATGTAGTTGTAGTAGAGAGTGATGCTGATA
GAGCTAATTTTCTGAATGCTGTTGTGTTTTATGCACAATCATTGTATAGGCCTATATTAC
TTGTAGACAAAAAGTTAATTACTACAGCTTGTAATGGTATCTCTGTAACCCAGACTATGT
TTGATGTTTATGTTGATACTTTTATGTCTCATTTTGATGTTGATAGAAAGAGTTTTAATA
ATTTTGTTAACATTGCTCATGCTTCTCTTAGAGAGGGTGTGCAATTAGAAAAGGTTTTAG
ATACTTTTGTGGGATGTGTACGTAAATGTTGTTCCATTGATTCAGATGTTGAAACAAGAT
TTATTACTAAATCTATGATATCTGCAGTAGCTGCTGGTTTGGAATTTACTGATGAAAATT
ATAATAATTTGGTACCTACATATTTAAAGAGTGATAATATTGTAGCTGCTGATTTAGGTG
TTCTTATACAGAATGGTGCTAAGCATGTACAGGGTAATGTTGCTAAGGCAGCTAATATTT
CTTGTATATGGTTTATTGACGCTTTTAATCAACTTACTGCTGATTTACAGCATAAATTAA
AAAAAGCATGTGTTAAAACTGGCTTGAAGTTAAAATTGACTTTTAATAAGCAAGAGGCAA
GTGTTCCTATTCTTACAACACCCTTTTCACTTAAAGGAGGTGTTGTATTGAGTAATTTGT
TATATATATTATTTTTTATTAGTTTAATTTGTTTTATATTATTGTGGGCTTTACTGCCTA
CATATAGTGTTTATAAGTCTGATATTCATTTGCCTGCTTATGCTAGTTTTAAAGTTATTG
ATAATGGTGTTGTTAGAGATATTTCAGTTAATGATTTATGTTTTGCTAATAAATTTTTCC
AATTTGATCAATGGTATGAGTCCACTTTTGGGTCTGTTTATTATCATAATTCTATGGATT
GCCCTATTGTAGTGGCAGTTATGGATGAAGATATCGGTTCTACTATGTTTAATGTTCCTA
CTAAAGTTTTGAGATATGGCTTTCATGTTTTACATTTTCTAACTTATGCATTTGCTAGTG
ATAGTGTTCAGTGTTATACACCACATATTCAGATTTCTTATAATGATTTTTATGCTAGTG
GTTGTGTTTTATCATCTTTGTGTACTATGTTTAAAAGAGGTGATGGTACACCACATCCTT
ATTGTTATACAGATGGTGTTATGAAGAATGCTTCTTTGTATACATCTTTAGTTCCACATA
CACGTTATAGCCTTGCTAATTCTAATGGTTTTATAAGATTTCCTGATGTTATTAGTGAAG
GTATTGTACGTATTGTAAGAACGCGCTCTATGACTTATTGTAGAGTGGGTGCATGTGAAT
ACGCCGAAGAGGGTATATGTTTCAATTTTAATAGTTCCTGGGTTTTGAATAACGATTATT
ATAGAAGTATGCCTGGAACTTTTTGTGGTAGAGATTTTTTTGATTTGTTTTATCAATTTT
TTAGTAGTTTAATTCGTCCTATAGATTTCTTTTCTCTTACTGCTAGTTCTATTTTTGGAG
CTATATTGGCTATAGTTGTCGTTTTGGTTTTTTATTATTTAATAAAACTCAAGCGTGCTT
TTGGAGATTATACTAGTGTTGTAGTTATAAATGTTATTGTTTGGTGTATTAATTTTCTTA
TGCTCTTTGTCTTTCAAGTTTATCCTATTTGTGCATGCGTTTATGCTTGTTTTTATTTTT
ATGTAACATTGTATTTTCCTTCTGAAATTAGTGTAATTATGCATTTGCAATGGATTGTTA
TGTATGGTGCTATAATGCCTTTTTGGTTTTGTGTCACATATGTAGCTATGGTTATTGCAA
ACCATGTTTTATGGTTATTTTCATATTGTAGGAAAATTGGTGTTAATGTATGTAGTGATA
GTACATTTGAAGAAACATCTCTTACTACTTTTATGATTACTAAAGATTCTTATTGTAGAT
TAAAGAATTCTGTTTCTGATGTTGCCTACAATAGATATTTGAGTTTGTATAATAAGTATC
GTTACTATAGTGGTAAAATGGATACTGCTGCCTATAGAGAAGCGGCGTGTTCTCAGTTAG
CTAAAGCTATGGAAACATTTAATCACAATAATGGTAATGATGTCTTATACCAACCTCCTA
CAGCATCTGTTTCTACATCTTTTTTGCAATCAGGTATTGTAAAGATGGTATCGCCTACGT
CAAAAATTGAACCTTGTTTAGTTAGTGTTACTTATGGTAGTATGACTTTGAATGGTTTAT
GGTTAGATGACAAAGTTTATTGTCCTCGTCATGTTATATGTTTATCCTCTAATATGAATG
AACCTGATTATTCTGCCTTATTGTGTAGAGTTACTTTAGGTGATTTTACTATAATGTCTG
GTCGGATGAGTTTAACAGTTGTGTCTTACCAGATGCAGGGCTGTCAACTTGTTTTGACAG
TCTCTTTACAAAATCCTTATACTCCAAAATATACTTTTGGTGTTGTTAAACCTGGTGAAA
CTTTTACTGTTTTAGCTGCATATAATGGCCGACCACAAGGAGCATTTCATGTTACTATGC
GTAGTAGTTATACTATTAAAGGTTCTTTTTTGTGTGGGTCATGTGGATCTGTTGGTTATG
TATTAACAGGTGATAGTGTTAAGTTTGTATATATGCACCAATTAGAGCTCAGTACTGGTT
GTCACACTGGTACTGATTTTAATGGTAATTTTTATGGTCCATATAGAGATGCTCAAGTTG
TACAGTTGCCAGTTAAGGACTATGTCCAAACTGTTAATGTTATTGCTTGGCTCTATGCAG
CTATACTTAATAATTGTGCTTGGTTTGTACAAAATGATGTTTGTTCTATTGAAGATTTTA
ATGTTTGGGCTATGACAAATGGTTTTAGCCAAGTAAAAGCAGATCTTGTTTTAGATGCTT
TGGCTTCAATGACAGGTGTTTCTATTGAAACTTTATTGGCTGCTATTAAGCGTCTATATA
TGGGATTTCAAGGTCGTCAAATACTAGGAAGTTGTACTTTTGAAGATGAATTGGCACCTT
CTGATGTTTATCAACAATTGGCTGGTGTTAAATTGCAATCTAAAACAAAAAGATTTATTA
AAGAAACAATTTATTGGATTTTGATATCCACATTTTTGTTTAGTTGTATAATTTCTGCAT
TTGTTAAATGGACTATATTTATGTATATTAATACACATATGATTGGTGTTACATTATGTG
TACTTTGTTTTGTTAGTTTTATGATGTTACTAGTTAAACATAAGCATTTTTATTTGACTA
TGTATATAATTCCTGTACTCTGTACTTTGTTTTATGTAAATTATTTAGTTGTTTATAAGG
AAGGTTTTAGAGGTTTTACTTATGTCTGGCTTTCATACTTTGTCCCTGCTGTGAATTTTA
CTTATGTGTATGAAGTATTTTATGGTTGTATTTTATGTGTTTTTGCTATTTTTATAACTA
TGCATAGTATTAATCATGACATTTTTTCTCTGATGTTTTTAGTTGGTAGAATAGTTACTT
TAATTTCTATGTGGTATTTTGGTTCGAATTTAGAAGAGGATGTTTTGTTATTTATTACAG
CCTTTTTAGGTACTTATACATGGACCACTATTTTGTCGTTAGCTATAGCAAAAATTGTTG
CTAATTGGTTGTCTGTTAATATATTTTATTTTACAGATGTACCCTATATTAAGTTGATTC
[truncated: 827,637 more chars]
