# Supplementary material for: Excessive G–U transversions in novel allele variants in SARS-CoV-2 genomes
Source: PeerJ. 2020 Jul 28;8:e9648. doi: 10.7717/peerj.9648 (PMC7394058; doi:10.7717/peerj.9648)
Supplement: Supplemental Information 2 [file peerj-08-9648-s002.zip › hku_trio.fasta]

>NC_006577.2 Human coronavirus HKU1, complete genome
--------GAGTTTGAGCGATTGACGTTCGTACCGTCTATCAGCTTACGATCTCTTGTCA
GATCTCATTA-AATCTAAACTTTTT--AAACA-AGATTCCCTGTTATCCATGCTTGTGAG
TGTGGTTTAATCATAATCTTG--TATTTTACTTTCCACACTTTTCATCTCTCTGCCAGTG
ACGTGTTGGTT-GTCCTCAGCGTCCCTCCCATAGGTCGCA--------------------
------------ATGATTAAAACCAGCAAATACGGTCTCGGCTTCAAGTGGGCGCCAGAA
TTTCGTTGGCTGCTTCCGGATGCAGCGGAGGAGTTGGCTAGTCCTATGAAGTCAGATGAG
GGTGGGTTATGCCCCTCTACTGGTCAAGCGATGGAAAGTGTTGGATTCGTTTATGATAAT
CATGTGAAGATAGATTGTCGCTGCATTCTTGGACAAGAATGGCATGTGCAGTCAAATCTT
ATCCGTGATATTTTTGTTCATGAAGATCTACATGTTGTAGAAGTTCTAACTAAAACAGCC
GTAAAGTCCGGTACGGCAATTTTAATTAAATCACCTTTGCATAGCTT-------------
--------GGGTGGTTTTCCTAAAGGGTATGTTATGGGCTTGTTCC--------------
----------GTTCATACAAGACTAAACGTTATGTTGTACATCATCTTTCTATGACTACA
TCTACTACTAATTTT------GGTGAAGATTTTTTGGGTTGGATTGTACCTTTTGGTTTT
ATGCCATCTTATGTTCACAAATGGTTTCAATTCTGTAGGTTGTATATTGAAGAGAGTGAT
TTAATAATTTCAAATTTTAAATTTGAT---------------------------------
GATTATGATTTTAGTGTAGAAGATGCTTATGCTGAGGTTCATGCTGAGCCTAAAGGTAAA
TATTCACAAAAAGCTTATGCTTTACTTAGACAATATCGTGGTATTAAACCCGTACTTTTT
GTAGACCAGTATGGTTGTGACTATTCTGGTAAATTAGCAGATTGTCTTCAAGCTTATGGT
CATTATTCTTTGCAAGATATGAGACAAAAGCAGTCTGTATGGCTTGCCAATTGTGACTTT
GATATTGTAGTGGCTTGGCATGTAGTTCGTGATTCACGATTTGTTATGCGCCTGCAGACT
ATAGCTACTATTTGTGGTATTAAATATGTTGCACAACCTACAGAAGATGTAGTAGATGGA
GATGTAGTTATACGTGAACCTGTACATTTATTATCTGCTGATGCAATAGTTTTAAAGCTT
CCTAGTTTGATGAAAGTTATGACTCATATGGAT---------GATTTTTCTATTAAATCT
ATATATAATGTTGATTTGTGTGATTGTGGTTTTGTTATGCAGTATGGTTATGTAGATTGT
TTTAATGATAATTGTGATTTTTATGGTTGGGTTTCAGGTAATATGATGGATGGTTTTTCT
TGTCCATTGTGTTGTACAGTTTATGACTCTAGCGAAGTTAAAGCCCAATCATCTGGTGTT
ATTCCTGAAAATCCTGTGTTATTTACTAATAGTACTGATAC------------TGTTAAC
CATGATTCTTTTAATTTGTATGGTTATTCTGTCACACCATTTGGTTCTTGTATATATTGG
TCGCCGCGTCCTGGATTGTGGATTCCTATAATTAAATCTTCAGTCAAGTCTTATGATGAT
TTGGTTTATTCAGGTGTAGTAGGTTGTAAATCTATTGTTAAAGAAACTGCTCTTATTACT
CATGCACTTTACTTAGATTATGTTCAATGTAAGTGTGGTAATCTTGAACAAAATCATATT
CTTGGCGTTAATAATTCTTGGTGTAGGCAACTGTTGCTTAATAGAGGTGATTATAATATG
CTTCTAAAAAATATTGACTTGTTTGTTAAGCGTCGTGCTGATTTTGCTT---GCAAGTTT
GCAGTTTGTGGAGATGGTTTTGTACCTTTTTTACTAGATGGTTTAATTCCCCGTAGTTAT
TATCTAATTCAGAGTGGTATTTTCTTTACATCTTTGATGTCTCAATTTTCACAAGAAGTT
TCTGATATGTGTTTAAAAATGTGTATTTTGTTTATGGACAGAGTTTCAGTTGCTACATTT
TATATAGAGCATTATGTTAATAGGTTGGTTACTCAATTTAAGTTATTGGGTACTACACTT
GTTAATAAAATGGTTAATTGGTTTAATACCATGTTAGATGCTAGTGCACCTGCTACAGGC
TGGCTTCTTTACCAATTATTGAATGGTCTTTTTGTAGTATCTCAAGCCAACTTTAATTTT
GTTGCTTTAATACCTGATTATGCTAAAATTTTAGTTAATAAATTTTACACTTTTTTTAAG
TTATTATTAGAGTGTGTTACAGTTGATGTTTTAAAAGATATGCCTGTTCTTAAAACTATT
AATGGTTTAGTTTGTATTGTAGGCAATAAGTTTTATAACGTTAGTACAGGGTTA------
---------------------ATTCCTGGTTTTGTTTTACCATGTAATGCACAGGAACAA
CAAATTTAT------TTTTTTGAAGGCGTTGCAGAATCTGTTATAGTAGAAGATGATGTT
ATTGAGAATGTCAAATCTTCTTTATCATCTTATGAGTATTGTCAACCACCTAAATCTGTA
GAAAAAATTTGTATTATAGATAATATGTACATGGGTAAGTGTGGTGATAAATTTTTCCCT
ATTGTCATGAATGATAAAAATATTTGTCTTTTAGATCAGGCTTGGCGTTTTCCATGTGCA
GGTAGAAAAGTTAATTTTAACGAGAAACCTGTTGTTATGGAGATTCC---GTCTTTGATG
ACAGTTAAGGTTATGTTTGATTTAGATTCTACTTTTGATGATATTTTAGGTAAAGTTTGT
TCAGAATTTGAAGTAGAAAAGGGTGTTACTGTAGATGATTTTGTTGCTGTTGTTTGTGAT
GCTATAGAGAATGCTTTAAACTCTTGTAAAGAGCATCCAGTGGTTGGTTATCAAGTTCGT
GCATTTTTAAATAAACTTAATGAGAATGTTGTTTATTTATTTGATGAGGCTGGTGATGAA
GCAATGGCCTCTCGTATGTATTGTACTTTTGCTATTGAGGATGTTGAAGACGTTATCAGT
AGTGAAGCTGTCGAAGATACTATTGATGGTGTCGTTGAAGACACTATTAATGACGATGAA
GATGTTGTTACTGGTGACAATGACGATGAAGATGTTGTTACTGGTGACAATGACGATGAA
GATGTTGTTACTGGTGACAATGACGATGAAGATGTTGTTACTGGTGACAATGACGATGAA
GATGTTGTTACTGGTGACAATGACGATGAAGATGTTGTTACTGGTGACAATGACGATGAA
GATGTTGTTACTGGTGACAATGACGATGAAGATGTTGTTACTGGTGACAATGACGATGAA
GATGTTGTTACTGGTGACAATGACGATGAAGATGTTGTTACTGGTGACAATGACGATGAA
GATGTTGTTACTGGTGACAATGACGATGAAGATGTTGTTACTGGTGACAATGACGATGAA
GATGTTGTTACTGGTGACAATGACGATGAAGATGTTGTTACTGGTGACAATAACGATGAA
GAGATTGTTACTGGTGACAATGATGACCAAATTGTTGTTACTGGTGATGATGTAGATGAT
ATTGAAAGTATTTATGACTTTGATACTTATAAAGCTCTTTTAGTTTTTAATGATGTCTAT
AATGATGCTTTGTTTGTTAGTTATGGTTCTAGTGTTGAAACAGAAACATATTTTAAAGTT
AATGGTTTATGGTCACCTACTATTACACATACTAATTGTTGGTTGCGTTCTGTGTTACTT
GTAATGCAGAAATTACCTTTTAAGTTTAAGGATTTAGCTATTGAAAATATGTGGTTATCT
TATAAGGTGGGTTATAATCAAAGTTTTGTTGATTATTTACTGACCACTATTCCTAAAGCT
ATTGTTTTGCCTCAAGGTGGTTTTGTAGCTGATTTTGCTTATTGGTTTTTAAACCAGTTT
GATATTAATGCGTATGCTAATTGGTGTTGTTTAAAATGTGGTTTTTCTTTTGATTTAAAT
GGTTTGGATGCTTTGTTTTTTTATGGAGATATTGTGTCTCATGTTTGTAAGTGTGGACAT
AATATGACTCTAATAGCAGCGGACTTACCTTGTACATTACATTTTTCATTATTTGATGAC
AATTTTTGTGCTTTTTGCACCCCTAAAAAAATTTTTATTGCTGCATGTGCTGTGGATGTA
AACGTTTGTCATTCTGTAGCTGTTATAGGTGATGAACAAATAGATGGTAAGTTTGTTACT
AAATTTAGTGGTGATAAATTTGATTTTATAGTAGGTTATGGAATGTCATTTAGTATGTCT
TCTTTTGAGTTACCTCAATTGTATGGTTTGTGTATAACACCTAATGTATGTTTTGTTAAA
GGTGATATTATAAATGTTGCTAGACTTGTTAAAGCTGATGTTATTGTTAATCCTGCTAAT
GGGCATATGCTCCATGGTGGTGGAGTTGCAAAAGCTATAGCTGTAGCTGCAGGTAAAAAA
TTTTCTAAAGAAACTGCTGCTATGGTTAAATCTAAAGGTGTTTGCCAAGTAGGAGATTGT
TATGTTTCTACCGGTGGTAAATTATGTAAAACAATTCTTAATATTGTAGGCCCTGATGCT
AGACAAGATGGAAGACAATCTTATGTTTTGTTAGCACGTGCTTATAAGCATCTTAATAAT
TATGATTGTTGTTTGTCTACTCTCATATCGGCTGGTATATTTAGTGTTCCTGCTGATGTG
TCATTAACTTACCTTCTAGGTGTTGTTGATAAACAAGTTATCCTTGTTAGTAATAATAAA
GAAGATTTTGATATTATTCAAAAATGTCAAATTACTTCAGTTGTTGGTACTAAAGCATTG
GCTGTTAGATTAACTGCTAATGTAGGCCGTGTTATTAAATTTGAGACAGATGCATACAAA
CTTTTTTTGAGTGGTGATGATTGTTTTGTTTCAAATTCTTCTGTTATACAAGAAGTTTTA
TTGCTTCGTCATGATATACAATTGAATAATGACGTTCGTGATTATTTGTTGTCTAAGATG
ACTAGTCTTCCTAAAGATTGGCGTCTTATCAATAAATTTGATGTTATTAACGGTGTTAAA
ACTGTTAAGTATTTTGAGTGTCCTAATTCTATTTATATATGTAGTCAGGGTAAAGACTTT
GGTTATGTATGTGATGGTTCTTTTTATAAAGCAACTGTTAATCAAGTTTGTGTTTTATTA
GCTAAGAAGATAGATGTTTTGCTTACTGTAGATGGTGTTAATTTTAAATCTATTTCTCTT
ACTGTAGGTGAAGTTTTTGGTAAAATACTTGGTAATGTTTTCTGTGATGGCATTGATGTT
ACTAAGTTAAAGTGTAGTGATTTTTATGCCGATAAAATTTTATATCAGTATGAAAATTTG
TCTTTAGCTGATATTTCTGCTGTACAAAGTTCATTTGGGTTTGATCAGCAACAATTGCTT
GCTTATTATAAT---TTTTTAACAGTATGTAAATGGTCTGTAGTTGTTAACGGTCCATTT
TTTTCTTTTGAACAGTCTCATAATAATTGTTATGTGAATGTAGCTTGTCTTATGTTGCAG
CATATTAATCTTAAATTTAATAAATGGCAGTGGCAGGAAGCATGGTATGAATTTCGTGCT
GGCAGACCACATAGGTTAGTTGCTCTTGTTTTAGCTAAAGGTCATTTTAAATTTGATGAA
CCATCAGATGCTACTGATTTTATTCGTGTTGTTTTGAAACAAGCTGATTTATCAGGTGCA
ATTTGTGAATTAGAACTTATTTGTGATTGTGGTATTAAACAAGAAAGTCGTGTTGGTGTT
GATGCTGTTATGCATTTTGGTACATTAGCAAAGACTGATCTTTTTAATGGTTATAAGATT
GGCTGTAATTGTGCAGGTAGAATTGTCCATTGTACTAAATTGAATGTACCATTTTTGATT
TGTTCTAATACTCCTCTGAGTAAGGATTTACCTGATGATGTTGTTGCAGCTAACATGTTT
ATGGGTGTAGGTGTAGGCCATTATACACATTTGAAATGTGGTTCACCTTACCAACATTAT
GATGCTTGTAGTGTTAAAAAATATACAGGTGTTAGTGGTTGTTTAACTGACTGCTTGTAT
CTTAAAAATTTAACCCAGACTTTTACATCTATGTTGACTAATTATTTTTTGGATGATGTT
GAAATGGTTGCTTATAACCCTGATCTTTCACAATATTATTGTGATAATGGTAAGTATTAT
ACAAAACCTATTATAAAGGCTCAGTTTAAACCATTTGCTAAAGTTGACGGTGTTTATACT
AACTTTAAGTTAGTTGGACATGATATTTGTGCTCAATTGAATGATAAGTTAGGTTTTAAT
GTAGATTTGCCGTTTGTTGAGTACAAAGTAACAGTCTGGCCTGTAGCTACTGGTGATGTT
GTTTTGGCATCTGATGATTTATATGTGAAACGTTATTTTAAAGGATGTGAAACTTTTGGT
AAGCCTGTTATTTGGTTTTGTCATGATGAAGCATCATTGAATTCTCTTACTTATTTTAAT
AAACCTAGTTTTAAATCTGAAAATAGATATAGTGTTTTGTCTGTTGATTCTGTATCTGAG
GAGTCACAAGGTAATGTGGTTACTTCTGTTATGGAATCGCAGATTAGTACTAAAGAG---
---GTTAAGTTAAAGGGTGTTAGAAAGACTGTTAAAATAGAAGATGCTATTATTGTTAAT
GATGAAAATAGTTCTATTAAGGTTGTTAAAAGTTTATCTTTAGTTGATGTTTGGGATATG
TATTTGACAGGTTGTGATTATGTTGTTTGGGTTGCTAATGAATTGTCACGCCTAGTTAAA
TCACCAACAGTTAGGGAATATATACGATATGGTATTAAACCTATTACTATACCTATAGAT
TTGTTATGTTTAAGAGATGATAATCAAACTCTTTTAGTTCCTAAAATTTTTAAAGCAAGA
GCTATAGAATTTTATGGTTTTTTGAAGTGGTTGTTTATTTATGTTTTTAGTTTATTACAT
TTTACAAATGATAAAACCATTTTTTATACTACAGAAATAGCTTCTAAGTTTACTTTTAAT
TTGTTTTGTTTGGCTCTTAAAAATGCTTTTCAGACATTTAGATGGAGTATATTTATAAAA
GGTTTTCTTGTTGTAGCCACTGTGTTTTTGTTTTGGTTTAATTTTTTGTATATAAATGTT
ATTTTTAGTGACTTTTATCTTCCTAATATTAGTGTTTTTCCTATTTTTGTGGGAAGAATT
GTTATGTGGATAAAGGCTACTTTTGGTTTGGTTACAATTTGTGATTTTTATTCTAAGTTA
GGTGTAGGTTTTACAAGTCATTTTTGTAATGGTAGTTTTATATGTGAATTGTGTCATTCT
GGTTTTGATATGTTGGATACATATGCAGCTATAGATTTTGTTCAGTATGAAGTAGATAGA
CGTGTTTTATTTGATTATGTTAGTTTAGTCAAATTAATTGTTGAACTCGTTATTGGTTAT
TCATTATACACAGTATGGTTTTATCCATTATTTTGTCTTATTGGTTTACAATTATTTACT
ACATGGTTGCCTGATTTGTTTATGTTAGAAACTATGCATTGGTTGATTAGATTTATTGTA
TTTGTAGCTAATATGTTACCTGCTTTTGTCTTGTTGCGGTTTTATATAGTTGTTACTGCT
ATGTATAAAGTAGTTGGTTTTATTAGGCATATTGTCTATGGTTGTAATAAAGCTGGTTGT
TTATTTTGTTATAAACGAAATTGTAGTGTTCGTGTTAAGTGTAGTACTATTGTTGGTGGT
GTAATTCGTTATTATGATATTACTGCTAATGGTGGTACTGGTTTTTGTGTTAAACATCAA
TGGAATTGTTTTAATTGCCATTCTTTTAAACCAGGTAACACTTTTATAACTGTAGAAGCT
GCTATAGAACTTTCTAAAGAGCTTAAACGACCTGTAAATCCAACTGATGCTTCACATTAT
GTAGTTACTGATATTAAGCAAGTTGGTTGTATGATGCGTTTGTTCTATGATAGAGATGGA
CAGCGTGTTTACGATGATGTTGATGCTAGTTTATTTGTAGATATTAATAATCTGTTACAT
TCTAAAGTTAAAGTTGTTCCTAATTTGTATGTAGTTGTAGTAGAGAGTGATGCTGATAGA
GCTAATTTTCTGAATGCTGTTGTGTTTTATGCACAATCATTGTATAGGCCTATATTACTT
GTAGACAAAAAGTTAATTACTACAGCTTGTAATGGTATCTCTGTAACCCAGACTATGTTT
GATGTTTATGTTGATACTTTTATGTCTCATTTTGATGTTGATAGAAAGAGTTTTAATAAT
TTTGTTAACATTGCTCATGCTTCTCTTAGAGAGGGTGTGCAATTAGAAAAGGTTTTAGAT
ACTTTTGTGGGATGTGTACGTAAATGTTGTTCCATTGATTCAGATGTTGAAACAAGATTT
ATTACTAAATCTATGATATCTGCAGTAGCTGCTGGTTTGGAATTTACTGATGAAAATTAT
AACAATTTGGTACCTACATATTTAAAGAGTGATAATATTGTAGCTGCTGATTTAGGTGTT
CTTATACAGAATGGTGCTAAGCATGTACAGGGTAATGTTGCTAAGGCAGCTAATATTTCT
TGTATATGGTTTATTGATGCTTTTAATCAACTTACTGCTGATTTACAGCATAAATTAAAA
AAAGCATGTGTTAAAACTGGCTTGAAGTTAAAATTGACTTTTAATAAGCAAGAGGCAAGT
GTCCCTATTCTTACAACACCCTTTTCACTTAAAGGAGGTGTTGTATTGAGTAATTTGTTA
TATATATTATTTTTTGTTAGTTTAATCTGTTTTATATTATTGTGGGCTTTATTGCCTACA
TATAGTGTTTATAAGTCTGATATTCATTTGCCTGCTTATGCTAGTTTTAAAGTTATTGAT
AATGGTGTTGTTAGAGATATTTCAGTTAATGATTTATGTTTTGCTAATAAATTTTTCCAA
TTTGATCAATGGTATGAGTCCACTTTTGGGTCTGTTTACTATCATAATTCTATGGATTGC
CCTATTGTAGTGGCAGTTATGGATGAAGATATCGGTTCTACTATGTTTAATGTTCCTACT
AAAGTTTTGAGACATGGCTTTCATGTTTTACATTTTTTAACTTATGCATTTGCTAGTGAT
AGTGTTCAGTGCTATACACCACATATTCAGATTTCTTATAATGATTTTTATGCTAGTGGT
TGTGTTTTATCATCTTTGTGTACTATGTTTAAAAGAGGTGATGGTACACCACATCCTTAT
TGTTATTCAGATGGTGTTATGAAGAATGCTTCTTTGTATACATCTTTGGTTCCACATACA
CGTTATAGCCTTGCTAATTCTAATGGTTTTATAAGATTTCCTGATGTTATTAGTGAAGGT
ATTGTACGTATTGTAAGAACGCGCTCTATGACTTATTGTAGAGTGGGTGCATGTGAATAC
GCCGAAGAGGGTATATGTTTTAATTTTAATAGTTCCTGGGTTTTGAATAATGATTATTAT
AGAAGTATGCCTGGAACTTTTTGTGGTAGAGATCTTTTTGATTTGTTTTATCAATTTTTT
AGTAGTTTAATTCGTCCTATAGATTTCTTTTCTCTTACTGCTAGTTCTATTTTTGGAGCT
ATATTGGCTATAGTTGTTGTCTTGGTTTTTTATTATTTAATAAAACTTAAGCGTGCTTTT
GGAGATTATACTAGTGTTGTAGTTATAAATGTTGTTGTTTGGTGTATTAATTTTCTTATG
CTTTTTGTTTTTCAAGTTTATCCTATTTGTGCATGTGTTTATGCTTGTTTTTATTTTTAT
GTAACATTGTATTTTCCTTCTGAAATTAGTGTAATTATGCATTTGCAATGGATTGTTATG
TATGGTGCTATAATGCCTTTTTGGTTTTGTGTCACATATGTAGCTATGGTTATTGCAAAC
CATGTTTTATGGTTATTTTCATATTGTAGGAAAATTGGTGTTAATGTATGTAGTGATAGT
ACATTTGAAGAAACATCTCTTACTACTTTTATGATTACTAAAGATTCTTATTGTAGATTA
AAGAATTCTGTTTCTGATGTTGCCTACAATAGATATTTGAGTTTGTATAATAAGTATCGT
TACTATAGTGGTAAAATGGATACTGCTGCCTATAGAGAAGCGGCGTGTTCTCAGTTAGCT
AAAGCTATGGAAACATTTAATCACAATAATGGTAATGATGTCTTATACCAACCTCCTACA
GCATCTGTTTCTACATCTTTTTTGCAATCAGGTATTGTAAAGATGGTATCTCCTACGTCA
AAAATTGAACCTTGTATTGTTAGTGTTACTTATGGTAGTATGACTTTGAATGGTTTATGG
TTAGATGACAAAGTTTATTGTCCTCGTCATGTTATATGTTCATCCTCTAATATGAACGAA
CCTGATTATTCTGCCTTATTGTGTAGAGTTACTCTAGGTGATTTTACTATAATGTCTGGT
CGGATGAGTTTAACAGTTGTGTCTTACCAGATGCAGGGCTGTCAACTTGTTTTGACAGTC
TCTTTACAAAATCCTTACACTCCAAAATATACTTTTGGTAATGTTAAACCTGGTGAAACT
TTTACTGTTTTAGCTGCGTATAATGGCCGACCACAAGGGGCATTTCATGTTACTATGCGT
AGTAGTTATACTATTAAAGGTTCTTTTTTGTGTGGGTCATGTGGATCTGTTGGTTATGTA
TTAACAGGTGATAGTGTTAAGTTTGTATATATGCATCAATTAGAGCTCAGTACTGGTTGT
CACACTGGCACTGATTTTACTGGTAATTTTTATGGTCCATATAGAGATGCTCAAGTTGTA
CAGTTGCCAGTTAAGGACTACGTCCAGACTGTTAATGTTATTGCTTGGCTCTATGCAGCT
ATACTTAATAATTGTGCTTGGTTTGTACAAAATGATGTTTGTTCTACTGAAGATTTTAAT
GTTTGGGCTATGGCAAATGGTTTTAGCCAAGTAAAAGCAGATCTTGTCTTAGATGCTTTG
GCTTCAATGACAGGTGTTTCTATTGAAACTTTATTGGCTGCTATTAAGCGTCTATATATG
GGATTTCAAGGTCGTCAAATACTAGGAAGTTGTACTTTTGAAGATGAATTGGCACCTTCT
GACGTTTATCAACAATTGGCTGGTGTTAAATTGCAATCTAAAACAAAAAGATTTATTAAA
GAAACAATTTATTGGATTTTGATATCTACATTTTTGTTTAGTTGTATAATTTCTGCATTT
GTTAAATGGACTATATTTATGTATATTAATACACATATGATTGGTGTTACATTATGTGTA
CTTTGTTTTGTTAGTTTTATGATGTTACTAGTTAAACATAAGCATTTTTATTTGACTATG
TATATAATTCCTGTACTCTGTACCTTGTTTTATGTAAATTATTTAGTTGTTTATAAGGAA
GGTTTTAGAGGTTTTACTTATGTCTGGCTCTCATATTTTGTTCCTGCTGTGAATTTTACT
TATGTTTATGAAGTATTTTATGGTTGTATTTTATGTGTTTTTGCTATTTTTATAACTATG
CATAGTATTAATCATGACATTTTTTCTTTGATGTTTTTGGTTGGTAGAATAGTTACTTTA
ATTTCTATGTGGTATTTTGGGTCGAATTTAGAAGAGGATGTTTTGTTATTTATTACAGCC
TTTTTAGGTACTTATACATGGACCACTATTTTGTCATTAGCTATAGCAAAAATTGTTGCT
AATTGGTTGTCTGTTAATATATTTTATTTTACAGATGTACCTTATATTAAATTGATTCTC
TTGAGTTACTTATTTATAGGGTATATTTTATCTTGTTATTGGGGATTTTTCTCTCTTTTA
AACAGTGTTTTTAGAATGCCTATGGGTGTTTATAATTATAAAATTTCTGTTCAAGAATTG
CGTTATATGAATGCTAATGGCTTACGTCCACCTCGTAATAGTTTTGAGGCTATTTTGTTA
AATTTAAAACTGCTTGGAATAGGTGGCGTGCCAGTTATTGAAGTCTCCCAAATTCAATCA
AAATTGACTGATGTGAAATGTGCTAATGTTGTTTTGTTAAATTGTTTACAGCATTTGCAT
GTTGCTTCTAATTCTAAGTTGTGGCAGTATTGTAGTGTTTTACATAATGAAATACTATCT
ACTTCAGATTTGAGTGTAGCTTTTGATAAGCTTGCTCAATTATTGATTGTTTTATTCGCC
AATCCTGCTGCAGTTGATACTAAGTGTCTTGCAAGTATAGATGAAGTTAGCGATGATTAT
GTTCAAGATAGTACCGTTTTGCAGGCTTTGCAAAGTGAGTTTGTAAATATGGCTAGTTTT
GTTGAATATGAAGTCGCAAAGAAAAATTTGGCTGATGCTAAAAATAGTGGTTCTGTTAAT
CAACAACAGATAAAACAGTTAGAAAAAGCATGTAATATAGCTAAGTCTGTGTATGAACGT
GATAAAGCTGTAGCTCGCAAACTTGAACGTATGGCAGACCTAGCACTTACTAACATGTAT
AAAGAGGCTCGGATTAATGATAAGAAGAGTAAAGTTGTTTCCGCTTTGCAGACAATGCTT
TTTAGCATGGTTCGTAAATTGGATAATCAGGCTTTAAATTCTATTCTGGATAATGCTGTT
AAAGGTTGTGTACCTTTGAGTGCTATTCCAGCATTGGCTGCTAATACTTTAACTATAGTA
ATACCAGATAAACAAGTTTTTGATAAAGTTGTTGATAATGTTTATGTTACATATGCTGGT
AGTGTATGGCATATACAGACTGTTCAAGATGCTGATGGTATTAATAAACAGTTAACTGAT
ATTAGTGTTGATTCTAATTGGCCTCTTGTTATCATTGCGAACAGGTATAATGAAGTTGCT
AATGCTGTTATGCAGAATAATGAGTTGATGCCTCATAAATTAAAAATACAAGTTGTTAAT
AGTGGTTCTGATATGAATTGTAATATTCCTACTCAATGTTATTATAATAATGGTAGTAGT
GGTAGAATAGTTTATGCTGTTCTTAGTGATGTTGATGGTCTTAAGTATACTAAGATAATG
AAAGATGATGGAAATTGTGTTGTTTTAGAGCTTGATCCTCCTTGTAAATTTTCTATACAA
GATGTTAAGGGACTTAAAATTAAGTATCTTTATTTTATTAAAGGATGTAACACTTTAGCT
AGAGGGTGGGTTGTTGGTACTTTATCTTCAACAATTAGATTGCAGGCTGGTGTTGCTACT
GAGTATGCAGCTAATTCTTCTATACTTTCATTATGTGCATTTTCTGTAGATCCTAAGAAA
ACTTATTTAGATTATATACAACAAGGTGGTGTACCTATAATTAATTGTGTTAAAATGCTC
TGTGATCATGCTGGTACTGGTATGGCCATTACTATTAAACCTGAGGCTACTATTAACCAA
GATTCTTATGGTGGTGCCTCAGTTTGTATTTATTGCCGTGCACGTGTAGAGCATCCAGAT
GTAGATGGTATATGTAAATTACGTGGTAAATTTGTACAAGTCCCTTTGGGTATAAAAGAT
CCTATTCTTTATGTGTTAACACATGATGTTTGTCAAGTCTGTGGTTTTTGGAGAGATGGC
AGTTGTTCCTGTGTAGGTTCAAGTGTCGCTGTTCAATCTAAAGATTTAAATTTTTTAAAC
GGGTTCGGGGTACTAGTGTGAATGCCCGGCTAGTACCCTGTGCTAGTGGTTTATCTACTG
ATGTTCAATTAAGGGCATTTGACATTTGTAATACCAATAGAGCTGGTATAGGTTTATATT
ATAAAGTGAATTGTTGCCGTTTTCAGCGTATAGATGACGACGGTAATAAATTGGATAAGT
TCTTTGTTGTCAAAAGAACTAATTTAGAAGTTTATAATAAAGAGAAAACTTATTATGAGT
TGACTAAAAGTTGTGGTGTTGTGGCTGAACATGATTTCTTTACATTTGATATTGATGGTA
GTCGCGTGCCACATATAGTTCGTAGGAATCTTTCAAAGTATACTATGTTAGATCTTTGCT
ATGCATTGCGTCATTTTGATCGTAATGATTGTTCAATATTGTGTGAAATTCTTTGTGAGT
ATGCTGATTGTAAAGAATCCTACTTTTCTAAGAAAGATTGGTATGATTTTGTTGAAAATC
CTGATATTATTAATATATATAAAAAATTAGGCCCTATTTTTAATAGAGCTTTACTTAATA
CTGTCATTTTTGCAGACACCTTAGTTGAAGTAGGTTTAGTTGGTGTTTTAACTTTAGATA
ACCAAGATTTGTATGGTCAATGGTATGATTTTGGTGATTTTATACAAACAGCCCCAGGGT
TTGGTGTGGCAGTTGCAGATTCTTACTATTCTTATATGATGCCTATGTTGACTATGTGTC
ATGTATTAGATTGTGAATTATTTGTTAATGATAGTTATAGACAATTCGATCTTGTACAGT
ATGATTTTACTGATTACAAGTTAGAGTTGTTTAATAAGTATTTTAAGTATTGGGGTATGA
AGTATCATCCTAATACTGTGGATTGTGATAATGATAGGTGTATTATTCATTGTGCTAATT
TTAATATACTATTTAGTATGGTTTTACCTAATACTTGTTTTGGTCCCCTTGTTAGACAAA
TTTTTGTAGATGGTGTACCGTTTGTTGTTTCTATTGGTTACCATTACAAAGAGTTAGGTG
TAGTTATGAACTTAGATGTTGACACACACCGTTATCGTTTGTCTCTTAAAGATTTACTTC
TTTATGCAGCAGATCCTGCTATGCACGTTGCATCTGCTAGTGCTCTGCTTGATTTACGAA
CTTGTTGTTTTAGTGTAGCTGCCATTACAAGTGGTATAAAATTTCAAACTGTAAAACCAG
GTAACTTTAACCAAGACTTTTACGAGTTTGTTAAAAGTAAAGGCTTGTTTAAAGAGGGTA
GTACAGTTGATTTGAAACATTTTTTCTTTACTCAAGATGGTAATGCTGCAATTACTGATT
ATAATTATTATAAGTATAATTTACCTACTATGGTTGATATTAAGCAGTTATTGTTTGTAT
TAGAAGTTGTTTATAAATATTTTGAAATTTATGATGGTGGTTGTATACCAGCATCACAAG
TTATTGTTAATAATTATGATAAAAGTGCTGGTTATCCATTTAATAAATTTGGTAAAGCCA
GACTTTATTATGAGGCATTATCATTTGAGGAACAGAATGAAATTTATGCATATACTAAAC
GTAATGTTCTGCCCACCTTAACTCAAATGAATTTAAAATATGCTATCAGTGCTAAGAATA
GAGCTCGCACTGTAGCAGGTGTTTCTATTCTTAGTACTATGACAGGCCGAATGTTCCATC
AAAAATGTTTGAAGAGTATAGCAGCTACCCGAGGTGTTCCTGTTGTTATAGGAACCACTA
AATTTTATGGTGGTTGGGACGATATGTTACGTCATCTTATAAAGGATGTTGACAACCCTG
TTCTTATGGGTTGGGATTATCCTAAATGTGATCGTGCTATGCCAAATATTTTGCGTATTG
TTAGTAGTTTAGTTTTGGCCCGCAAACATGAATTTTGTTGTTCACATGGTGATAGATTTT
ATCGCCTTGCGAATGAATGTGCTCAAGTTTTGAGTGAAATAGTTATGTGTGGCGGTTGCT
ATTATGTTAAGCCTGGTGGTACTAGCAGTGGTGATGCAACTACTGCTTTTGCTAATTCTG
TTTTTAATATATGTCAGGCTGTTACTGCTAATGTTTGTTCTCTTATGGCCTGTAATGGCC
ATAAGATTGAAGATTTAAGTATACGCAATTTACAAAAACGCTTATACTCTAATGTTTATC
GTACAGATTATGTTGATTATACATTTGTTAATGAGTATTATGAATTTTTATGTAAGCATT
TTAGTATGATGATTTTGAGTGATGATGGTGTTGTCTGTTATAACTCTGATTATGCTAGTA
AGGGTTATATAGCTAATATAAGTGTTTTTCAACAAGTTTTGTACTATCAGAATAATGTCT
TTATGTCTGAATCTAAATGTTGGGTTGAAAATGATATTACTAATGGTCCTCATGAATTTT
GTTCCCAACATACTATGTTAGTTAAGATAGATGGTGATTATGTTTATTTACCATATCCAG
ATCCTTCTAGAATTTTAGGAGCTGGTTGTTTTGTTGATGATTTATTGAAGACTGACAGTG
TTCTTTTGATAGAGCGCTTTGTAAGTCTAGCTATAGATGCTTACCCTTTAGTACATCATG
AAAATGAAGAATACCAAAAAGTCTTTCGTGTATATTTAGAATATATAAAAAAACTGTATA
ATGATCTTGGTACTCAGATCTTAGATAGTTATAGTGTTATTTTAAGTACTTGTGATGGTT
TAAAGTTTACTGAAGAATCATTTTACAAGAATATGTATTTAAAAAGTGCCGTGATGCAGA
GTGTAGGTGCATGCGTTGTTTGTTCATCACAAACTTCTTTGCGTTGTGGCAGTTGTATAC
GTAAGCCTTTGTTATGTTGTAAATGTTGTTATGACCATGTTATGGCAACTAATCATAAAT
ATGTTTTGAGTGTCTCACCTTACGTTTGTAATGCACCTAACTGTGATGTGAGTGATGTCA
CCAAATTATATTTGGGCGGTATGTCTTACTATTGTGAAAACCATAAACCCCATTATTCAT
TTAAGTTAGTTATGAATGGTATGGTCTTTGGTTTGTATAAACAATCTTGCACGGGTTCAC
CTTATATAGATGATTTTAATAAGATAGCTAGTTGTAAATGGACAGAAGTTGATGATTATG
TTCTGGCAAATGAGTGTATTGAACGTTTAAAGTTATTTGCTGCAGAAACTCAAAAGGCAA
CTGAAGAGGCTTTTAAACAAAGCTATGCTTCTGCTACCATTCAAGAGATTGTTAGTGATA
GAGAAGTTATTTTGTGTTGGGAGACAGGTAAAGTTAAACCACCACTTAATAAAAATTATG
TTTTCACAGGCTACCATTTTACTAGTACTGGTAAGACAGTTTTAGGTGAGTATGTTTTTG
ATAAAAGTGAATTAACTAACGGTGTGTATTACCGCGCTACAACTACTTATAAACTTTCTA
TAGGTGATGTTTTTGTTTTAACATCACATTCTGTAGCTAGTTTAAGTGCACCTACACTTG
TCCCACAAGAGAACTATGCTAGTATAAGATTTTCTAGTGTTTATAGTGTTCCATTGGTGT
TTCAAAATAATGTTGCTAATTATCAGCACATTGGAATGAAACGTTATTGCACTGTTCAAG
GTCCCCCTGGTACGGGAAAGTCTCATCTTGCTATAGGTCTAGCTGTTTATTACTACACAG
CACGTGTAGTTTATACTGCTGCTAGTCATGCTGCTGTAGATGCATTGTGTGAAAAAGCTT
ATAAGTTTTTAAATATTAACGATTGTACACGTATTATTCCTGCTAAAGTTCGTGTAGATT
GTTATGATAAGTTTAAAATTAATGATACCACTTGTAAGTATGTTTTTACCACAATAAATG
CATTACCAGAGTTGGTTACAGATATTGTTGTTGTTGATGAAGTTAGTATGCTTACTAATT
ATGAATTGTCTGTTATAAATGCTCGTATTAAAGCTAAACATTATGTATATATTGGAGATC
CTGCTCAATTACCTGCACCACGTGTGCTGTTGAGCAAGGGTTCTTTAGAACCTAGGCACT
TCAATTCTATTACTAAAATAATGTGTTGTTTAGGTCCTGATATCTTTTTGGGAAATTGTT
ATAGGTGTCCTAAAGAAATTGTAGAAACTGTTTCAGCATTGGTTTATGATAATAAACTCA
AGGCTAAAAATGATAATAGTTCATTATGTTTTAAAGTATATTTTAAGGGACAGACAACAC
ATGAGAGTTCAAGTGCTGTAAATATTCAACAGATATATCTAATTAGTAAATTTTTAAAAG
CTAATCCAGTTTGGAATAGTGCTGTTTTTATTAGTCCTTATAATAGTCAGAATTATGTTG
CTAAGCGTGTTTTAGGTGTTCAAACACAAACTGTAGATTCTGCTCAAGGTTCGGAATATG
ATTATGTTATATATTCACAAACAGCAGAAACAGCCCATTCTGTTAATGTTAATCGATTTA
ATGTTGCCATAACTAGAGCCAAGAAGGGCATTTTTTGTGTTATGAGTAATATGCAATTAT
TTGAATCTCTTAATTTTATTACTCTACCTTTAGATAAAATTCAAAATCAAACTTTACCTC
GTTTGCATTGCACAACTAATCTTTTTAAAGATTGTAGTAAAAGTTGCTTAGGTTATCATC
CAGCGCATGCCCCCTCATTTTTAGCAGTTGATGATAAATATAAGGTTAATGAAAATTTGG
CTGTAAATTTAAATATTTGTGAACCTGTTTTAACATATTCTCGTTTAATATCTCTTATGG
GTTTTAAATTAGATTTGACTCTTGATGGTTATTCTAAATTGTTTATTACTAAAGATGAAG
CCATTAAACGTGTTAGAGGTTGGGTTGGTTTTGATGTTGAGGGCGCTCATGCTACTCGCG
AAAACATTGGAACAAACTTTCCACTGCAAATAGGTTTTTCAACTGGTGTGGATTTTGTAG
TTGAAGCTACTGGCTTATTTGCTGAGAGAGATTGTTATACTTTTAAAAAAACTGTAGCTA
AAGCTCCTCCTGGTGAAAAATTTAAACATTTAATACCCCTTATGTCAAAAGGTCAAAAGT
GGGATATTGTTAGAATTAGAATTGTTCAAATGTTATCTGATTATCTTTTAGACCTTTCTG
ATAGTGTAGTATTTATTACTTGGTCTGCCAGTTTTGAACTTACTTGTTTAAGGTATTTTG
CTAAATTAGGCAGAGAGCTTAATTGTAATGTGTGTTCTAATCGTGCTACATGCTACAATT
CTAGAACTGGTTATTATGGTTGTTGGCGCCATAGTTATACTTGTGATTATGTGTATAATC
CACTTATTGTAGATATACAACAGTGGGGTTATACAGGTTCTTTAACTAGTAATCACGATA
TAATTTGTAATGTACATAAAGGTGCACATGTTGCGTCAGCTGATGCAATTATGACTCGTT
GTTTAGCAATCTATGATTGTTTTTGTAAATCTGTTAATTGGAATTTAGAGTATCCAATAA
TTTCTAATGAGGTCAGTATAAATACATCTTGTAGGTTATTGCAGCGTGTCATGCTTAAAG
CTGCCATGCTATGTAATAGATACAACTTATGTTATGACATAGGCAATCCTAAAGGTTTAG
CTTGTGTCAAAGATTATGAATTTAAATTTTATGATGCTTTTCCTGTAGCCAAGTCTGTTA
AACAGTTATTTTATGTCTATGATGTGCATAAAGATAATTTTAAAGATGGTTTATGTATGT
TTTGGAATTGTAATGTTGATAAATATCCATCTAATTCAATTGTTTGTAGATTTGACACTC
GAGTGTTAAATAAATTAAACCTTCCTGGATGTAATGGTGGTAGTTTGTATGTTAATAAAC
ATGCATTCCATACTAATCCTTTTACTAGAACTGTTTTTGAAAATCTTAAGCCTATGCCTT
TTTTCTATTATTCAGATACGCCTTGTGTGTACGTAGATGGTTTAGAATCTAAACAAGTTG
ATTACGTTCCTTTAAGAAGCGCCACTTGTATCACACGGTGTAATCTAGGTGGAGCTGTTT
GTTCAAAGCATGCTGAAGAATATTGTAACTACCTTGAGTCTTATAATATAGTTACTACAG
CAGGCTTTACTTTTTGGGTTTATAAGAATTTTGATTTTTATAATTTATGGAACACTTTTA
CTACGTTACAGAGTTTAGAAAACGTAATATATAACTTGGTTAATGTTGGTCATTATGATG
GACGTACAGGTGAATTACCTTGTGCTATTATGAATGACAAAGTTGTTGTTAAGATTAATA
ATGTAGATACTGTTATTTTTAAAAATAATACATCATTTCCTACTAATATAGCTGTTGAAT
TGTTTACAAAACGTAGTATCCGGCACCACCCTGAACTTAAGATTCTTAGAAATTTGAACA
TTGATATTTGTTGGAAGCATGTCCTGTGGGATTATGTTAAAGATAGTTTGTTTTGTAGTT
CCACTTATGGTGTTTGTAAATACACAGATTTGAAGTTCATCGAAAATTTGAATATACTTT
TTGATGGTCGTGACACTGGCGCTTTAGAAGCTTTTAGAAAAGCAAGAAATGGTGTTTTTA
TTAGTACTGAAAAATTAAGTAGGTTATCAATGATTAAAGGTCCGCAACGAGCTGATTTAA
ATGGTGTGATTGTGGATAAAGTTGGAGAACTCAAAGTTGAGTTTTGGTTCGCTATGAGAA
AAGATGGTGACGATGTTATCTTCAGCCGAACAGACAGCCTATGCTCAAGCCATTACTGGA
GCCCACAAGGTAATCTAGGTGGTAATTGCGCGGGTAATGTCATTGGTAATGATGCTCTAA
CACGTTTTACTATCTTTACTCAGAGTCGTGTATTGTCAAGTTTTGAACCTCGCTCAGATT
TAGAACGGGATTTTATTGATATGGATGATAATCTGTTTATTGCTAAATATGGTTTAGAAG
ACTATGCATTTGATCATATAGTTTATGGTAGTTTTAACCATAAAGTTATAGGAGGTTTGC
ATTTGCTTATAGGCTTATTTCGTAGGAAAAAAAAATCTAATTTGTTAATTCAAGAGTTTT
TACAGTATGATTCTAGTATTCATTCATATTTTATTACTGATCAGGAGTGTGGTAGTAGTA
AGAGTGTTTGTACAGTTATTGATTTATTATTAGATGATTTTGTTTCTATTGTTAAGTCAT
TAAATTTGAGTTGTGTTAGTAAAGTTGTTAATATTAATGTTGATTTTAAGGATTTTCAAT
TTATGTTGTGGTGTAATGATAATAAAATTATGACTTTTTATCCTAAAATGCAAGCCACTA
ATGATTGGAAACCTGGCTATTCTATGCCTGTTTTGTATAAGTATTTGAATGTTCCATTAG
AGAGAGTCTCTTTATGGAATTATGGTAAACCTATTAATTTGCCTACAGGCTGTATGATGA
ATGTTGCTAAGTACACTCAATTATGTCAGTATTTGAATACTACAACATTAGCTGTTCCTG
TTAATATGCGTGTTTTACATTTAGGTGCAGGGTCTGATAAAGAAGTAGCTCCAGGTTCTG
CTGTTTTAAGACAGTGGTTACCATCTGGTAGTATTCTTGTAGATAATGATTTAAACCCAT
TTGTTAGCGATAGTTTAGTTACTTATTTTGGAGATTGTATGACTTTACCATTTGATTGTC
ATTGGGATTTGATAATATCTGATATGTATGATCCTCTTACTAAAAATATTGGTGATTATA
ATGTGAGTAAGGATGGGTTTTTTACTTACATTTGTCATTTAATTCGTGATAAATTATCTT
TGGGTGGTAGTGTAGCTATAAAAATTACAGAGTTTTCTTGGAATGCTGATTTATATAAAT
TAATGAGTTGTTTTGCATTTTGGACAGTTTTTTGTACTAATGTAAATGCTTCTTCTAGTG
AAGGGTTTTTAATAGGTATAAATTACCTGGGTAAATCTTCTTTTGAAATAGATGGCAATG
TTATGCATGCTAACTATTTGTTTTGGAGAAATAGTACAACATGGAATGGCGGTGCTTATA
GTTTATTTGATATGACTAAATTTTCTTTGAAATTGGCTGGCACTGCTGTTGTTAATTTAA
GACCAGATCAATTAAATGATTTAGTTTATTCTCTTATTGAAAGAGGTAAATTATTAGTTC
GCGATACGCGTAAAGAGATTTTTGTTGGTGATAGTCTTGTAAAT----------------
------------------------------------------------------------
------------------------------------------------------------
------------------------------------------------------------
------------------------------------------------------------
------------------------------------------------------------
------------------------------------------------------------
------------------------------------------------------------
------------------------------------------------------------
------------------------------------------------------------
------------------------------------------------------------
------------------------------------------------------------
------------------------------------------------------------
------------------------------------------------------------
---------------------------------------------ACTTGT-TAGATCTC
ATTAAATCTAAACTATGTTAATTATTTTTTTATTTTTTTATTTCT-------------GT
TATGGTTTTAATGAACCTC---TTAATGTTGTGTCTCATTTAAACCATGACTGGTTTTTA
TTTGGTGATAGTCGTTCTGATTGTAACCATATTAATAATTTAAAAATTAAAAATTTTGAT
TATTTGGATATTCACCCTAGTTTGTGCAACAATGGTAAGATTTCATCTAGTGCCGGTGAT
TCTATTTTTAAGAGTTTTCATTTCACTCGATTTTATAATTACACTGGCGAAGGTGATCAA
ATTATTTTTTATGAGGGTGTTAATTTTAATCCTTATCATAGATTTAAGTGTTTTCCTAAT
GGTAGTAATGATGTATGGCTTCTTAACAAGGTAAGATTTTATCGTGCCTTATATTCTAAT
ATGGCCTTTTTTCGTTATCTTACTTTTGTTGATATTCCTTATA---ATGTTTCTCTTTCT
AAGTTTAATTCT---TGTAAAAGTGATATTTTATCACTTAACAATCCTATTTTTAT----
-----------------------TAATTATTCTAAGGAAGTTTATTTTACTTTATTAGGT
TGTTCTCTTTATTTAGTACCGCTTTGCCTTTTTAAATCTAACTT----------------
-----------TAGTCAGTACTATTATAACATAGATACTGGCTCTGTTTATGGTTTTTCT
AATGTTG------------TTTATCCTGATTTAGACTGTATTTATATTTCTCTTAAACCA
GGTTCTTATAAAGTTTCCACCACTGCACCTTTTTTATCCTTACCTACTAAAGCTCTCTGT
TTTGATAAATCTAAACAATTTGTACCTGTACAGGTTGTTGATTCTAGATGGAACAACGAG
CGTGCCTCAGATATTTCTTTATCTGTTGCATGTCAATTGCCATATTGTTATTTTCGCAAT
TCTTCTGCTAATTATGTTGGCAAGTATGATATTAACCACGGTGATAGTGGTTTTATTTCT
ATTTTATCTGGTCTTTTATATAATGTTTCTTGTATTTCATATTATGGTGTATTTTTATAT
GATAATTTTACATCCATTTGGCCCTATTATTCTTTTGGTAGGTGTCCTACATCTTCTATT
AT---------TAAACATCCAATTTGTGTTTATGATTTTTTGCCTATTATTTTACAAGGT
ATTTTATTATGTTTAGCTTTACTTTTTGTTGTTTTTCTATTATTTTTGTTATATAACGAT
AAATCTCA---------------------TTAAATCTAAACATGTTATTAATTATTTTTA
T---TTTGCCTACAACATTAGCTGTTATAGGTGATTTTAATTGTACTAATTTTGCTATTA
ATGATTTAAACACCACAGTTCCTCGCATAAGTGAGTATGTTGTGGATGTTTCTTATGGTT
TGGGTACATATTATATACTTGATCGTGTTTATTTAAATACTACTATATTATTTACTGGTT
ATTTCCCTAAATCTGGTGCCAATTTTAGGGATCTATCTTTAAAAGGTACTACATATTTGA
GTACTCTTTGGTATCAGAAACCCTTTTTATCTGATTTTAATAATGGTATTTTTTCTAGAG
TTAAGAATACTAAGTTGTATGTTAATAAAACTTTGTATAGTGAGTTTAGTACTATAGTTA
TAGGTAGTGTTTTTATTAACAACTCTTATACTATTGTTGTTCAACCTCATAATGGTG---
---------------------TTTTGGAGATTACAGCTTGTCAATACACTATGTGTGAGT
ATCCTCATACTATTTGTAAATCTAA---AGGTAGTTCTCGTAATGAATCTTGGCATT---
TTGATAAATCTGAACCTTTGTGTCTGTTCAAGAAAAATTTTACTTATAATGTTTCTACAG
ATTGGTTGTATTTTCATTTTTATCAAGAACGTGGCACTTTTTATGCTTATTATGCTGATT
CTGGCATGCCTACTACTTTTTTATTTAGTTTGTATCTTGGTACTCTTTTATCTCATTATT
ATGTTTTGCCTTTGACTTGTAATGCTATATCTTCTAATACTGATAATGAGACTTTACAAT
ATTGGGTCACACCTTTGTCTAAACGCCAATATCTTCTTAAATTTGACAACCGTGGTGTTA
TTACTAATGCTGTTGATTGTTCTAGTAGTTTCTTTAGCGAGATTCAATGTAAAACTAAAT
CTTTATTACCTAATACTGGTGTTTATGACTTATCTGGTTTTACTGTTAAGCCTGTTGCAA
CTGTACATCGTCGTATTCCTGATTTACCTGATTGTGACATTGATAAATGGCTTAACAATT
TTAATGTACCCTCACCTCTTAATTGGGAACGTAAAATTTTTTCTAATTGCAACTTTAATT
TGAGTACTTTGCTTCGTTTAGTTCATACTGATTCTTTTTCTTGTAATAATTTTGATGAAT
CTAAGATATATGGTAGTTGTTTTAAGAGTATTGTTTTAGATAAATTTGCCATACCCAACT
CCAGACGATCTGATTTGCAGTTGGGCAGTTCTGGTTTTCTGCAATCTTCTAATTATAAAA
TTGACACTACTTCTAGTTCTTGTCAATTGTATTATAGTTTGCCTGCAATTAATGTTACTA
TTAATAATTATAATCCTTCTTCTTGGAATAGAAGGTATGGTTTTA---------ATAATT
TTAA------------------TTTGAGCTCTCATAGTGTTGTTTACTCACGTTATTGTT
TTTCTGTTAATAATACTTTTTGTCCTTGTGCT---------------------AAACCTT
CTTTTGCTTCAAGTTGCAAGAGTCATAAACCACCTTCTGCTTCCTGTCCTATTGGTACTA
ATTATCGTTCTTGTGAGAGTACTACTGTACTCGACCACACTGACTGGTGTAGGTGTTCTT
GTTTACCTGATCCTATAAC---------------TGCTTATGACCCTAGGTCTTGTTCTC
AAAAAAAGTCTCTGGTTGGTGTTGGTGAACATTGTGCAGGGTTCGGTGTTGATGAAGAAA
AGTGTGGTGTATTGGATGGATCATATAATGTTTCTTGTCTTTGTAGTACTGATGCCTTTC
TAGGTTGGTCTTATGACACTTGCGTCAGTAACAACCGTTGTAATATTTTTTCTAATTTTA
TTTTAAATGGTATCAATAGTGGTACCACTTGTTCTAATGATTTATTGCAGCCTAATACTG
AAGTTTTTACTGATGTTTGTGTTGATTACGACCTTTATGGTATTACAGGACAAGGTATTT
TTAAAGAAGTTTCTGCTGTTTATTATAATAGTTGGCAAAATCTTTTGTATGATTCTAATG
GCAACATTATTGGTTTTAAAGATTTTGTTACTAATAAAACATATAATATTTTCCCTTGTT
ATGCAGGAAGAGTTTCTGCTGCTTTTCATCAAAATGCTTCCTCTTTGGCTTTACTTTATC
GTAATTTAAAATGTAGCTATGTTTTGAATAATA---TTTCTTTAACTACTCAGCC-----
-ATATTTTGATAGTTATCTTGGTTGCGTTTTTAATGCTGATAATTTAACTGATTATTCTG
TTTCTTCTTGTGCTCTTCGCATGGGTAGTGGTTTTTGTGTTGATTATAACTCACCTTCTT
CTTCCTCTTCGCGTCGTAAACGTAGAAGTATTTCTGCTTCTTATCGTTTTGTTACTTTTG
AACCCTTTAATGTCAGTTTTGTTAATGACAGTATTGAGTCTGTGGGTGGTCTTTATGAGA
TCAAAATTCCCACTAACTTTACTATAGTTGGTCAAGAGGAATTTATTCAAACTAATTCTC
CTAAAGTTACTATTGATTGTTCTTTATTTGTCTGTTCTAATTATGCAGCTTGCCATGACT
TATTGTCAGAGTATGGCACTTTTTGTGATAATATTAATAGTATTTTAGATGAAGTTAATG
GTTTACTTGATACTACTCAATTGCATGTAGCTGATACTCTTATGCAAGGTGTCACACTTA
GCTCCAATCTTAATACTAATTTGCATTTTGATGTTGATAATATTAATTTTAAATCCCTAG
TTGGATGTTTAGGTCCACACTG---CGGTTCTTCTTCTCGTTCTTTTTTTGAAGATTTAT
TGTTTGACAAAGTTAAACTTTCAGATGTTGGTTTTGTTGAAGCTTATAACAATTGTACTG
GTGGTAGTGAAATTAGAGATCTTCTTTGTGTACAATCCTTTAATGGTATTAAAGTTTTGC
CTCCTATTTTGTCTGAATCTCAAATTTCTGGTTACACCACAGCCGCTACTGTTGCTGCTA
TGTTTCCACCATGGTCAGCAGCAGCTGGCATACCATTTTCTCTTAATGTACAATATAGAA
TTAATGGTTTGGGTGTTACTATGGATGTTCTTAATAAAAATCAAAAGTTGATAGCTACTG
CTTTTAATAATGCTCTTCTTTCTATTCAGAATGGTTTTAGTGCTACCAACTCTGCACTTG
CTAAAATACAAAGTGTTGTTAATTCTAATGCTCAAGCACTTAATAGTTTGTTACAGCAAT
TATTTAATAAATTTGGTGCAATTAGTTCTTCTTTACAAGAAATTTTATCTCGTCTCGATG
CTTTAGAGGCTCAGGTTCAGATTGATAGGCTTATTAATGGTCGTTTAACTGCTTTAAATG
CTTATGTCTCTCAACAGCTTAGTGATATTTCTCTTGTAAAATTTGGTGCTGCTTTAGCTA
TGGAGAAGGTTAATGAGTGTGTTAAAAGTCAATCTCCTCGTATTAATTTTTGTGGTAATG
GTAATCATATTTTGTCATTAGTTCAAAATGCTCCTTATGGTTTGTTGTTTATGCATTTTA
GTTATAAACCTATTTCTTTTAAAACTGTTTTAGTAAGTCCTGGTTTGTGTATATCAGGTG
ATGTAGGTATTGCACCTAAACAAGGGTATTTTATTAAACATAATGATCATTGGATGTTCA
CTGGTAGTTCTTACTATTATCCTGAACCAATTTCAGATAAAAATGTTGTTTTTATGAATA
CTTGTTCTGTTAATTTTACTAAAGCGCCTCTTGTTTATTTGAATCATTCTGTACCAAAAT
TGTCTGATTTTGAATCTGAGTTATCTCATTGGTTTAAAAATCAAACATCCATTGCGCCTA
ATTTGACTTTAAATCTTCATACTATTAATGCTACTTTTTTAGATTTGTATTATGAGATGA
ATCTTATTCAAGAGTCTATTAAGTCTTTGAATAATAGTTATATCAATCTTAAAGATATAG
GTACATATGAAATGTATGTAAAATGGCCTTGGTATGTTTGGCTACTAATTTCTTTTTCAT
TTATAATATTCCTTGTATTGCTCTTTTTTATATGTTGTTGTACTGGTTGTGGTTCTGCAT
GTTTTAGTAAATGTCATAATTGTTGTGATGAGTATGGTGGTCATCATGATTTTGTTATCA
AAACATCTCATGATGATTA------------------GAATCTCTTGTCAGATCTCATTA
AATCTAAACTTTATTT--------------------------------------------
------------------------------------------------------------
------------------------------------------------------------
------------------------------------------------------------
------------------------------------------------------------
------------------------------------------------------------
------------------------------------------------------------
---------------ATGGACGTTTGGAGACCTAGCTACACACATTCTCTTGTTATTAGA
GAATTTGGTGTTACAAACCTTGAAGATTTGTGTCTAAAGTATAATTACTGTCAACCTATT
GTTGGTTACTGTATTGTACCTTTAAATGTTTGGTGTCGCAAGTTTGGCAAATTTGCTTCT
CACTTTACATTACGTAGTCACGATATTTCCCATAGTAATAATTTTGGTGTTGTAACTAGT
TTTACTACTTATGGTAATACTGTTTCTGAGGCTGTGTCTAGATTAGTTGAATCAGCTTCT
GAATTTATTGTTTGGCGTGCAGAGGCACTTAATAAGTATGGTTGATTTATTTTTCAATGA
TACTGCTTGGTACATAGGACAGATTTTAGTTTTAGTTTTATTTTGTCTTATTTCTTTAAT
CTTTGTTGTTGCTTTTTTAGCAACTATTAAGCTTTGTATGCAACTTTGTGGTTTTTGTAA
TTTCTTTATTATTTCACCTTCGGCTTACGTTTATAAAAGAGGTATGCAGTTGTATAAGTC
TTATAGTGAACAAGTTATACCACCCACTTCA------GATTATTTAATCTAAATCTAAAC
ATTATGAATAAATCTTTT---------------CTTCCTCAATTTACTTCTGATCAAGCT
GTTACATTCTTAAAAGAATGGAATTTCTCTTTGGGTGTAATACTACTTTTTATTACTATC
ATATTGCAGTTCGGTTATACGAGCCGTAGTATGTTTGTTTATCTTATCAAGATGATTATT
CTTTGGCTTATGTGGCCATTGACTATCACCTTGACTATATTTAATTGTTTTTATGCTTTG
AATAATGCTTTTCTTGCATTTTCTATAGTGTTTACTATTATTTCTATTGTTATATGGATT
CTTTATTTTGTTAATAGTATTCGGCTTTTTATTAGAACTGGCAGTTGGTGGAGTTTTAAT
CCAGAGACCAATAATCTTATGTGTATTGATATGAAAGGCAAGATGTTTGTTAGGCCAGTT
ATTGAGGACTATCACACATTAACTGCTACTGTTATTCGTGGTCATCTTTATATACAGGGT
GTCAAACTTGGCACTGGTTATACTCTTTCAGATTTGCCCGTATATGTTACTGTAGCTAAG
GTGCAAGTACTTTGTACCTATAAACGTGCCTTTTTAGATAAGTTAGATGTTAATAGTGGT
TTTGCTGTTTTTGTTAAGTCTAAAGTTGGTAACTATCGTTTACCGTCTAGTAAACCTAG-
--TGGTATGGATACTGCCTTGTTAAGAGCTTAAATCTAAACTATTAGGATGTCTTATACT
CCCGGTCATTAT---GCTGGAAGTAGAAGCTCCTCTGGAAATCGTTC------AGGAATC
CTCAAGAAAACTTCTTGGGCTGACCAATCTGAGCGAAATTACCAAACCTTTAATAGAGGC
AGAAAAACCCAACCTAAATTCACTGTGTCTACTCAACCACA------AGGAAATACTATC
CCACATTATTCCTGGTTCTCCGGGATCACTCAATTTCAAAAAGGTAGAGACTTTAAATTT
TCAGATGGTCAAGGAGTTCCCATTGCTTTCGGAGTACCCCCTTCTGAAGCAAAAGGATAT
TGGTATAGACACAGCCGGCGTTCTTTTAAAACAGCTGATGGTCAACAAAAGCAGTTGTTA
CCGAGATGGTATTTCTACTATCTCGGTACCGGCCCATATGCCAATGCATCCTATGGTGAA
TCCCTCGAAGGGGTCTTCTGGGTTGCTAATCACCAAGCTGACACTTCTACTCCCTCCGAT
GTTTCGTCAAGGGATCCTACTACTCAAGAAGCTATCCCTACTAGGTTTCCGCCTGGTACG
ATTTTGCCTCAAGGCTATTATGTTGAAGGCTCAGGAAGGTCTGCTTCTAATAGTCGACCA
GGTTCACGTTCTCAATCACGTGGACCCAATAATCGTTCATTAAGTAGAAGTAATTCTAAT
TTTAGACATTCAGATTCTATAGTAAAACCTGATATGGCTGATGAGATCGCTAATCTTGTT
TTAGCCAAGCTTGGTAAAGATTC---TAAACCTCAGCAAGTCACTAAGCAAAATGCCAAG
GAAATCAGGCATAAAATTTTAACAAAACCTCGCCAAAAGCGAACTCCTAATAAACATTGT
AATGTTCAACAGTGTTTTGGTAAAAGAGGACCTTCTCAAAATTTTGGTAATGCTGAAATG
TTAAAGCTTGGTACTAATGATCCTCAGTTTCCTATTCTTGCAGAATTAGCTCCTACACCA
GGTGCTTTTTTCTTTGGTTCTAAATTAGACTTGGTTAAAAGAGA---------TTCCGAG
GCTGACTCACCTGTTAAAGATGTTTTTGAACTTCATTATTCTGGTTCTATTAGGTTTGAT
AGTACTTTACCAGGCTTTGAGACAATTATGAAAGTTCTTGAAGAGAATTTAAATGCTTAC
GTTAATTCTAATCAGAACACTGATTCTGATTCGTTGAGTTCTAAACCTCAGCGTAAAAGA
GGTGTTAAACAATTACCAGAACAGTTTGACTCTCTTAATTTAAGTGCTGGTACTCAGCAC
ATTTCA------------------AATGATTTTACTCCTGAGGATCATAGTTTACTTGCT
ACTCTTGATGATCCTTATGTAGAAGACTCTGTTG--CTTAATGAGAATGAATCCTAATTC
GACACTAGGTGGTAACCCCTCGCTA-TTATTCGGAATAGGACACTCTCTATCAGAATGAA
T-TCTTGCTGTAATAACAGATAGAGTAGGTTGTTACAGACTATATATTAATTAGTAGAAA
TTTTATATTTAGACATTTGATTGTTAGAGTAGTTATAAG----GTTTAGCTGTA---GTA
TAAACGCCT-CCGGGAAGAGCTATCAATTGTAGTGTTTAATATATATATTAGTATATGAT
TGAAATTAATTATAGCCTTTTGGAGGAATTAC-------------
>MH687968.1 Betacoronavirus sp. strain VZ_BetaCoV_16715_52, complete genome
GAGATCTAACAAGAGGGAGATTGGCGACCGTACCGTCCGTCAGCTTACGATCTCTTGTTA
GATCTCATCA-AATCTAAACTTTATATAAACA-GGGCTCCCTGTCGTTCATGTCTACGGG
TGTGAACAAGTCATAGTCTTG--TATTTCAAGTCTTGCATCTTTCGGCGCTTTGCCAGTG
ACGTGTCTGTTAGCGGCATACGGCCTACCATCGACCCACCCATAGGTTGTAATGGATGTG
CCTAAATCTGATATGCTTAAGGCAGGCAATTACGGTCTCGGCTTTAAGGTGGCCCCAGAA
TTTCCATGGATGCTTCCGAACGCATCGGAGAAGTTGGGTGCCCACCAAGAGTCAGAGGAG
GGTGTGTTGTGTCCCTCTGCTGCGCAAGAACTGAAAGGTGCAGGAACTGGTTTTGAAAAT
CACGTGAAGATAGATTGTCGCCGACTTGTTA---TGGAATGTTGTGTGCAGTCGAATCTT
ATCCGTGATATTTTTGTTGATAAGGATCCACTTTGTGTGGAAGCCTTAACCAAGACGGCT
ATGCAGTTCGGCACAGCTGTCCTTGTTAAACCGCCCTTGCAGATGTCCTTAGAGGCATGC
AGCAAAAGGGGTGTTCTACCCAAAGGGTATGCTATGGGATTGTTTCGTCGCCGCTGTCAG
TGTTTCACTGGTAGATGCGGCGTTGAGCATCACGTGGCATACCAGTTGTTTATGGTTACC
CCAACAGGTGTTTGTTTGGGCAATGGTCTTTTTATAGGTTGGTTTGTACCTATGGCGAGC
ATACCTGTTTATGCCCAAAATTGGTCTCAGCCTTGGTTTATATATCTCCGTAAATACGGG
GAGAAGGGTTCTATAACTCATGGTCATAATGCGCGTCTCTTTGGTAAGAAGGGGTTATGT
GGTTATGACTTTTTTGTTGAGGACGCTTACGAGGAGGTTCATTTTGAACCCAAGGGTAAG
TATTCTCAAAAAGCTTATGCTTTGCTTAGAGGGTATAGGGGTATCAAACCTATACTTTTT
GTAGACCAGTATGGTTGTGACTATTCTGGTAAATTAGCCGATTGTCTTCTTGACTACGGC
GATTTCTCTCTTTCAGAGATGAAAGAAATGCAGTCAGTCTGGCTTGCATCTCATGAGTTT
GAAATTGTGGTAGCTTGGCATGTGGTTCGTGATCCTCGATTTATAATGCGTTTACAGACT
CTTGCCACTATACGTAGTATCCAGTATGTGGCACAGCCTGTAGAGGATCTTTTGGATGGT
GATGTTGTAATGCGTGAACCTGCACATCTACTTGCCGCCGATGCTATCCTTTTTAAGCTC
CCCAAATTGGCTGATCTTATGACCTATACAGAT---------GCTTCCGTAGTAGAGTTT
GTGTATAGGGTTAAGTTGTCTGATTGTGGTTTTGTTATGCAATATGGCTATGTAGATTGC
TCTGGTGCTAACTGTGATTTTTATGGTTGGGTACCAGGCAATATGATGGATGGTTTTCCT
TGTCCACGATGCCATATAATTTATGGTCCTTGTGAGCTTAAGGCACAATCATCAGGTGTA
ATTCCTGAGAATCCTGTGTTGTTTACTAATAGTACTGCTAG------------TGCAAAT
CAGGATTCATTTAAACTTTATGGGTATTCTGTGACTCCATTCGGCTCTTGTGTCTATTGG
AGCCCCTGTCCGGGCATGTGGATACCTATTATTAAATCTTCTGTTAAATCATATGCTAAT
ATGGTTTATTCAGGTGTTGTTGGCTGTAAAACCATTGTTAAAGAAACTGATGTTGTTTGT
CGTGCATTGTATCGTGATTATGTAAATAA---------ATTTCAAGATGTTTGGTATGGT
CACGGTCTTGATGATGTATGGTCAAAACAAGTGTTGGTTAATAGAGGGGATTATACCATG
TTGTTAGAAAATATTGATTTGTTTATTAAGAATCGGGCTGCCCTTACGT---CTAATCTC
TCCATAACTGGAGAAGGCCATGTACCTTTCTTGCTTGATGGTTTGGTGCCCCGAAGTTAT
TATCTTGTAAAGAGTGGTCTTGCTTTTACGTCGTTGATGTCAAAGTTTGGCCAAGAGCTA
ACTGATATGTGCATGGATATGCTTGTTTTATCCATGGATGATTTATCAGTTGCTTTGTTT
TATATTAAAAAGTTCTCTAGCAAGTTGGTTAAGCAGTTTAAAATGTTGGGTGCCAATCTT
GTTAGGAAACTTGTTGAATGGTTTAACGCCTTTACAGATGCTACTGCCTGTGCTAGTGGT
TGGCTTTTATATCAGCTGCTGAATGGGTTTTTTGTAGTATCTCAAGGGTTGATTACATTT
ACAAAACAAGTTCCTGATTTTGCTAATGTGTTAGTTGGTAAATTTCAGGCTTTCTTTAGT
GTTCTGCTTGATTGTGTAGCAGTAACTGTGTTGAAAGGGTTGTCTGTTGTTAAAACGGTT
AATGGTCTCGTTTGTATTGCAGGCAATAAATGTTATACAATAAGCACTGGTCTA------
---------------------ATCTCAGGCTTCGTGTTACCTGTTAATAGTCAGAGTGAG
CAGCTGCAC------TTTTTACAAGGTGTCGCTGCACCTGTTATAGTGCAAGATGATGTT
GTTGAAGAAGTTAAAACTCCTTTAACATTTCATGGGTGTTGTCAACCACCTACTATTGTA
GATAAACTTTATATAGTGGATAAAGTTTATATGGCTAAGTGTGGTGATCAATTCTTCCCT
GTAGTGTTGAATGATCATACTATTGGCCTATTGGATCAGGCATGGCGTTTTCCTTGTGCT
GGCAAGAAGGTTGGTTTTGATGAAAAGCCTATTGTCAAGGAGATACC---CGCTCTCATG
TCTGTTAGAGTTATGTTTGATTTAGATTCGAATTTTGATAGCATTCTAAGTAAGGCTTGT
TCAGAATTTGAAGTAGAAAAAGATGTTACTTTAGATGAGTTTCTTGATGTCGTTTGTGAT
GCCATCGAGACTACTCTTAGTCCTTGTAAGGAGCATCCTCAGATTGGTCATCAAGTTCAG
GTCTTCCTGAGTAGACTTAATGAGGATTTAATTTATTTATTTGATGAAGCAGGTGATGAA
GTTATGGCTTCTCGTATGTATTGTTCTTTCTCAGCTCCAGAGGATGAAGAAGTCATCACT
AGTG--------------------------------------------------------
------------------------------------------------------------
------------------------------------------------------------
------------------------------------------------------------
-------------------------------------------------ATGATTTTGAA
GAACAGCAGCCTAGTGCTGATGATCATGTGGTCCCTATCGCTGAAACTCCAGTGGAGGAG
GATAGCGTTATTAGGGAACAGGGTGAAGTGCAGGCTGTTGCTGATGAAATGGGCTTTGAC
TCTATCCTTGTCACTGCAGGTGTTGCCAAGGAAGATGATAGTGATGCCTTT---AATGTG
GAAATCTTGGACGACCCCATATTGGATGAACTTCAAGAGTCTATTAGTGCATCGTGTGAT
GTATATTGTGATAAGGTTTATGAT---------GATGTTTTGGCTTTTGAAGCCAATTAT
TCACAGGCTTTATTTGCTGCGTATATGGAGGATGAAGATGCTGATACACATTTCTGTGTT
AATGGTCTTTGGTCTCCCGCTATTACGCGCACTAATTGTTGGTTACGTTCTGTGTTACTT
GTAATGCAGAAGTTGCCAGTTAAATTTAAAGATGATAAGATTGAAGGCATGTGGTTGTCA
TATAAAGCTAATTATAATCAGGGCTTTATTGATTACTTATTAAATAACGTGCCTAAATCT
GTTGTGCTTCCACAGGGTGGTTATGTTGCTGACTTTGCCTTTTGGCTATTGAGTCAGTGT
GTGGTCCAAGCCCATGCCCATTGGCGTTGTTTGAAGTGTGACATGGCACTTAACTTGGAA
GGTTTGGATGCCGTGTTCTTTTATGGAGATATAGTCTCACATATTTGTAAGTGTGGGCAC
ACTATGACATTATTGTCTGTTGATGTGCCTTGCACTTTGCATTTTGCTTTGCGTGATAAT
AAATTTTGCGCATTTTATACGCCCAGGAAGGTCTTTATGGCTGCCTGTGCTGTTGATGTC
AATGATTGTCATTCTATGGCTGTTGTAGATGGCATTCAAATTGATGGTAAATTTGTCGCA
CCATTTAAAGGCGACAAATTTGATTTTATTGTAGGCTATGGTATGTCATTTTGTATGACC
TCCTTCGAAATAGCCCAATTGTATGGTTCGTGTATAACACCAAATGTGTGTTTTGTTAAA
GGTGATATTATAAGAGTTTCCAGGTTAGTGAATGCTCAGGTCGTTGTGAATCCCGCTAAT
GGACATATGGCTCATGGAGGCGGTGTTGCAAAGGCTATAGCAGTAGCTGCAGGGAAAAAG
TTTGTTAAAGAGACTGCTGACATGGTCAAAGATAAAGGAGTTTGTCAAGTTGGAGAATGT
TATGTCTCTACAGGTGGCAAATTGTGTAAAACTGTGCTTAACATTGTTGGTCCAGATGCT
AGGCAAGGTGGTAAGCAGGTTTATGCACTCCTAGAACGGGCTTATAAGCACCTTAACAAT
TATGAGTGTTGTGTTTCAACGCTCATATCAGCTGGCATATTTAGTGTGCCAACTGATGTG
TCATTGACATACTTCCTTGGTGTTGTAGACAAGCAAGTCGTGCTTGTTAGTAACAATAAG
GAAGATTTTAGTATTATACAGCAGTGTCAAGTGACGTCTGTAGATGGCACTAAGTCATTG
GCTGATAGACTGGCTGTTAATTTATGCCGCGCTATTAAGTACGAGACAGATGTAAGTAAG
CTGCTTTTAAGTGGCGATAGTTGCTTTGTGTCAACATTTGAAGTGTTACAAGAAGTACAA
CTCTTGCGGCATGATATACAGTTGGATGATGATGCCCGTGTCTTTGTTCAGGCTAATATG
GATAGCTTACCAAAGGATTGGTGTCTTATTAATAAATTTGATGTGATTGGTGGTGTTAGA
ACCATTAAATATTTTGAGTGCCCTGGTTCTCTATTTATATGCAGCCAGGGTAAGGATTTT
GGTTATGTGCAGAATGGTTCTTTTTGTAAAGCAACTGTAAGTCAAATACGCAGTTTGCTA
GTTAAGAGGATTGATGTTTTGCTTACTTTTGATGGTGTCAATTTCAAATCCAGCTCTGTT
GCTGAAGGTGAAGTTTTTGGCAAAACATTGGGTAATGTCTTCTGTGATGGCATTAATATC
ACTAAAGTTAGGTGTAGTGCTATTTACAGAGGAAAGGTTTTGTATCAGTATGAGAATTTA
TCTAAGGATGATGTTTCTGCTGTGCAAAATACTTTTGGGTTTGATCAGCAGCAATTGCTT
TCTTACTATAAC---TTTTTAAGTGTATGTAAGTGGCCTGTTGTTATAAATGGCAAATTT
TTCGCTTTTAAACAGGCGAATAATAATTGCTATGTTAATGTTGCATGTCTTATGTTGCAA
CATCTTAATCTTAAATTTAGTAAGTGGCAATGGCAGGAGGCATGGAATGAGTTCCGTGCT
GGCCGTCCTCTTAGACTGGTAGCTTTGGCTTTGGCTAAAGGTAATTTTAAGTTTAATGAA
CCTTCTGATGCTACAGATTTTGTGCGTGTTGTTCTGAAACAAGCTGATTTGTCAGGAGCA
ACATGCGATTTGGAGTTTAGTTGTGAATGTGGTGTAAAGCAAGAGCAGCGTGTTGGAATA
GACGCTGTTATGCATTTTGGTACAGTTGATAAGAGTGATCTTGCCAAGGGCTACAAGATT
GATTGTAGTTGTGCTGGTAGGCTTGTGCATTGCACTAAATTGAATGTACCATTTTTAATT
TGTTCCAATTCACCTAAGGGTAATGTCTTGCCTGAGGGTTTTGTTGCAGCTAATATTTTT
ACTGGTGATGGTGTTGGCCATTACACTCATGTGAAGTTTGGCTCACCCCATCAACTTTAT
GATGCTTGTGTTGTTAAAAAGGTTACAGATGTTAAAGGTTGTTTGACCGATTGTCTGTAC
CTTAAAAATTTAAACCAAACTTTTTCGTCTTTATTGACGACTTATTATTTAGATGATGTT
AAGATGGTGGCGTGTAATCCAGACTTATCGCAATATTATTGTGAAGGTGGGAAATATTAC
ACAAAACCTATTATAAAGGCCCAATTTAGAACGTTTGAAAAAGTAGATGGTGTGTACACT
AATTTTAAATTGGTGGGTCATGACATTTGTAAAAAGTTGAATGTTAAGTTGGGTTTTGAT
GATAATGCTCCATTTATAGAGTATAAAGTTACAGAGTGGCCGACAGCTACTGGTGATGTG
GTGTTAGCCTCTGATGATTTATATGTGAGTCGATATGCTAATGGGTGTATCACTTTTGGT
AAACCCGTTATCTGGTTGGGGCATGATAAAGCCTCACTTAATTCACTCACGTATTTTAAT
CGACCTAGTATCGTGTCTGATAATAAATTTGCTGTTTTGCCTGTTGATGTTAT-------
-----AGAAGATGGTATACAGTCAACAGTTCAGAATGGTTTTGTTCCTTCTAGAGAG---
---GTTAAATTGAAAGGTGTTAAAAAGCCTGCTAAGGTAGGAGATAGTGTTGTTGTTAAT
GATGACACTAGCGAAACCAAAGTTGTTAAAAGTTTGACTTTAACAGATGTTTGGGATATG
TACCTGACTGGGTGTAATTATGTGGTTTGGACTGCTAATGCATTGTCTCGACTAGTAAAT
TCACCTACTGTTAGAGAGTATGTTAAGTATGGGATGAATGTCATTACCATACCTGTTGGT
TTGTTGTGTTTAAGAGATGATAAGCAAGAGTTCGTAGCTCCTAAAATAATCAAGGCTAAG
GTCATTGCTTGTTATAGAGCTGTGAGCTGGTTTTTCACCTATTGTTTAAGTTGGATTAAG
TTCAACACTAATAATAAAGTTATATACACCACAGAAATAGCGTCAAAGCTAACTTTTAAA
TTGTTCTGTTCGGCTTTTAAAAATGCCTTGCAGACATTTAAATGGGGTGTAGTTATACAA
GGCTTTCTTATTGTAGCTACAGTCTTTTTATTGTGGTTTAATTTTCTATATATAAATGTT
ATTTTTAGTGATTTTTATTTGCCTAATATTGGATTCTTGCCGACATTAGTTGGCAGGGTA
GTGTCTTGGTTTAAGAACACATTAGGTTTGTTTACAATCTGTGATTTTTATTCCAAGGCT
ACTGTAGGCTTTACAAGTCAATTTTGTAATGGTAGTATGGTTTGTGAATTATGCTATTCA
GGTTTTGATATGTTGGATAGATATGCAGCTATGGATGTCATTCAGCATCAAGTAGATAGA
CGTGTGTCTTTTGATTATATTAATTTAGTTAAATTAATAGTTGAACTTGTTGTCGGCTAT
TCATTGTATACTGTGTGGTTTTATCCATTGTTTTGCCTGATAGGTTTGCAATTGTTGACC
ACATGGTTGCCTGAATTTTTTATGCTGGAGACTATGCATTGGTTTGTTAGATTTTTTGTT
TTTCTAGCTAATATGTTACCAGCATTTGTATTGTTGCGGTTCTATATTGTTGTAACCGCT
ATGTATAAAATATTTTGCCTTATTAGGCATATTATTTATGGTTGTAATAAATCTGGTTGT
TTGTTTTGTTATAAGAGAAATCGCAGTGTTCGTGTTAAGTGCAGCACTATAGTTGGTGGT
GTGCTACGCTATTACGATGTAATGGCTAACGGCGGTACTGGATTTTGTGCAAAGCATCAA
TGGAATTGTCTTAATTGTCAATCCTATAAGCCAGGTAATACATTCATAACTGTGGAGGCC
GCTGCTGAATTGTCTAAAGAGCTTAAACGGCCTGTTAATTCTACTGATGCTGCTTATTAT
GTTGTTACTGACATTAAGCAAGTAGGTTGTATGATGCGTTTGTTCTACGAAAGAGATGGA
CAACGTGTCTATGATGATGTTAATGCTAGTTTGTTTGTGGATATGAGTGGTCTATTGCAT
TCTAAGATTAAAGTTGTGCCTAATTTACATGTAGTGGTTGTAGAGAACGAAGCTGATAAA
GCTAGTTTCTTAAATGCCGCGGTATTTTATGCACAATCCTTGTATAGACCTATGTTACTG
GTAGATAAAAAGTTGATTACTACTGCTAACACTGGTTCTTCTGTAACTCAAACCATGTTT
GATGTTTATGTGGATACTTTTATATCGCATTTTGATGTCGATAGAAAGATTTTTAATAGT
TTGCTTAATACAGCTCGCACCTCCCTCAAGGAAGGTGTAGCGCTGGAGAAAGTTTTGGAT
ACGTTTATTAGTTGTGCACGTAAAAATTGCTCTATTGATTCTGATGTTGAAACCAAGTTG
ATTGTTAAGTCTGTGATGTCAGCTGTGTCTGCTGGTGTGGAATTTACAGACGAGAGCTAT
AACAATTTGGTGCCAACTTATGTAAAGAGTGATAATATTGTTGCAGCTGATTTAGGTGTT
CTTATTCAAAATAATGCTAAGCATGTGCAAGGTAATGTTGCAAAAGTTGCTAATATTGCT
TGTATATGGTCTGTAGATGCATACAATCAGTTGTCTGCTGATTTACAACATAAATTGAAG
AAAGCATGTGTTAAAACTGGCTTGAAATTAAAATTGACTTTTAATAAGCAGGAAGCGAGT
GTTTCCATTTTAACCACACCTTTTTCTCTTAAAGGGGGTGCAGTTTTGAGTAATTTATTG
TATATTAGTTTTGTTTGCAGTCTGGTTTGTTTTATAATGCTGTGGGCTTTGTTGCCTACA
TACAGTGTTTACAAGTCAGATATGCAGCTTCCAGCTTATGCCAGTTTTAAAGTTATTGAT
AATGGTGTTGTGAGAGATATATCTGTAGATGATGTATGTTTCGCTAACAAATTTTTACAG
TTTGATCAGTGGTATGAGTCGACTTATGGTCTTGTTTATTACCGTAACTCTATGGCATGT
CCTGTTGTAGTTGCGGTTATTGATGAAGACATTGGCTATACTATGTTTAATGTTCCTACC
AAAGTTTTAAGGTACGGTTTTCATGTGTTGCATTTTCTAACGCATGCATTTGCTACTGAT
AGCGTGCAGTGTTATACGCCACACTTGCAAATTTCTTATAATGATTTTTATGCTAGTGGT
TGTGTCTTATCGTCATTGTGTACTATGTTCGCTATGGCAGATGGCACACCGCAGCCTTAT
TGTTATACGGAGGGTATTATGAGGAATGCTTCTCTGTATGCTTCTTTAGTTCCTCACACA
CGGTATAGTCTTGCTAATTCAAATGGCTATATACGATTCCCTGATGTGGTTAGTGAGGGC
ATTGTTCGTATAGTTCGAACACGCTCAATGACTTATTGCAGAGTGGGTATGTGTGAACAA
GCTGAAGAAGGTGTTTGTTTCAATTTTAATGGTTCCTGGGTGTTGAATAATAATTATTAT
AGGAGTATGCCAGGAACCTTTTGTGGTAGGGATGTTTTTGATCTGCTCTATCAAGTATTT
GGTAGTTTAGTACGGCCTATAGATTTTTTTTCTCTTACTGCTAGTTCTGTGGCTGGTGCT
ATACTTGCTATTATTGTTGTCTTGGTGTTTTATTATTTAATAAAACTCAAGCGCGCTTTT
GGTGATTATACTAGTGTTGTTGTAATAAATGTTATTGTTTGGTGTGTTAATTTCTTGATG
CTCTTTGTGTTTCAGGTTTATCCCACCTTTGCATGTGTGTATGCTTGTTTTTATTTTTAT
GTGACACTTTATTTTCCTTCAGAAATTAGTGTCATTATGCATTTACAATGGGTTGTTATG
TATGGCACTATAATGCCTTTGTGGTTTTGTTTGGCATATGTAGCAATTGTTGTTTCTAAT
CATGCCTTGTGGCTATTTTCCTATTGTCGCAAGCTTGGTACAGATAGGCGTAGTGATGGC
ACATTTGAAGAGATGGCACTTACTACTTTTATGATTACTAAAGATTCTTATTGTAAGTTG
AAAAATTCTGTTTCTGATGTTACTTATAATAGATACTTGAATTTGTACAACAAGTATCGT
TATTACAGCGGTAAAATGGACACTGCTGCTTATAGAGAGGCTGCTTGTTCACAGTTGGCG
AAGGCTATGGACACATTTAACCATAATAATGGTAATGATGTTCTTTATCAACCTCCCACA
GCTTCAGTGTCAACATCATTCTTACAGTCAGGAATTGTTAAGATGGTGTCTCCCACTTCA
AAAGTAGAACCTTGCATTGTTAGTGTTACATATGGTAGCATGACATTGAATGGTTTATGG
TTAGATGATAAGGTTTATTGCCCACGCCATGTCATTTGTTCTGCATCTGATATGACAAAT
CCGGATTATCCTAATTTGTTGTGTAGAGTAACTTCAGGAGATTTTACTGTTGTGTCTGGT
CGTATGAGCTTAACAGTTATGTCTTACCAGATGCAGGGTTGTCAACTTGTATTGACCGTT
ACCTTGCAAAATCCCAATACACCTAAATATAGTTTTGGTGTTGTTAAACCTGGTGAAACA
TTTACTGTTTTGGCTGCATATAATGGCAGACCACAAGGAGCCTTTCATGTTACTATGCGT
AGTAGTCATACCATAAAGGGTTCCTTTTTATGCGGGTCTTGTGGATCCGTAGGTTATGTT
TTAATGGGCGATAGTGTTAAATTTGTTTATATGCATCAGCTAGAGCTCAGTACTGGATGT
CATACTGGTACTGACTTTAGTGGGAATTTTTATGGTCCTTATAGAGATGCACAAGTTGTA
CAATTGCCCATCCAAGATTATATTCAAACTGTTAATGTTATAGCTTGGCTGTATGCTGCT
ATACTTAACAATTGTAATTGGTTTGTGCAAAGTGATGTTTGTTCTTTGGAAGATTTTAAT
GTTTGGGCTATGACCAATGGTTTTAGTCAAATAAAAGCTGATCTCGTCCTTGATGCGTTA
GCATCGATGACGGGTGTTTCTGTTGAAAAATTATTGGCTGCGATTAAACGCTTGCATTCT
GGTTTTCAAGGACGTCAAATTTTAGGAAGTTGTGCGTTTGATGATGAACTTACACCAACT
GATGTATATCAACAGTTGGCAGGAGTAAAATTGCAATCTAAGCGTACAAGAGTTGTTAAA
GGTACTTTATGCTGGATTTTGGCATCTACATTTTTGTTTGTTTGCATAATCTCAGCATTT
GTTAAATGGACTATGTTTATGTATGTTACTACTCATATGGTTGGTGTGACGATTAGTGCA
CTTTGTTTTGTAAGCTTGTCCATGTTGTTGGTAAAGCATAAGCATCTTTATTTGACTATG
TATATAATTCCTGTACTTTGCACTCTGTTTTATACAAATTATATGGTTGTGTATAAACAG
AGTTTTAGAGGCTTAGCATATGCTTGGTTGTCTCACTTCGTTCCTGCTGTGGATTTTACA
TATGTGGACGAAGTTATTTATGGCATTATGTTGTTTGTTGCAATGATATTTGTGACTATG
CGTAGTATTAATCATGATGTCTTTTCTGTTATGTTTTTAGTAGGTAGAATTGTGAGTTTA
GTGTCTATGTGGTATTTTGGAGCTAATTTAGAAGAGGAGGTCTTGTTGCTTCTTACTTCA
CTTTTTGGCACATACACATGGACTACTTTATTATCACTTGCTAGTGCTAAAATCATTGCT
AAGTGGTTGTCTATTAATGTATTATACTTTACGGACATACCGCAAATAAAATTGATACTT
GTAAGTTACCTATTTATAGGGTATGTGTTTTGTTGCTATTGGGGAGTGTTTTCACTCCTA
AATAGTATATTTAGGATGCCTATGGGTGTTTATAATTATAAAATTTCTGTGCAGGAATTA
CGTTATATGAATGCTAATGGATTGCGCCCACCTCGTAATAGTTTTGAAGCATTAGTGCTT
AATTTTAAATTATTGGGTGTAGGTGGTGTGCCAATCATTGAGGTGTCTCAAATTCAGTCT
AAATTGACTGATGTGAAATGTGCTAATGTTGTTTTGCTTAATTGTTTGCAGCATTTGCAT
GTTGCTGCTAATTCTAAGTTGTGGCAATATTGTAGTACTTTACATAATGAAATATTGTCA
ACTTCAGATTTGGGTGTTGCTTTTGAAAAGCTTGCTCAATTATTAATTGTTTTATTTGCT
AATCCAGCAGCAGTGGATAGCAAGTTTCTTGCAAATATAGAAGAAGTTAGCGACGATTAT
GTTCGCGATAGTACTGTTTTGCAAGCTTTACAGAGTGAATTTGTTAATATGGCTAGCTTC
GTTGAATATGAACTTGCTAAGAAGAATTTGGATGAAGCTAAATCTAGCGGCTCTGCTAAT
CAACAGCAGATAAAGCAGTTAGAGAAAGCTTGTAATATTGCCAAGTCTGCGTATGAGCGT
GATAGAGCGGTGGCGCGTAAATTAGAGCGCATGGCTGACTTGGCTCTTACTAATATGTAC
AAAGAAGCTAGGATAAGTGATAAAAAGAGTAAGGTTGTTTCTGCTTTGCAAACAATGCTT
TTCAGCATGGTTCGTAAACTAGATAATCAAGCTCTTAATTCTATTTTAGATAATGCAGTT
AAGGGTTGTGTACCTTTAAATGCAATACCATCTTTGACTTCAAACACTCTGACTATAATA
GTGCCAGATAAGCAAATTTTTGATCAAGTTGTTGATAATGTGTATGTCACTTATGCTGGT
AATGTATGGCATATACAAACTATTCAAGATGCAGATGGTACTAATAAACAATTAAATGAG
GTAAGTGTTGATTCTAACTGGCCACTAGTTATTGTTGCAAATAGGCATAATGCAGTATCT
AATGCCGTTATGCAAAACAATGAATTGATGCCTCAGAAATTAAAGACTCAGGTTGTCAAT
AGTGGTCCAGATATGAATTGTAATACTCCCACTCAGTGTTATTATAATAATAGTAATACT
GGTAGGATTGTTTATGCAATTCTTAGTGATGTTGATGGTCTCAAGTACACTAAGATTGTT
AAAGAAGATGGAAATTGTGTTGTTTTGGAGCTTGATCCTCCTTGTAAATTTTCTGTACAA
GATGTTAAGGGACTTAAAGTTAAGTACCTTTATTTTGTTAAAGGATGTAATACACTGGCT
AGAGGCTGGGTAGTTGGTACATTGTCGTCGACAGTGAGACTACAGGCTGGGGTTGCTACT
GAGTATGCGGCTAATTCAGCTATACTGTCGTTATGTGCGTTTTCTGTGGATCCTAAGAAA
ACGTATTTAGATTATATACAACAAGGTGGAGCTCCTGTTACTAATTGTGTGAAAATGTTA
TGTGATCATGCTGGTACTGGTATGGCCATTACAATTAAGCCGGAGGCTACCACTAATCAG
GATTCGTATGGTGGTGCTTCTGTTTGTATTTATTGCCGCGCACGTGTTGAGCATCCAGAT
GTTGATGGATTGTGCAAATTACGTGGTAAATTTGTTCAAGTGCCTTTAGGTATAAAAGAT
CCTGTGTCATATGTTTTGACGCATGATGTTTGCCAGGTTTGTGGATTTTGGAGGGATGGT
AGTTGTTCTTGCGTTGGCTCGAGTGCTGAAATCCAATCCAAGGATACAAACTTTTTAAAC
GGGTTCGGGGTACGAGTGTAAATGCCCGTCTCGTACCCTGTGCCAGTGGTCTTTCTACTG
ATGTTCAATTAAGGGCATTTGATATTTGTAATGCTAATAGAGCTGGCATTGGTTTGTATT
ATAAGGTTAATTGTTGCCGTTTTCAACGTTTAGATGATGACGGTAACAAGTTAGATAAGT
TCTTTGTAGTTAAAAGGACTAATTTAGAAGTATATAATAAGGAGAAGGAATATTATGAGT
TGATTAAGAGTTGCGGTGTTGTGGCTGAGCACGAGTTCTTCACATTTGATGTGGATGGTA
GTCGTGTGCCACATATAGTCCGTAAAGATCTTTCAAAGTATACTATGTTGGATCTTTGCT
ATGCATTACGGCATTTTGATCGTAATGATTGTTCAATTCTATGTGAAATTCTCCTTATGT
ATGCTGATTGTGATGAGTCCTATTTTTCTAAAAAGGATTGGTATGATTTTGTTGAAAATC
CTGATATTATTAATGTTTATAAAAAGCTAGGGCCTATTTTTAATAGAGCCCTAGTTAACA
CTGCTAAATTTGCAGACATTTTGGTGGAGGCAGGTCTAGTAGGTGTTTTAACACTTGACA
ATCAAGATTTGTATGGTCAATGGTATGACTTTGGTGATTTTGTAAAGACTGTCCCTGGCT
GTGGTGTGGCAGTGGCAGACTCTTATTATTCTTATATGATGCCAATGCTGACTATGTGTC
ATGCGTTGGAGTGTGAGTTGTTTATTAACGATACTTATAGGCAATTCGATCTTGTTCAGT
ATGATTTTACTGATTACAAGTTAGAATTGTTTAGAAAGTATTTTAAATATTGGAGTTTGC
CTTACCATCCAAACACTTGTGAGTGCGAGGATGATAGGTGCATTATACATTGTGCCAATT
TTAATATACTATTCAGTATGGTCCTACCTAATACCTGCTTTGGGCCTCTTGTTAGGCAAA
TCTTTGTGGATGGTGTTCCTTTTGTAGTTTCAATTGGTTACCATTATAAAGAGTTGGGTG
TTGTGATGAATATGGATGTGGATACACATCGTTATCGCTTGTCTCTTAAAGACTTGCTTT
TGTATGCTGCAGATCCTGCTTTGCATGTTGCATCTGCTAGTGCATTGTTTGATTTACGCA
CCTGTTGTTTTAGCGTTGCTGCTATCACTAGTGGTGTAAAATTTCAAACAGTTAAGCCTG
GTAATTTTAATCAGGATTTTTATGATTTTATTTTGAGTAAAGGTCTGCTTAAGGAGGGTA
GCTCTGTTGATTTGAAGCACTTTTTCTTTACGCAGGATGGTAATGCTGCTATTACTGATT
ATAATTATTATAAATATAATCTACCTACTATGGTGGATATTAAGCAGTTGTTGTTTGTTT
TAGAAGTTGTTTATAAGTATTTTGAGATCTATGATGGTGGATGTATTCCGGCGTCACAGG
TTGTTGTTAATAATTATGATAAGAGTGCTGGCTATCCATTCAATAAGTTTGGAAAGGCTA
GGCTTTATTATGAGGCATTATCATTTGAGGAGCAGGATGATATTTATGCGTATACAAAAC
GCAATGTCCTGCCAACGTTGACTCAGATGAATTTAAAATATGCCATTAGTGCTAAGAATA
GGGCTCGCACTGTAGCTGGTGTTTCTATTCTTAGTACTATGACTGGCAGAATGTTTCATC
AAAAATGTTTAAAAAGTATAGCAGCTACTCGTGGTGTTCCTGTGGTTATAGGCACCACGA
AATTTTATGGCGGTTGGGATGATATGTTACGCCGCCTTATTAAAGATGTCGATAATCCTG
TACTTATGGGTTGGGATTATCCTAAATGTGATCGTGCCATGCCAAACATATTGCGTATTG
TTAGTAGTTTGGTGTTGGCGCGTAAACATGATTTGTGTTGTTCGCATGGTGATAGATTTT
ATCGCTTAGCGAATGAATGTGCCCAAGTTTTAAGTGAAATTGTTATGTGTGGTGGTTGTT
ATTATGTTAAGCCAGGTGGTACTAGTAGTGGTGATGCAACCACTGCATTTGCTAATTCTG
TGTTTAACATTTGTCAAGCTGTTACTGCTAATGTATGCTCGCTTATGGCATGCAATGGGC
ATAAGATTGAAGATTTGAGTATACGCGAGCTTCAAAAGCGCTTATACTCTAATGTTTATC
GTAGTGACTACGTGGATTACACGTTTGTCAATGAATATTATGAGTTTTTAAATAAGCATT
TTAGTATGATGATCTTGAGTGATGATGGCGTTGTGTGTTATAATTCTGATTATGCGACCA
AAGGTTATATTGCTAATATAAGCGCCTTTCAACAGGTGTTATATTATCAAAATAATGTGT
TTATGTCTGAATCCAAATGTTGGGTTGAAAATGACATTAATAATGGTCCTCATGAATTTT
GTTCTCAACACACAATGCTAGTTAAAATGGATGGTGACTATGTTTACCTTCCCTACCCAG
ATCCTTCTAGAATATTAGGAGCTGGGTGTTTTGTGGATGATTTGTTAAAGACTGATAGCG
TTCTCTTGATAGAGCGTTTTGTAAGTCTTGCAATTGATGCTTATCCTTTAATATATCATG
AGAACCAAGAATATCAAAATGTGTTCCGTGTATATTTAGAATATATAAAGAAGCTGTACA
ATGACCTGGGTAATCAGATCCTGGACAGCTATAGTGTTATTTTAAGTACTTGTGATGGAC
AAAAGTTTACTGATGAGTCCTTCTACAAGAATATGTATTTAAGAAGTGCAGTAATGCAAA
GCGTTGGTGCCTGCGTTGTCTGCTCTTCTCAAACATCATTACGCTGTGGTAGTTGCATAC
GCAAGCCTTTATTGTGTTGCAAATGCTGTTATGATCATGTTATGGCAACGGATCATAAAT
ATGTCCTGAGTGTGTCACCTTATGTGTGTAATTCACCAGGTTGTGATGTAAGTGATGTTA
CCAAATTGTATCTAGGTGGTATGTCATATTATTGTGAAAACCATAAGCCACAGTATTCAT
TTAAATTAGTTATGAATGGTATGGTTTTTGGTTTATATAAACAATCTTGTACAGGTTCGC
CTTACATAGAAGATTTTAATAAAATAGCTAGCTGCAAGTGGACTGAGGTCGACGATTATG
TGTTAGCTAATGAGTGTACCGAGCGCTTAAAATTATTTGCTGCAGAAACTCAAAAGGCAA
CCGAAGAAGCCTTTAAGCAGAGTTATGCATCTGCAACGATTAAAGAAATTGTTAGCGATC
GGGAACTTATTTTATCTTGGGAAATAGGTAAGGTTAAGCCACCACTTAATAAGAATTATG
TTTTTACTGGTTATCATTTTAATAATAATGGTAAGACAGTTCTTGGTGAATATGTTTTTG
ATAAAAGTGAGTTGACTAATGGTGTATATTATCGCGCCACAACCACTTATAAGTTATCTG
TTGGTGACGTCTTTGTGTTGACTTCACATGCGGTTGCTAATTTAAGTGCTCCTACGCTTG
TACCGCAGGAGAATTATTCTAGCATTAGATTTGCTAGTGTCTATAATGTGCCTGAGACGT
TTCAAAACAATGTTGCGAATTATCAACACATTGGTATGAAACGTTACTGTACTGTGCAAG
GACCTCCTGGCACAGGCAAATCACATCTTGCCATCGGTCTTGCAGTGTATTATTGCACTG
CTCGTGTTGTCTATACTGCCGCTAGTCATGCTGCAGTTGATGCTTTGTGTGAAAAGGCAT
ATAAGTTTTTGAATGTTAATGATTGCACGCGTATTGTTCCTGCAAAGGTGCGTGTAGATT
GTTATGATAAATTTAAAGTCAATGATACCACTCGTAAGTATGTGTTTACCACAATAAATG
CATTGCCTGAGTTGGTTACTGATATTGTAGTTGTAGATGAAGTTAGTATGCTTACCAATT
ATGAGTTGTCTGTTATAAATGCTCGTGTTAGGGCTAAGCATTATGTTTATATTGGGGATC
CTGCTCAGCTACCAGCACCGCGTGTGTTGCTGAGCAAGGGTACTTTAGAACCTAGATATT
TTAATTCTGTTACCAAGCTAATGTGTTGCTTGGGTCCTGATATTTTCTTGGGTACCTGTT
ATAGATGCCCTAAGGAAATTGTGGATACAGTTTCTGCCTTGGTTTATGATAATAAGCTTA
AGGCTAAAAATGATAATAGCTCTTTGTGTTTTAAGGTCTATTATAAGGGCCAGACTACAC
ATGAGAGTTCTAGTGCTGTAAATATGCAGCAGATACATTTAATTAGTAAGTTTTTAAAGG
CTAATCCAGTTTGGAATAATGCTGTTTTTATTAGTCCTTATAATAGTCAGAATTATGTTG
CTAAGCGCGTTTTGGGCCTTCAAACTCAGACTGTCGACTCTGCACAAGGTTCTGAATATG
ATTATGTTATCTATTCACAGACTGCGGAAACAGCGCATTCTGTGAATGTTAATCGATTCA
ATGTTGCTATTACCAGGGCCAAGAAAGGTATTTTTTGTGTCATGAGTAGTATGCAATTGT
TTGAGTCGCTTAATTTTACTACATTGCCACTTGATAAAATTCTAAATCAGAGTTTGTCTC
GTTTGCATTGTACCACCAATCTATTTAAAGATTGTAGCAAGAGTTATGTTGGTTATCACC
CAGCTCATGCTCCTTCTTTTTTAGCAGTTGATGATAAATATAAGGTTAGCGGTGATTTGG
CCGTTTGCCTTAATATTGGTGATTCTGCTGTTACATATACGAGATTGATATCACTCATGG
GTTTCAAGCTTGATTTGACCCTTGATGGTTATTGTAAGCTCTTTATTACTAAAGAGGAAG
CTATCAGGCGTGTTAGAGCGTGGGTTGGCTTTGATGCTGAAGGAGCTCATGCAACACGCG
ATAGCATAGGGACTAATTTCCCACTTCAGTTAGGGTTTTCAACTGGAATAGATTTTGTAG
TTGAGGCCACTGGTTTGTTCGCCGAAAGAGATGGTTACAGTTTTAAAAAGGCTGTTGCAA
AGGCTCCTCCCGGCGAACAATTTAAACATTTAATCCCACTCATGTCCAGAGGGCAGAAGT
GGGATGTTGTGAGAATTAGGATAGTGCAGATGCTATCTGATCACCTTGTTGATTTGTCAG
ACAGTGTTGTGCTTGTTACATGGGCTGCCAGCTTTGAGCTCACATGTTTACGTTACTTTG
CAAAGATAGGCAAGGAACTTTGTTGTAATGTTTGCACAAAACGTGCAACATGTTATAATT
CTAGAACTGGTTACTATGGCTGTTGGCGTCATAGTTACTCTTGTGATTACCTTTATAACC
CACTTATTGTAGACGTACAACAGTGGGGTTATACAGGTTCTTTAACTAGCAATCATGATC
AATTTTGCCATGTACATAAAGGGGCTCATGTGGCTTCTTCTGATGCTATCATGACCCGTT
GTTTGGCTGTATATGATTGCTTTTGTAATTCCATTAATTGGAATTTAGAGTATCCAATAA
TCTCGAATGAGATTAGTATAAATACCTCTTGTAGGTTATTGCAGCGCGTTATGTTTAGAG
CTGCTATGCTTTGCAATCGGTATAATTTATGTTATGATATAGGCAATCCTAAGGGGCTTG
CCTGTAGCAAAGATTATGATTTTAAATTTTATGATGCCTCTCCTGTTGTAAGGTCTGTTA
AACAGCTTTTTTATGTTTATGAGGCACAGAAAGATAATTTTAAAGATGGTTTGTGTATGT
TTTGGAACTGCAATGTGGATAAGTATCCTGAAAATGCAGTTGTATGTAGGTTTGACACGA
GAGTGTTAAGCAAATTGAATCTCCCTGGCTGCAATGGCGGTAGTTTGTATGTTAATAAAC
ATGCTTTCCACACCAAACCCTTTACTCGGGCTGCCTTTGAGAATTTGAAGCCTATGCCAT
TTTTTTATTATTCAGATACGCCCTGTGTGTATATGGATGGCATGGATTCTACACAAGTTG
ATTATGTACCTTTAAGAAGTGCTACTTGCATCACTAGGTGTAATTTGGGTGGCGCTGTTT
GTTTAAAACATGCTGAGGAGTATCGTGAGTATCTTGAGTCTTACAATACAGCTACCACAG
CAGGTTTTACTTTTTGGGTCTATAAGACTTTTGATTTTTATAATTTGTGGAATACTTTCG
CTAAGCTACAAAGTTTAGAGAATGTTGTTTATAATTTAGTCAATGCCGGACACTTTGATG
GGCGGGCGGGTGAACTTCCCTGCGCCATTGTTAGTGATAAAGTAGTGGCTAAGATTGAAA
ATGAGGATGTTGTTGTGTTTAAAAATAACACACCATTCCCTACTAATATTGCTGTCGAGC
TATTTGCTAAACGCAGTGTTCGACATCATCCAGAGCTTAAGCTCTTTAGAAATTTAAATA
TCGACGTGTGTTGGAAGCACGTTCTTTGGGATTATGTTAAAGATAGTGTATTTTGCAGTT
CTACTTATGGTGTCTGCAGATACACAGATTTAAAGTCCATTGAAAATTTGAATGTTCTGT
TTGATGGTCGTGATAATGGTGCTCTTGAAGCTTTTAGAAAAGTCAAAAATGGCGTCTTCA
TTAGTACGACAAAATTAAAGAGTTTATCTATGATTCAAGGTCCACAACGTGCCGATTTGA
ATGGCGTAATTGTGGATAAAGTTGGAGATTCCAAAGTGGAATTTTGGTTTGCTGTGAGAA
AAGATGGTGACGATGTTATCTTCAGCCGTGTTGGCAGCCTTGAACCGAGCCATTACTGGA
GCCCACAAGGTAATCCAGGTGGTAATCGCGTGGGTAATGCCAGCGGTAATGAAGCCCTAA
CATGTGGCACTATGTTTACTCAGAGCCGTTTATTGTCGTCCTTCACACCGCGTTCTGCGA
TGGAGAAGGATTTTATGTACATGGAGGAAAGTGTGTTCATTTCTAAATATGGTCTGGAGG
ATTATGCATTTGAACACATTGTTTATGGTAGTTTTAACCAGAAAATTATTGGGGGTTTGC
ATTTGCTTATTGGCTTAGCCCGTAGGCAACAAAAATCCAATCTGGTCATTCAAGAGTTCG
TACATTACGACTCTAGCATTCATTCATACTTTATCACTGATGAAGATAGTGGTAGTAGTA
AGAGTGTTTGCACTGTTATAGATTTGTTGTTAGATGATTTTGTGGCTCTTGTTAAGTCAC
TTAATCTAAATTGTGTGAGTAAGGTTGTTAATGTTAATGTTGATTTTAAGGATTTTCAGT
TTATGTTGTGGTGTAATGAGGAGAAGGTTATGACTTTCTATCCTCGTTTACAAGCTGCTA
GTGATTGGAAACCTGGTTATTCTATGCCTGTTTTATACAAGTATTTAAGTTCTCCTATGG
AAAGAGTCAATCTCTGGAATTATGGAAAACCTATTACTTTACCTACAGGTTGCATGATGA
ATGTAGCTAAGTATACTCAATTGTGTCAATATTTGAATACTACTACTTTAGCTGTGCCCG
TCAACATGCGTGTTTTGCATTTAGGTGCGGGTTCTGATAAAGATGTTGCTCCTGGGTCTG
CAGTTCTTAGGCAGTGGTTACCGGCGGGCAGTATTCTTGTAGATAATGATATAAACCCAT
TTGTGAGCGATAGCGTAGCCACATATTATGGAGATTGTATAACCTTACCATTTGATTGTC
AGTGGGATCTGATATTATCTGATATGTACGACCCTTTAACTAAGAACATAGGGGAGTACA
ATGTGAGTAAAGATGGTTTCTTTACTTACATCTGTCATTTAATTCGCTACAAGTTAGCTC
TGGGTGGCAGTGTGGCCATAAAAATTACAGAGTTCTCTTGGAATGCAGAGTTGTATAATT
TAATGGGACGGTTTGCATTTTGGACTGTGTTTTGTACCAATGTAAACGCCTCTTCTAGTG
AAGGATTTTTAATTGGCATAAATTATTTGGGTAAGACCCGTTGTGAAATTGATGGTAATA
TTATGCATGCCAATTATTTATTTTGGAGAAATAGTACTATGTGGAATGGCGGGGCTTATA
GTCTTTTTGATATGACTAAGTTCCCTCTGAAATTGGCTGGTACTGCAGTTGTTAGTTTAA
AACCAGACCAAATAAATGATTTAGTCTATTCTCTTATAGAGAAAGGTAAGTTATTAGTGC
GTGATACACGCAAGGAAGTTTTTGTTGGTGATAGTCTTGTTAATAAATAATCTAAACTT-
-------GTTATGGCTTTTGCTGATATGCCTAGTCATTTTATAAGTTTTCCTTTAGCTCA
ATTTAGTGGCTTTATGGATAAATATTTAAAGTTTCAGAATGAGCTCATTCAATTGGGTTC
AGACTGCAAGCTACAATTAGTTCCGCATGTTAGTATTACTATGCTAGACATCTCAGCAGA
ACAATACAAACTTGTGGAGTTTTCTATACAAGAACTCCTGGATGATTTAGATGCTTATGA
GGGC---GATATCATTTTTGACAACCCTCATATGCTTGGTCGTTGTCTTGTATTTGATGT
TAAAGGTCTTGAAGAGCTGCATGATGATATTGTTGAAATATTGAGAAGAAGGGATTGTGT
AGCAGATCAGTCCAGAAAATGGATTCCTCATTGCACTGTTGCCCATTTCA---ACTCTGA
TTTCAACCACAAATCTAATCTGCAATTCTTTTATAAGTTACCATTTTACCTCAAGCATAA
TGACATTC---TCACGGATGCAAGGCTTGAGTTAGTGAAGCTCGGTGCTTCTAAAATTAA
TGGTTTCTATTCTAGTGAGCTCAGTGTTTGGTGTGGTGAGAGGCTTTGTTATAAGCCTCC
CACCGACAAACTTGGCTCTATTTGCGGCTATTGCTGTATAGATAAAATTAGATGTGAGCT
TGAAATAGGTGATCTTCCATCTGATGATGATGATGCCTGGTACAAGCTAGAATATCATTA
TGAAAATAACCTTTGGTTTTTTCGCTATGCATATGATAATAGTGAACATTTTCGTATGAC
TTGCAAAAACAAAGGTTGTATTTGTTGATTTAGATTTTATACT--AAGTGTATCAAATCT
GATTACTTTATACTATATAGACAACATGTGGAGGCTCTTGTTTAT--CCTCTCCATTTGT
CATGGGTTTAATGACCCAT---TAAATGTAGTTTCTCATTTTAATGATGATTGGTTCTTA
TTTGGTGACAGTCGTACTGACTGTAACCAT-------CTACCAAAC-----AATCTTAGT
TATATGGATCTTGATCCCTCGCTGTGTAAATCTGGTAAAATTTCTTCTAAGGCTGGTAAT
TCCATTTTTAGGAGTTTTCATTTTACAGATTTCTATAATTACACAGGTGAGGGTAATCAA
ATCATATTTTATGAAGGAGTCAATTTTACACCACACCATGCTTTTAAGTGCACTGCATCT
GGCAGTAATGATGTGTGGATTGAAAATAAGGGTAAGTTTTACCATAATTTGTATACTAGT
ATGGCCAATTTTAGAATGCTTACTATTATTAATGTGCCTTACATCTATGGTGGTCAAGCT
AAGCCCACTTCCATGTGTAAGAGTGGTAGCTTAAATCTTAACAACCCTGTCTTTATAGCA
AAGGAAGTGGGTGTTAATGATTATTATTATAAGAGTGAGGCTAATTTTACTCTATCTGGC
TGTGATGAGTATATAGTGCCACTTTGTATTTTTAATGGCAAGTTCTTGTCCACAGGTAAG
TATTATGATGATAGTCAGTATTATTATAATATTGATACTGGTGTTGTCTATGGGTTTAAC
TCTACGTCGCAGACCTCAAATGGTCTTGATTTGGAGTGTAAATATTTAAATCTTAAATCT
GGCTCCTATAAATCTATTTCTAATGAGCTGCTGCTTTCTATACCTATTAAAGCCATTTGC
CTTAATAATGCAAAGGATTTTATGCCTGTCCAAGTTGTTGATTCCAGGTGGAATAACGCT
CGTGTCTCTGATAACAAAACCTCTGAGGCATGTCAATTACCGTTCTGTTATTTTCGCAAT
AGCAGTAGTAATTATGTAGGCAGGTATGACATAAACCATGGTGATGCAGGTTTTACTAGC
ATTTTAGCTGGTTTATTGTATAATGTGCCATGTATTGCTGTACAGGGTGCCTTTTATTAT
GATAATGTTACTACTGTTTGGCCTTTGCTGCCTTCTGGACAGTGCCCTACAGCATCTAAT
AT---TATATTTAATGTACCTATTTGTTCGTATGATCCGTTGCCGATCATTTTGTTAGGT
ATATTGTTAGGTATAGCAGTGCTTATTATTGTCTTTTTGATTCTTTATTTTACAGTGGAT
AATGGTGTTAGGCTTCATGAAGCTTAA--TCTAATCTAAACATGTTATTCATTCTTTTTA
T---ATTACCCTCTGCTTTTGCGGTTATAGGTGATTTTAAGTGCACAACACTCAGTATTA
ATGATGTTAATACTGGTGTTCCCAGCATTAGTTCAGAAGTTGTAGATGTTTCTAACGGTC
TGGGCACTTATTATGTTCTAGATCGTGTTTATTTGAATACCACATTGTTGCTTAATGGTT
ATTACCCTATTTCTGGTGCTAGTTTTCGAAATCTTGCACTTAAGGGTACGTTACTATTGA
GCACACTTTGGTATAAACCACCTTTTCTTTCTGAATTTAATAATGGTATATTTGCTAAAG
TTCGTAACACTAAGTTGATAATCAATGGTGTTACGTATAGTGAATTTAATACTATAGTTA
TAGGCAGTGTTTTTGTTAATACGTCATATACTATAGTAGTTCAACCTCATAATGGCA---
---------------------TACTTGAGATCACAGCTTGCCAATATACCATGTGTGAGT
ACCCCAACACTAATTGCCATTCAGCTCTTGGCAATCAACGTCAGGAGTTGTGGCATTATG
AGGGTAATAATCAACCTTTGTGTTTGTTTAAGAAGAATTTCACTTATGATGTTAATGTTG
ATTGGTTGTATTTTCATTTTTATCAAGAAGGTGGTACTTTTTATGCGTATTATGCAGACC
ATAGTTTGCCTACTACGTTTTTGTTTAGTCTTTATATAGGCAGTGTCCTGTCTCATTATT
ATGTTGTACCATTTACATGTAATGCACAGGCTCC---------------TAACATGCAAT
ATTGGGTAACACCACTTGCTAAGAGACAATACCTACTCAAATTTGATGAGCGTGGTGTCA
TTACTAATGCTGTAGATTGTGTTAGTAATTATCTTAGCGAAATTCAGTGCAAAACTCAAT
CTTTGACTCCTAATACAGGTGTTTATGATCTTTCAGGCTACACTGTACAACCCGTAGCTA
CGGTGTATCGTCGTGTTCCTAACCTCCCAGATTGCGAGATAGAGAAATGGCTCAATGATA
AAAATGTGCCATCTCCTCTCAATTGGGAGCGTAAAATGTTTATTAATTGCAATTTTAATT
TGAGTAGCCTGCTGCGTTATGTTCAGGCAGACTCATTTTCCTGTAATAATATGGATGCTT
CTAAAGTGTATGGTATGTGCTTTAGTAGCATTCTTATAGATAAATTTGCTATACCCAACA
GCAGGAGGGTTGATCTGCAGTTGGGTAATTCAGGCTTTTTACAGTCCTTTAATTATAAAA
TTGATACAACTGCCACTTCCTGTCAGTTGTATTATAGTTTACCCCAGAATAATGTCACTG
TAAATAACCGAAATCCATCGTCATGGAATAAGAGATTTGGTTTTA---------GTGGTT
TTAA---TCTGGATTCCTATTCGGATCATAGGTACAGGGTCGCTTATGCACAACAATGTT
TTCAGGTTCCCACTGATTATTGTCCGTGTGCA---------------------GACCCTA
ATGTTGTAAACACGTGTGTTCAGAATAAACCTTTGTCTGCCGCATGTCCTGTTGGTACTA
ATCAACGTGCATGTACACGATTTACCGCA------------------TGTACATGTTCTT
GTCAACCTGACCCCATTAA---------------TACTATTGCTGGTGACTCTTGTCTTC
AGAAGAAAGTTTTAGTTGGTGTAGGTGAACATTGTCCTGGAATTGGTATTAATGAAGATA
AATGTGG---------------CAATCCCAGTGGTTGTTTTTGTGCTGCGGACGCCTTTG
TAGGCTGGTCTCATGAGAGTTGCCTTTCTAATGGGCGTTGCCAAATTTTTGCTAATTTAA
TTCTTAATGGTGTTAATAGTGGTACCACATGTTCCACGGATAACCAAAAAGCCAATACTG
AGGTTCTTATAGATGTCTGTGTGGATTATGATCTCTATGGTATCACTGGTCGTGGCATTT
TTAAGGAAGTGTCTGCTGATTATTATAATAGTTGGCAGAACCTTTTATATGATGTTAATG
GTAATCTTTATGGTTTTAAAGATTATCAAACTAATAAAACGTACACCATACGTCCTTGTT
ATTCAGGTCGTGTTTCTGCTGCTCTTCATCAAGAGGCACCAGAACCCGCACTGCTTTATC
GCAATTTAAAATGCAATTATGTTTTTAACAATAGCATTTCTCGGGAGGCACAGCCACTTA
AATATTTTGATAGTTATTTAGGTTGTGTTGTTAATGCCGATAACTACACTGATGACTCTG
TTTCTGTCTGTGATTTGCGCATGGGTAGCGGCTTTTGTGTTGATTA--------------
-CTCCACAGCGCATCGCGGCCGCAGAGCTCTGTCTACTGGTTATCGACTTACATCTTTTG
AACCCTACAATGTCAGCATTGTCAATGATAGTGTTGATTCTGTGGGTGGTTTATATGAAA
TACAAATACCTATTAACTTTACTATAGGCAGCCATGAGGAGTTTATTCAAACAACCTCCC
CTAAGGTTACCATAGACTGTGCAGCTTTTGTCTGCTCAGACTATGCTGCATGTCGGCAGC
AGTTAGTAGAGTATGGTACTTTTTGTGATAACATTAACACCATTTTGAGTGAAGTTAATG
GTCTGCTTGACAATACTCAATTGCAAGTAGCTAATAGTTTAATGCAGGGTGTCACGCTTA
GCTCCAGACTTAAGAGTGGCATTGATTTAGATGTGGATGATATTAATTTTGATCCTGTTA
TGGGCTGTTTAGGTTCTAGTTG---TGGCCCTTCTTATAGATCCACAATAGAAGATTTGT
TGTTCAACAAGGTTAAGATTGCTGATGTTGGCTTTGTTGAAGCATATAATAATTGCACAG
GAGGTAATGAGCTTAGAGATCTCATTTGTGTGCAATCTTTTAATGGCATTAAAGTTTTAC
CGCCAGTGTTATCAGAGTCTCAAATCTCTGGTTACACGACTGCAGCTACTGCGGCTTCGA
TATTTCCTCCGTGGTCCGCGGCTGCTGGTGTGCCATTTTCATTAAGTGTGCAGTATAGAA
TAAATGGTTTGGGTGTCACCATGGATGTGCTTAGTGAAAATCAAAAGTTAATAGCTAATG
CATTTAACAATGCTCTCGGTGCTATACAGAATGGTTTTGATGCAACCAATTCTGCTTTAG
CAAAAATTCAGAGCGTTGTAAATGCAAACGCTGAAGCGCTTAATAACTTATTGCTACAAC
TTTCTAACAGGTTTGGTGCAATTAGTGCTTCTTTACAAGAAATTTTATCACGTCTTGATG
CTCTCGAAGCTCAGGTACAGATAGATCGTCTTATTAATGGCCGTCTAACTGCCTTAAATG
CTTATGTCTCTCAGCAGCTTAGTGACATTACACTTGTAAAGTTTAGTGCTTCGCAGGCTA
TTGAGAAAGTAAATGAGTGTGTTAAAAGCCAGTCGCTGCGCATTAATTTCTGTGGTAATG
GCAATCATATATTGTCATTAGTGCAGAATGCTCCATATGGTCTGTATTTTATTCATTTTA
GCTATGTGCCTATAGCCTTTAAAACCGCCTATGTAAGCCCTGGCTTATGTATTTCTGGCA
ATAGAGGCTTAGCACCTAAAGCTGGCTATTTTGTTCAAGAAAATAACCAATGGATGTTCA
CTGGTAGTTCTTATTACTACCCTGAACCCATTACAGATAAGAATAGTGTTGTTATGAGTA
GTTGTGCCGTTAATTATACCAAGGCACCTGATGTTTTCTTGAATAATTCAATACCAAATC
TACCCGATTTTAAAGAGGAGTTAGATCAATGGTTTAAAAATCAGACATCTGTGGCGCCTG
ATTTGTCACTCGATTTAGAGAAGATAAATGTTACCTTCCTTGATCTGCATGATGAAATGA
ATAGGATCCAGGAGGCAATTAAACAGCTAAATCAGAGCTACATCAATCTCAAGGAAATTG
GTACATACGAAATGTATGTGAAATGGCCTTGGTATGTCTGGTTATTAATCGGACTTGCTG
GTGTAGCTGTTTGTGTTTTGTTATTTTTTATATGCTGTTGCACTGGTTGCGGCGCATCTT
GTTTTAAGAAATGTGGTAATTGTTGTGATGAGTATGGTGGTCATCAAGACATTGTGATAA
AAACTTCTCATGAGGATTGATCATAATGTCTTTTTAGCTCACAACAGTTAGATCTCATCA
AATCTAAACAACTATTGGCTTTTGAGATGCTTGCCAAAATATTCCTCAGGAACTATGGTG
TGCTCTTCATAGGTCCATTTATTGTTGTTTGTGTTCTAGGCGTTAGCCTATTTTTCTTGT
TTAAATTAGAGGTTCATGGCCTCTATGTTGGTGATACCACACGTGTGACTGCGAAGCCAG
CCACTGTGTCTTGTTCCATTAGTAAACCACTGCCACCCTTGGTTGTTACCAGCCTTGGTT
TGGCAGAGTTTACTTTAGTTAGACCTACAAGCTCTTACACAAGAGTTTATTTAGGTGGTT
TTAGAGGTTTTGATACTAGTACATTTGGGCCTAAAACGCTTGATTATATTACTAGTTCTA
AACCTATATTTAATTCTGGTCGTTCTTATAATTTTCGTCAT---TTGCCTAAGTTTATGA
GACCTACGGCCAC--ATGGCGATCTGGAATGTGAGTGACGCTCGATTGCTTTATACTCGC
GATTTTGGCGTCACTGAACTTGAAGATCTTTGTTTTAAATTTGGTTATAGCCAACCTAGT
GTTGGTTTTTGTTTAGTTCCTAAAAGAACTTGGTGTAGTAACCTAGGTAGATTTGCAGCG
CATTTCACCCTTAAAGGTAACGACACCTCGCCTAAAAATCATTTTGGTGTAATTACTAGT
TTTACTTGCTACGGCAGTACTATTGCTGAAGCTGTGAGTAAGCTAGTTAAAGAAGCTGTT
TTGTTTATTACCTTTAGAGCTAGTGAGCTTCAGAGGTATGGTTAATTTATTCCTTACAGA
CACAGTGTGGTATGTGGGACAGATTATTTTTATAGTTGCTTTGTGCCTTATTATTCTTAT
TATTGCAGTGGCATTTCTTGCAACTATTAAACTTTGTATTCAACTTTGCGGTATGTGTAA
TACTTTAGTCCTGTCCCCATCTGTTTATGTGTATAACAGAGGAAGACAGCTTTATAAGTT
TTACAATGATGAAGTAAGACCTCCCGTTTTAGAGGTGGATGATA-TAATTTAATCCAAAC
ATTATGAGTAGTTCTACTCCAACCCCTGCTCCTGTCTATTCGTGGACAGCCGAGGAGGCT
GTTAGATTCCTTAAGGAATGGAATTTTTCCTTAGGTATTATACTACTTGTTATTACTATC
ATACTACAGTTCGGCTATACGAGCCGTAGTATGTTTGTTTATGTCATCAAGATGTTTATT
CTGTGGCTCATGTGGCCACTGACTATAATCTTGACTATATTTAATTGTGTGTATGCATTG
AATAATGTGTATCTTGGATTTTCTATAGTATTTGCTATAGTTTCCATTATTATGTGGATT
ATATATTTTGTGAATAGCATTCGTTTGTTTATCAGAACTGGTAGTTGGTGGAGTTTCAAC
CCAGAGACAAACAATCTTATGTGTATTGATATGAAAGGTAAGATGTATGTTAGACCTGTG
ATTGAAGACTACCATACATTAACTGCCACTATTATTCGTGGCCACCTTTATATACAAGGT
GTTAAACTTGGTACTGGTTATGCACTTTCAGACTTGCCTGCTTATGTTACTGTGGCTAAG
GTTCAGCACCTTTGCACATATAAGCGTGCTTTTCTGGATAAGCTAGATAGTACTAGTGGT
TTTGCTGTTTATGTCAAGTCCAAAGTCGGTAATTACCGACTGCCTTCTAATAAATCTGG-
--AGGCATGGACACCGCATTGTTGAGAAATCAAATCTAAACTTTAAGGATGTCTTTTACT
CCCGGCCAACAAAATGCTGGAAGCAGAAGCTCCTCTGGAAGCCGCTCTGGTAATGGCATT
CTCAAGAAAACATCTTGGGCAGATCAAGCCGAGCGACCCCAAAATAATTCTACTAGAGGC
AGAAGATCTCAGCCCAAACAAACTGCTAATACTCAGCAGTC------AGGAAACGTGGTC
CCCCACTACTCCTGGTTTTCTGGAATTACACAATTCCAAAAGGGCAAAGAATTCCAATTT
CAAGATGGCCAGGGTGTGCCTATTGCCGCTGGAATCCCTGCTACAGAAGCAAAGGGCTAC
TGGTATAGACACAACCGCCGGTCTTTCAAAACAGCTGATGGCCAGCAAAAGCAACTGCTA
CCCCGATGGTATTTCTACTACCTCGGGTCTGGCCCTCATGCGAACGCAGCCTATGGTGAT
GACATCGATGGTGTCTTCTGGGTTGCGAGTCCTCAAGCTGATACTAGCGCCCCTTCCGAT
GTTGCGGAAAGGGATCCTAGTAGCCATGAAGCTTTCCCTACTCGGTTTGCGCCTGGCACG
GTTCTGCCTCAAGGCTACTATGTTGAAGGCTCAGGAAGGTCTGCTCCTAATAGTCAACCA
GCTTCGCGTTCTCAGTCACGCGGGCCGAGT---AGATCTTCCAGTAGAAGCAACTCAAAC
CAAAGACAGTCTGCCTCTATAGTTAAACCTGACATGGCTGAAGAAATTGCTAGTCTTGTT
TTGGCCAAGCTCGGTAAAGATCCTAGTAAGCCTCAGCAAGTTACTAAGCAGAATGCCAAA
GAAATCAGGCAAAAGATTTTGAATAAACCTCGCCAAAAGAGGACCCCAAACAAGCAATGC
AATGTGCAGCAGTGTTTTGGGAAGAGAGGTCCCAATCAAAATTTTGGGAACTCTGAGATG
TTAAAACTTGGAACTAGTGATCCACAGTTCCCCATTCTTGCAGAGTTGGCACCAACACCA
GCTGCCTTCTTCTTTGGATCTAAATTGGAATTGGCCAAAAGAGA------TTCTGGTGAT
GTGGATGAACCCACCAAGGATGTGTATGAATTGCGCTATTCAGGTGCAATAAGGTTTGAT
AGTACTCTACCTGGTTTTGAGACTATCATGAAAGTTTTGAATGAAAATTTGAATGCCTAC
CAGAA---CCATCAAGCTGGTGGTGTAGATGTTGTGAGCCCAAAACCTCAGCGTAAAAGA
GGAACAAAACA---AACGGCTCAAAGTGAAGTAGATAATGTAAGTGTTGCAAAGCCAAAG
AGTGTAGTGCAGCGCAATGTAATTAGAGAACTCACACCAGAGGATCACAGCTTGCTTGCC
AAGCTAGATGAACCGTATATTGAGGACTCTACAG--TTTAAAGAGAATGAATCCTATGTC
GGCGCTAGGTGGTAAACCCTCACTAGTTAGTCGGGATAGGACACTCTCTATCAGAATGGA
TGTCTTGCTGTAACAACAGATAGAGAAGGTTGTTACAGACTGTATATTAATTAGTTGAAA
TTGATTGTAAAATATGTA-AGTGTTGGAGAAGTGATAAG----GTCCTAGTCTATGGATA
TAGGCGCCC-CCGGGAAGAGCCAACATGTGTAGTATTCTTGCAATGCATTAGTAAATGAA
TGAAGTTAATTATGACC----------------------------
>KT368891.1 Camel coronavirus HKU23 isolate camel/Riyadh/Ry123/2015, complete genome
----TGGGGATTGTGAGCGATTTGCGTGCGTGCATCCCGCTTCACT--GATCTCTTGTTA
GATCTTATCATAATCTAAACTTTATAAAAACATCCACTCCCTGTAGTCTATGCCTGTGGG
CGTAGATTTTTCATAGTGGTGTCTATATTCATTTCTGCTGTTAACAGCTTTCAGCCAGGG
ACGTGTTGTATCCTAGGCAGTGGCCCACCCATAGGTCACA--------------------
------------ATGTCGAAGATCAACAAATACGGTCTCGAACTACATTGGGCTCCAGAA
TTTCCATGGATGTTTGAGGACACAGAGGAGAAGTTGGACAACCCTAGTAGTTCAGAGGTG
GATATAGTATGCTCCACCACTGCGCAAAAGCTGGAAACAGGCGGAATTTGTCCTGAAAAT
CATGTTATGGTGGATTGTCGCCGACTTCTTAAACAAGAGTGTTGTGTGCAGTCTAGCCTA
ATACGTGAAATTGTTATGAATACACGTCCATATGATTTGGAGGTGCTACTTCAAGATGCT
TTGCAGTCCCGCGAAGCAGTTTTGGTTACACCCCCTCTAGGTATGTCTTTGGAGGCATGT
TATGAGAGAGGTTGTAATCCTAATGGATGGACCATGGGTTTGTTTCGGCGTAGAAGTGTG
TGTAACACTGGTCGCTGCGCTGTTAACAAGCATGTGGCCTACCAGCTATATAAGATTGAT
CCTGCGGGTGTCTGTTTTGGTGCAGGTCAATTTGTGGGTTGGGTTATACCCTTAGCCTTT
ATGCCTGTGCAATCCCGGAAATTTATTGTTCCTTGGGTTATGTACTTGCGCAAGTGTGGC
GAAAAGGGTGCCTACAACAAAGATCATAAACGTGGCGGTTTTGCACAC------------
GTTTATAATTTTAAAGTTGAGGATGCTTACGACCTGGTTCATGATGAGCCTAAGAGTAAG
TTTTCTAAGAAGGCTTATGCTTTAGTTAGAGGATACCGCGGTGTTAAACCGCTTCTTTAT
GTAGACCAGTATGGTTGTGATTATACTGGTGGTCTTGCAGATGGCTTAGAGGCTTATGCT
GATAAGACATTGCAAGAAATGAAGGCATTATTTCCTATTTGGAGCCAGGAACTCCCTTTT
GAAGTAACTGTGGCATGGCACGTTGTGCGTGATCCACGTTATGTTATGAGACTGCAGAGT
GCTTCTACTATACGTAGTGTTGCATATGTTGCTAACCCTACTGAAGACTTGTGTGATGGT
TCTGTTGTTATAAAGGAACCTGTGCATGTTTATGCGGATGACTCTATTATTTTACGTCAA
CATAATTTAGTTGACATTATGAGTTGTTTTTATATGGAGGCAGATGCAGTTGTAAATGCT
TTTTATGGTGTTGATTTGAAAGATTGTGGTTTTGTTATGCAGTTTGGTTATATTGACTGC
GAACAAGACTTGTGTGATTTTAAAGGTTGGGTTCCTGGTAATATGATAGATGGTTTTGCT
TGCACTACTTGTGGTCATGTTTATGAGACAGGTGATTTGCTAGCACAATCTTCAGGTGTT
CTGCCTGTTAATCCTGTATTGCATACTAAGAGTGCAGCAGGTTATGGTGGTTTTGGTTGT
AAGGATTCTTTTACCCTGTATGGCCAAACTGTAGTTTATTTTGGAGGTTGTGTGTATTGG
AGTCCAGCACGTAATATATGGATTCCTATATTAAAATCTTCTGTTAAGTCTTATGATGGT
TTGGTTTATACTGGAGTTGTAGGTTGCAAGGCTATTGTAAAGGAAACAAATCTCATTTGC
AAAGCGTTGTACCTTGATTATGTTCAACACAAGTGTGGCAATTTACACCAGCGGGAGTTG
CTAGGTGTGTCTGATGTGTGGCATAAACAATTGTTATTAAATAGAGGTGTGTACAAACCT
CTTTTAGAGAATATTGATTATTTGAATATGCGGCGCGCTAAATTTAGTTTAGAAACTTTT
ACTGTTTGTGCAGATGGTTTTATGCCTTTTCTTTTAGATGATTTGGTTCCGCGCGCATAT
TATTTGGCAGTAAGTGGTCAAGCATTTTGTGACTACGCAGATAAAATCTGCCACGCTGTA
GTGTCTAAGAGTAAAGAGTTACTTGATGTGTCTCTGGATTCTTTAAGTGCAGCTATACAT
TATTTGAATTCTAAAATTGTTGATTTGGCTCAACATTTTAGTGATTTTGGAACAAGTTTT
GTTTCTAAAATTGTTCATTTCTTTAAGACTTTTACTACTAGCACTGCTCTTGCATTTGCA
TGGGTTTTATTTCATGTTTTGCATGGTGCTTATATAGTAGTAGAGAGTGATATATATTTC
GTTAAAAACATTCCTCGTTATGCTAGTGCTGTTGCACAAGCATTTCGGAGTGTTGCTAAA
GTTGTACTGGACTCTTTAAGAGTTACTTTTATTGATGGCCTTTCTTGTTTTAAGATTGGA
CGTAGAAGAATTTGTCTTTCAGGCAGTAAAATTTATGAAGTTGAGCGTGGCTTGTTACAT
TCATCTCAATTGCCATTAGATGTTTATGATTTAACCATGCCTAGTCAAGTTCAGAAAGCC
AAGCAAAAACCTATTTATTTAAAAGGTTCTGGTTCTGATTTTTCATTAGCAGATAGTGTG
GTTGAAGTTGTTACAACTTCACTTACACCATGTGGTTATTCTGAACCACCTAAAGTTGCA
GATAAAATTTGCATTGTGGATAATATTTATATGGCCAAGGCTGGTGACAAATATTACCCT
GTTGTGGTTGATGGTCA---TGTAGGCCTCTTGGATCAAGCATGGAGGGTTCCTTGTGCT
GGAAGGCGTGTTACATTTAAGGAACAGCCTACAGTAAATGAGATTGCAAGCACACCTAAG
ACTATTAAAGTTTTTTATGAGCTTGATAAAGATTTTAATACTATTTTAAACACTGCCTGC
GGTGTGTTTGAAGTAGATGATACTGTGGATATGGAGGAATTTTATGCTGTGGTGGTAGAT
GCCATAGAAGAGAAACTTTCTCCATGTAAGGAGCTTGAAGGTGTAGGTGCTAAAGTTAGT
GCCTTTTTACAGAAATTAGAGGATAATTCCCTATTTTTATTTGATGAGGCTGGTGATGAA
GTTCTTGCCTCTAAATTGTATTGTGCTTTTACAGCTCCTGAAGATGATGACTTTCTAGAA
GAAA--------------------------------------------------------
------------------------------------------------------------
------------------------------------------------------------
------------------------------------------------------------
-------------------------------------------------GTGATGTTGAA
GAAGATGATGTAGAAGGTGAGGAAACTGATTTAACTGTCACAAGTGCTGGA------GAG
CCTTGTGTTGCCAGTGAACAGGAGGAG------------TCTTCTGAAATCTTAGAGGAC
ACTTTGGATGATGGTTCATGTGTGGAGACATCTGATTCACAAGTTGAAGAA---GATGTA
GAAATGTCGGA-------------------------------------------------
-----------------TTTTGTT---------GATCTTGAATCTGTTATTCAGGATTAT
GAAAATGTTTGTTTTGAGTTTTATACTACAGAGCCAGAATTTGTTAAAGTTTTGGATCTG
TATGTGCCTAAAGC---------AACTCGCAACAATTGCTGGTTGCGATCAGTTTTGGCA
GTGATGCAGAAACTGCCCTGTCAATTTAAAGATAAAAATTTGCAGGATCTTTGGGTGTTA
TATAAGCAACAGTATAGTCAGTTGTTTGTTGATACCTTGGTTAATAAGATACCTGCTAAT
ATTGTAGTTCCACAAGGTGGTTATGTTGCTGATTTTGCATATTGGTTTTTAACCTTATGT
GATTGGCAGTGTGTTGCATACTGGAAATGCATTAAATGTGATTTAGCTCTTAAGCTTAAA
GGCTTGGATGCTATGTTCTTTTATGGTGATGTAGTCTCACATGTGTGCAAGTGTGGTGCG
TCTATGGTACTTATTGATGTTGATGTGCCATTTACAGCCCACTTTGCTCTTAAAGATAAG
TTGTTTTGTGCATTTATTACTAAGCGTAGTGTGTATAAAGCAGCTTGTGTTGTGGATGTT
AATGATAGCCATTCTATGGCTGTTGTTGATGGTAAACAAATTGATGATCATCGTATCACT
AGTATTACTAGTGATAAGTTTGATTTTATTATTGGGCATGGCATGTCATTTTCAATGACT
ACTTTTGAAATTGCCCAATTGTATGGTTCTTGTATAACACCTAATGTATGTTTTGTTAAA
GGTGATATAATTAAAGTTTCTAAGCGTATTAAAGCAGAAGTCGTTGTAAATCCTGCTAAT
GGCCATATGGCACATGGTGGTGGTGTTGCAAAGGCTATTGCAGTGGCAGCTGGACAGCAG
TTCGTTAAAGAGACTACCGATATGGTTAAGTCTAAAGGAGTTTGTTCTACTGGAGATTGT
TATGTCTCTACAGGGGGCAAATTATGTAAAACTGTGCTTAATGTTGTTGGACCTGATGCG
AGGACACAGGGTAAACAAAGTTATGCATTGTTAGAGCGCGTTTATAAACATCTTAACAAA
TATGATTGTGTTGTTACAACTTTGATTTCAGCTGGTATATTTAGTGTGCCTTCTGATGTG
TCTTTAACATATCTACTTGGTACTGCTAAGAAACAAGTTGTTCTTGTTAGCAATAATCAA
GAGGATTTTGATCTTATTTCTAAGTGTCAGATAACTGCTGTTGAGGGCACTAAGAAATTG
GCAGAACGTCTTTCTTTTAATGTTGGGCGTTCTATCGTTTACGAAACAGATGCTAATAAG
TTGATTTTAAGCAATGATGTTGCATTTGTATCGACATTTAATGTCTTACAGGACGTTTTG
TCCTTAAGACATGATATAGCACTTGATGATGATGCACGAACCTTTGTTCAGAGCAATGTT
GATGTTGTACCTGAGGGTTGGCGTGTTGTCAATAAGTTTTATCAAATTAATGGTGTTAGA
ACCGTTAAGTATTTTGAGTGTCCCGGTGGCATAGATATATGCAGCCAGGATAAAGTTTTT
GGTTATGTACAGCAGGGTATTTTTAATAAGGCTACTGTTGCTCAAATTAAAGCCTTGTTT
TTGGATAAAGTGGACATCTTGCTAACTGTTGATGGTGTCAATTTCACTAACAGGTTTGTG
CCTGTTGGTGAAAGTTTTGGTAAGAGTCTAGGAAATGTGTTCTGTGATGGAGTTAATGTC
ACGAAACATAAGTGTGATATAAATTATAAAGGTAAAGTCTTTTTCCAGTTTGATAATCTT
TCTAGTGAAGATTTAAAGGCTGTAAGAAGTTCTTTTAATTTTGATCAGAAGGAATTGCTT
GCCTACTACAACATGCTTGTTAATTGTTCTAAGTGGCAGGTTGTTTTTAATGGTAAGTAT
TTCACTTTTAAGCAAGCTAATAACAATTGTTTTGTTAATGTTTCTTGCTTAATGCTCCAG
AGTTTGAATCTGAAATTTAAAATTGTTCAATGGCAGGAGGCGTGGCTTGAATTTCGTTCT
GGCCGCCCTGCTAGATTTGTATCTTTGGTTTTGGCCAAAGGTGGGTTTAAATTTGGGGAT
CCTGCTGATTCTAGAGATTTCTTGCGTGTTGTGTTTAGTCAAGTTGATTTGACAGGGGCA
ATATGTGATTTTGAAATTGCATGTAAATGTGGTGTAAAGCAGGAACAGCGTACTGGCGTG
GACGCTGTTATGTATTTTGGTACATTGAGTCGTGAAGATCTTGAGATTGGTTACACCGTG
GATTGTTCTTGCGGTAAAAAGCTAATTCATTGTGTACGATTTGATGTACCATTTTTAATT
TGTAGTAATACACCTACTAGTGTAAAATTACCTAAGGGTGTAGGAAGTGCAAATATTTTT
AAAGGTGATAAGGTTGGTCATTATGTTCATGTTAAGTGTGAACAGTCTTATCAGCTTTAT
GATGCTTCTAATGTTAAGAAGGTTACAGACGTCACTGGCAATTTGTCAGATTGTTTGTAT
CTTAAAAATTTGAAACAAACTTTTAAATCGGTGTTAACCACCTATTATTTGGATGATGTT
AAGAAAATTGAGTATAAACCTGATTTGTCACAATATTATTGTGACGGAGGTAAGTATTAT
ACTCAGCGTATTATTAAAGCCCAATTTAAAACATTTGAGAAAGTAGATGGTGTGTATACT
AATTTTAAATTGGTAGGACACACCGTTTGTGATATTCTTAATGCTAAGTTGGGTTTTGAT
AGCTCTAAAGAGTTTGTTGAATATAAAGTTACTGAGTGGCCAACAGCTACAGGTGATGTG
GTGTTGGCTACTGATGATTTGTATGTTAAGAGATATGAAAGGGGTTGTATTACTTTTGGT
AAACCTGTTATATGGTTAAGCCATGAGCAAGCTTCCCTCAATTCTTTAACATATTTTAAT
AGACCTTTATTGGTTGATGAGAATAAATTTGATGTTTTAAAAGTGGATGATGT-------
-----TGATGATGGTGGTGCTAATTTAGAGAGTGATGCCAAAGAACCCAAAGAAATCAAC
ATTATTAAGTTAAGTGGTGTTAAAAAACCATTTAAGGTTGAAGATAGTGTCATTGTTAAT
GATGATACTAGTGAAATCAAATATGTTAAGAGTTTGTCTATAGTTGATGTGTATGATATG
TGGCTTACAGGTTGTAGGTATGTTGTTAGGACTGCTAATGCTTTGAGCATAGCAGTTAAC
GTACCTACAATACGTAAGTTTATAAAATTTGGTATGACTCTTGTTAGTATACCAATTGAT
TTGTTAAATTTAAGAGAGATTAAGCCTGTTTTTAATGTGGTTAAAGCTGTGCGAAATAAA
ATTTCTGCATGCTTTAATTTTATTAAATGGCTTTTTGTCTTATTATTTGGCTGGATTAAA
ATAGCAGCTGATAATAAAGTAATTTACACCACAGAAGTCGCATCAAAGCTTACATGTAAG
CTTGTAGCTTTAGCTTTTAAAAATGCATTTTTGACATTTAAGTGGAGTGTGGTTGCTAGA
GGTGCTTGCATTATAGCGACTATATTTCTATTGTGGTTTAATTTTATATATGCCAATGTA
ATTTTTAGTGATTTTTATTTGCCTAAAATCGGTTTCTTGCCGACTTTTGTTGGTAAGATC
GCACAGTGGGTTAAGAACACTTTTAGTCTTGTAACTATTTGTGATCTATATTCCATTCAT
GATGTGGGTTTTAAGAATCAGTATTGTAATGGAAGCATCGCATGTCAATTTTGCTTGGCA
GGATTTGATATGTTAGATAATTATAAAGCCATTGATGTAGTACAGTATGAAGCTGATAGG
AGAGCATTTGTTGATTATACAGGTGTGTTAAAGATTGTCATTGAATTGATAGTTAGTTAC
GCCCTGTATACGGCATGGTTTTACCCATTGTTTGCTCTTATTAGTATTCAGATCTTGACC
ACTTGGCTGCCTGAGCTTTTTATGCTTAGTACATTACATTGGAGTGTAAGGTTGCTGGTG
TCTATAGCTAATATGTTACCAGCACATGTGTTTATGAGGTTTTATATTATTATTGCCTCT
TTTATTAAGCTGTTTAGCTTGTTTAGGCATGTTGCCTATGGTTGTAATAAACCTGGTTGT
TTGTTTTGTTACAAGAGGAATCGTAGTCTACGTGTTAAATGTAGTACTATTGTTGGTGGC
ATGATACGCTATTATGATGTTATGGCTAATGGTGGCACTGGCTTTTGTTCAAAACATCAA
TGGAATTGCATTGATTGTGATTCTTATAAACCAGGTAATACTTTTATTACTGTTGAGGCC
GCTCTTGATTTATCTAAGGAATTGAAACGGCCTATTCAGCCTACAGATGTTGCTTATCAT
ACGGTTACGGATGTTAAGCAAGTTGGTTGTTATATGCGCTTGTTCTATGAGCGTGATGGA
CAACGCACATATGATGATGTTAATGCTAGTTTGTTTGTGGATTATAGTAATTTGCTACAT
TCTAAGGTTAAGGGTGTGCCTAATATGCATGTTGTGGTAGTGGAAAATGATGCCGATAAA
GCTAATTTTCTTAATGCTGCTGTATTTTATGCACAGTCTTTGTTTAGACCTATTTTAATG
GTTGATAAAAATCTGATAACTACTGCTAATACTGGTACGTCTGTTACAGAAACTATGTTT
GATGTTTATGTGGACACATTTTTGTCTATGTTTGATGTGGATAAAAAGAGTCTTAATGCT
TTAATAGCAACTGCGCATTCTTCTATAAAACAGGGTACGCAGATTTGTAAAGTTTTGGAT
ACCTTTTTAAGCTGTGCTCGTAAAAGTTGTTCTATTGATTCAGATGTTGATACTAAGTGT
TTAGCTGATTCTGTCATGTCTGCTGTATCGGCAGGCCTTGAATTGACGGATGAAAGTTGT
AATAACTTGGTGCCAACATATTTGAAGGGTGATAACATTGTGGCAGCTGATTTAGGTGTT
CTGATTCAAAATTCTGCTAAGCATGTGCAGGGTAATGTTGCTAAAATAGCCGGTGTTTCC
TGTATATGGTCTGTGGATGCTTTTAATCAGCTTAGTTCTGATTTCCAGCATAAATTGAAG
AAAGCATGTTGTAAAACTGGTTTGAAACTGAAGCTTACTTATAATAAGCAGATGGCTAAT
GTCTCTGTTTTAACTACACCCTTTAGTCTTAAAGGGGGTGCAGTTTTTAGTTATTTTGTT
TATGTATGTTTTGTGTTGAGTTTGGTTTGTTTTATAGGATTGTGGTGCTTAATGCCCACT
TACACAGTACACAAATCAGATTTTCAGCTTCCTGTTTATGCCAGTTATAAAGTTTTAGAT
AATGGTGTTATTAGAGATGTTAGCGTTGAAGATGTTTGTTTCGCTAACAAATTTGAACAA
TTTGATCAATGGTATGAGTCTACATTTGGTCTAAGTTATTATAGTAACAGTATGGCTTGT
CCCATTGTAGTTGCTGTAGTAGACCAGGATTTTGGCTCTACTGTGTTTAATGTCCCTACT
AAAGTGTTACGATATGGTTACCATGTGTTGCACTTTATTACACATGCACTTTCTGCTGAT
GGAGTGCAGTGTTATACGCCACATAGTCAAATATCGTATTTTAATTTTTATGCTAGTGGT
TGTGTGCTTTCCTCTGCTTGTACTATGTTTGCAATGGCTGATGGTAGTCCACAACCTTAT
TGTTATACAGAGGGGCTTATGCAGAATGCTTCTCTGTATAGTTCATTGGTACCTCATGTG
CGGTATAATCTTGCTAATGCTAAAGGTTTTATCCGTTTTCCAGAAGTGTTGCGAGAAGGA
CTTGTGCGTATTGTGCGTACTCGTTCTATGTCGTATTGCAGAGTTGGATTATGTGAGGAA
GCTGATGAGGGTATATGCTTTAATTTTAATGGTTCTTGGGTGCTTAATAATGATTATTAT
AGATCATTGCCTGGGACCTTTTGTGGTAGAGATGTTTTTGACTTAATTTATCAGCTTTTT
AAAGGTTTAGCACAGCCTGTGGATTTCTTGGCATTGACTGCTAGTTCTATTGCTGGTGCT
ATACTTGCTGTAATTGTTGTTTTGGTGTTTTATTACTTAATAAAGCTTAAACGTGCTTTT
GGTGATTACACCAGTATTGTTTTTGTTAATGTTATTGTGTGGTGTGTAAATTTTATGATG
CTTTTTGTGTTTCAAGTTTACCCTACACTTTCTTGTGTATATGCTATTTGTTATTTTTAT
GCCACGCTTTATTTCCCTTCGGAGATAAGTGTGATAATGCATTTACAATGGCTAGTTATG
TATGGCACTATTATGCCTTTATGGTTTTGTTTGCTATATATATCTGTTGTTGTTTCAAAT
CATGCTTTTTGGGTATTTGCTTACTGCAGACGGCTTGGTACTTCTGTTCGTAGTGATGGT
ACATTTGAAGAAATGGCTCTTACTACTTTTATGATTACAAAAGATTCTTATTGTAAGCTT
AAGAATTCTTTGTCTGATGTTGCTTTTAATAGATATTTGAGTTTGTATAATAAATATAGG
TATTACAGTGGTAAAATGGATACTGCTGCATATAGGGAGGCTGCTTGCTCTCAGTTGGCT
AAAGCAATGGATACATTTACCAATAATAATGGTAGTGATGTGCTTTACCAACCACCTACT
GCTTCCGTTTCAACTTCATTCTTGCAATCTGGTATTGTGAAAATGGTTAATCCTACTTCT
AAGGTAGAACCATGTATTGTCAGTGTTACCTATGGTAATATGACATTGAATGGTTTATGG
TTGGATGATAAGGTCTATTGTCCCAGACATGTTATATGTTCTGCTTCAGATATGACTAAT
CCAGATTATACAAATTTGTTGTGTAGAGTAACATCAAGTGATTTTACTGTATTGTTTGAT
CGTTTAAGCCTTACAGTGATGTCTTATCAAATGCAGGGTTGTATGCTTATTCTTACAGTG
ACCCTGCAAAACTCTCGTACGCCAAAATATACATTTGGTGTGGTTAAACCTGGTGAGACT
TTTACTGTTTTAGCTGCTTATAACGGCAAACCACAAGGAGCCTTTCATGTGACTATGCGT
AGTAGTTATACCATTAAGGGTTCCTTTTTATGCGGATCTTGTGGATCTGTTGGTTATGTG
CTAATGGGTGATTGTGTTAAATTTGTGTATATGCATCAATTGGAGCTTAGTACTGGTTGT
CATACTGGTACTGATTTCAATGGGGATTTTTATGGTCCTTATAAGGATGCTCAGGTTGTC
CAATTGCCCGTTCAGGATTATATACAATCTGTTAATTTTGTAGCATGGCTTTATGCTGCT
ATACTTAATAATTGTAATTGGTTTGTACAAAGTGATAAGTGTTCTGTTGAAGATTTTAAT
GTGTGGGCTTTGTCTAATGGGTTTAGCCAAGTTAAGTCTGATCTTGTTATAGATGCTTTA
GCTTCTATGACTGGTGTGTCTTTGGAAACACTATTGGCTGCTATTAAGCGTCTTAAGAGT
GGTTTCCAAGGACGTCAGATTATGGGTAGTTGCTCTTTTGAGGATGAATTGACACCTAGC
GATGTTTATCAACAACTCGCTGGTATCAAGTTACAATCAAAGCGTACTAGATTGGTTAAA
GGCATTGTTTGTTGGATTATGGCTTCTACATTTTTGTTTAGTTGTATAATTACAGCATTT
GTGAAATGGACTATGTTTATGTATGTAACTACTAATATGCTTAGTATTACGTTTTGTGCA
CTTTGTGTTATAAGTTTGGCCATGTTGTTGGTTAAACATAAGCATCTTTATTTGACTATG
TATATAATTCCTGTGCTTTTTACACTGCTGTATAACAACTATTTGGTTGTGTACAAACAG
ACATTTAGAGGCTATGTTTATGCATGGCTATCATATTATGTTCCATCAGTTGAGTATACT
TATACTGATGAAGTTATTTATGGCATGTTATTGCTTATAGGAATGGTTTTTGTTACATTA
CGTAGCATTAACCATGATTTGTTCTCTTTTATAATGTTTGTTGGCCGTGTAATTTCTGTT
GTCTCTTTGTGGTACATGGGTTCTAACTTAGAGGAAGAAATTCTTCTTATGTTGGCTTCT
CTTTTTGGTACTTACACATGGACAACAGCTTTATCTATGGCTGCAGCAAAGGTTATTGCT
AAGTGGGTTGCTGTGAATGTTTTGTATTTCACAGATATACCTCAAATTAAGATAGTGCTT
GTATGCTATTTGTTTATAGGTTATATTATTAGCTGTTATTGGGGTTTGTTTTCCTTGATG
AACAGTTTGTTTAGAATGCCTTTGGGTGTTTATAATTATAAAATTTCAGTACAGGAATTA
AGATATATGAATGCTAATGGATTGCGCCCTCCTAAGAATAGTTTTGAAGCCCTTATGCTT
AATTTTAAGCTTTTGGGTATTGGAGGTGTGCCAATTATTGAAGTATCTCAATTTCAATCA
AAATTGACAGATGTTAAATGTGCTAATGTTGTCTTGCTTAATTGCTTGCAACATTTGCAT
GTTGCTTCTAACTCTAAGTTGTGGCAGTATTGTAGCACTTTGCACAATGAAATACTTGCC
ACTTCTGATCTGGGTGTTGCTTTTGAAAAGCTTGCTCAGTTGTTAATTGTTTTGTTTGCT
AATCCAGCTGCTGTGGATAGCAAGTGCCTGTCTAGTATTGAAGAAGTTTGCGACGATTAC
GCAAAGGACAATACTGTTTTGCAGGCTTTACAGAGTGAATTTGTTAATATGGCTAGCTTT
GTTGAATATGAAGTTGCTAAGAAAAATCTTGATGAGGCGCGTTCTAGTGGTTCTGCTAAT
CAACAGCAGTTAAAACAGCTAGAGAAAGCCTGTAATATTGCTAAATCTGCTTATGAACGC
GACCGTGCTGTAGCAAGAAAGTTGGAGCGTATGGCAGATTTGGCTCTTACTAATATGTAT
AAAGAAGCTAGAATTAATGATAAGAAGAGTAAGGTCGTTTCTGCCTTGCAAACTATGCTT
TTTAGTATGGTGCGTAAGTTAGATAATCAAGCTCTGAATTCAATATTAGATAATGCTGTG
AAGGGTTGTGTACCATTGAATGCAATCCCTTCATTGGCTGCAAATACTCTGACTATAATT
GTACCAGATAAAAGTGTTTATGATCAGGTAGTTGATAATGTCTATGTTACCTATGCGGGT
AATGTATGGCAGATTCAAACTATCCAAGATTCAGATGGTACAAATAAGCAGTTGAATGAG
ATATCTGATGATTGTAACTGGCCACTAGTTATTATTGCAAATCGGCATAATGAGGTATCT
GTTACCGTTTTGCAAAATAATGAATTAATGCCTGCTAAGTTGAAAACTCAGGTTGTTAAT
AGTGGTCCAGATCAGACTTGTAACACACCTACTCAATGTTACTATAACAATAGTAACAAT
GGGAAGATTGTTTATGCTATACTTAGTGATGTTGATGGTCTTAAGTATACAAAAATTCTT
AAAGATGATGGCAATTTTGTTGTTTTGGAGTTAGATCCTCCTTGTAAATTTACTGTTCAA
GATGTTAAAGGTCTTAAGATTAAGTACCTTTATTTTGTAAAAGGTTGTAACACACTAGCA
AGAGGGTGGGTTGTTGGTACAATTTCTTCTACAGTTAGATTGCAAGCTGGAACTGCTACT
GAGTATGCTTCCAACTCATCTATATTATCTTTATGTGCGTTTTCTGTAGATCCTAAGAAA
ACGTATTTAGATTTTATACAACAGGGAGGAACACCTATTGCCAATTGTGTTAAAATGTTG
TGTGACCATGCTGGTACCGGTATGGCCATTACTGTTAAACCCGATGCTACCACTAATCAG
GATTCATATGGTGGTGCGTCTGTTTGTATATATTGCCGCGCACGAGTTGAACACCCAGAT
GTTGATGGGTTGTGCAAATTACGCGGCAAGTTTGTACAAGTGCCTGTAGGTATAAAAGAT
CCTGTGTCTTATGTTTTGACACATGATGTTTGTCAAGTTTGTGGATTTTGGCGGGATGGA
AGTTGTTCATGTGTTAGCACTGACACTACTGTTCAGTCAAAAGATACTAATTTTTTAAAC
GGGTTCGGGGTACGAGTGTAGATGCCCGTCTCGTACCCTGTGCCAGTGGCTTATCTACTG
ATGTACAATTAAGGGCATTTGACATTTGCAATGCTAGTGTTGCTGGCATTGGTTTACATT
TAAAAGTTAATTGCTGCCGTTTTCAGCGTGTTGATGAGAACGGTGATAAATTAGATCAGT
TCTTTGTTGTTAAGAGGACAGATCTGACTATATATAATAGAGAGATGGAATGCTATGAGC
GTGTAAAAGATTGTAAGTTTGTGGCTGAACACGATTTCTTTACATTTGATGTAGAAGGTA
GTCGTGTGCCACACATTGTACGCAAGGATTTAACAAAGTATACTATGTTGGATCTTTGCT
ATGCGTTGCGACATTTTGATCGCAATGATTGCATGCTGCTTTGTGACATTCTCTCTATGT
ATGCTGGTTGTGAACAATCCTACTTTACTAAGAAGGATTGGTATGATTTTGTTGAAAATC
CTGATATTATTAATGTTTATAAAAAGCTAGGACCTATTTTTAATAGAGCCCTAGTTAGCG
CTACTGAGTTTGCAGACAAATTGGTGGAGGTAGGCTTAGTAGGCATTCTAACACTTGATA
ATCAAGATTTAAATGGTAAATGGTATGATTTTGGTGACTATGTTATTGCAGCCCCAGGGT
GTGGTGTTGCTATAGCAGACTCTTATTATTCTTATATGATGCCTATGCTGACCATGTGTC
ATGCATTGGATTGTGAATTGTATGTGAATAATGCTTATAGACTATTTGATCTTGTACAGT
ATGATTTTACTGATTACAAGCTCGAATTGTTTAATAAGTATTTTAAGCACTGGAGTATGC
CATACCATCCTAACACGGTTGATTGTCAGGATGATCGGTGTATCATACATTGTGCTAATT
TTAACATACTTTTTAGTATGGTTTTACCTAATACATGTTTTGGGCCTCTTGTTAGGCAAA
TTTTTGTGGATGGTGTGCCTTTTGTTGTTTCAATTGGCTACCATTATAAAGAACTTGGTA
TTGTGATGAATATGGATGTGGATACACATCGTTATCGCTTGTCTTTAAAAGACTTGCTTT
TATATGCTGCTGATCCAGCTTTGCATGTAGCTTCGGCTAGTGCATTGTATGATTTACGCA
CTTGCTGTTTTAGTGTTGCGGCTATAACAAGCGGTGTAAAATTTCAAACAGTTAAACCTG
GTAATTTTAATCAGGATTTTTATGATTTTATTTTAAGTAAGGGCCTGCTTAAAGAGGGTA
GTTCAGTTGATCTGAAGCACTTTTTCTTTACGCAGGATGGTAATGCTGCTATTACTGATT
ATAATTATTACAAGTACAATTTGCCCACCATGGTGGACATTAAGCAGTTGTTGTTTGTTT
TGGAAGTTGTTTATAAGTATTTTGAGATTTATGATGGTGGGTGTATACCAGCATCACAAG
TCATTGTCAATAATTATGATAAGAGTGCTGGCTATCCATTTAATAAGTTTGGAAAAGCCA
GGCTCTATTATGAAGCATTATCATTTGAGGAGCAGGATGAAATTTACGCCTATACTAAGC
GTAATGTCCTGCCAACACTTACTCAAATGAACTTGAAATATGCCATTAGTGCTAAGAATA
GAGCCCGCACTGTTGCTGGTGTCTCCATACTTAGTACTATGACTGGCAGAATGTTTCATC
AAAAATGTTTGAAAAGTATAGCGGCTACACGTGGTGTTCCTGTTGTTATAGGCACCACTA
AGTTTTATGGCGGCTGGGATGATATGTTACGTCGCCTTATTAAAGATGTTGATAATCCTG
TACTTATGGGTTGGGATTATCCTAAGTGTGATCGTGCTATGCCAAACATACTACGTATTG
TCAGTAGTCTGGTTTTGGCTCGAAAACATGAGGCATGTTGTTCGCAAAGCGATAGGTTTT
ATCGACTTGCGAATGAATGCGCACAAGTTTTGAGTGAAATTGTTATGTGTGGTGGCTGTT
ATTATGTTAAGCCTGGTGGCACTAGTAGTGGTGATGCAACTACTGCTTTTGCTAATTCAG
TTTTTAACATATGTCAAGCTGTTTCAGCCAATGTATGTGCTTTAATGTCATGCAATGGTA
ATAAGATTGAAGATTTGAGTATACGTGCTCTTCAGAAGCGCTTATACTCACATGTTTATA
GAAGTGATATGGTTGATTCAACCTTTGTCACAGAATATTATGAATTTTTAAATAAGCATT
TTAGTATGATGATTTTGAGTGATGATGGCGTTGTGTGTTATAATTCTGATTATGCGTCCA
AAGGGTATATTGCTAATATAAGTGCCTTTCAACAGGTATTGTATTATCAAAATAACGTTT
TTATGTCAGAATCCAAATGTTGGGTTGAAAATGACATAAACAATGGACCTCATGAATTCT
GTTCACAACACACAATGCTTGTAAAGATGGATGGGGACGATGTCTATCTTCCATATCCTG
ATCCTAGTCGTATATTAGGAGCTGGATGTTTTGTAGATGATTTGTTAAAGACTGATAGTG
TTCTTTTAATAGAACGATTTGTAAGTCTTGCAATAGATGCTTATCCACTTGTGTATCACG
AAAATGAAGAATACCAAAAGGTTTTTCGTGTTTATTTGGAGTATATAAAGAAGTTGTACA
ATGACCTGGGTAATCAGATCTTGGATAGCTACAGTGTTATTTTAAGTACTTGTGATGGAC
AAAAGTTTACTGATGAGTCCTTTTACAAGAACATGTATTTAAGAAGTGCAGTTATGCAGA
GTGTTGGAGCTTGCGTGGTCTGCTCTTCTCAAACATCATTACGTTGTGGCAGTTGCATCA
GAAAGCCTCTTCTTTGCTGCAAGTGTTGTTACGATCACGTTATGGCAACTGATCATAAAT
ATGTTTTGAGTGTTTCACCGTATGTGTGTAACGCACCAGGATGTGATGTAATTGATGTTA
CTAAATTGTATCTAGGTGGTATGTCATATTATTGTGAAGATCATAAGCCACAATATTCGT
TTAAGTTGGTAATGAATGGTATGGTTTTTGGTCTATATAAACAATCTTGTACAGGATCTC
CGTACATAGATGATTTTAATCGTATAGCTAGTTGTAAATGGACTGATGTTGATGATTACA
TACTGGCTAATGAATGTACAGAGCGCTTGAAATTGTTTGCTGCAGAAACGCAAAAGGCGA
CTGAGGAAGCCTTTAAGCAGAGTTATGCATCAGCAACAATACAAGAGATTGTTAGCGAGC
GCGAATTGATCCTCTCTTGGGAGATTGGAAAAGTGAAGCCACCACTTAATAAAAATTATG
TTTTTACTGGCTACCATTTTACTAAAAATGGCAAGACAGTTTTAGGTGAATATGTTTTTG
ATAAGAGTGAGTTGACTAATGGTGTGTATTATCGCGCCACAACCACTTATAAGCTATCTG
TAGGAGATGTTTTTGTTTTAACCTCTCATTCAGTAGCTAATTTAAGTGCTCCTACGCTCG
TGCCGCAAGAGAATTATAGTAGTATTAGATTTGCTAGTGTTTATAGTGTGCTTGAGACGT
TTCAGAACAATGTCGTTAATTATCAACACATTGGTATGAAACGTTATTGTACTGTGCAAG
GACCTCCTGGTACAGGAAAGTCACATCTTGCTATTGGTCTTGCTGTATATTATTGTACAG
CACGTGTAGTATACACTGCGGCCAGCCATGCAGCTGTTGACGCATTGTGTGAAAAAGCAT
ACAAATTTTTGAATATAAATGACTGCACTCGTATTGTTCCTGCCAAGGTCAGGGTGGAGT
GCTATGATAAGTTCAAAATTAATGACACCACTCGTAAGTATGTGTTTACTACTATAAATG
CATTACCCGAGATGGTGACTGATATTGTTGTTGTAGATGAAGTTAGTATGCTTACCAATT
ATGAGCTTTCTGTTATTAATGCTCGTATTCGTGCTAAGCATTATGTTTACATTGGTGATC
CTGCTCAATTGCCAGCACCACGTGTATTATTGAGCAAGGGTACACTTGAACCTAAATATT
TTAACACTGTTACTAAGCTTATGTGTTGCTTAGGGCCAGACATTTTTCTTGGTACATGTT
ATAGATGTCCTAAGGAAATTGTTGATACAGTGTCTGCCTTGGTTTATGAAAATAAGCTTA
AGGCTAAGAATGAAAGTAGTTCATTGTGTTTTAAGGTCTATTATAAAGGCGTTACAACAC
ATGAAAGTTCTAGTGCTGTAAATATGCAGCAGATTTATTTGATTAATAAGTTTTTGAAGG
CTAACCCTTTGTGGCATAAAGCCGTTTTTATTAGCCCATATAATAGTCAGAACTTTGTAG
CTAAGCGTGTTTTGGGTTTGCAAACCCAGACCGTGGATTCTGCTCAAGGTTCTGAATACG
ATTATGTTATATATTCACAGACTGCAGAAACAGCGCATTCTGTAAATGTTAACCGCTTCA
ATGTTGCTATTACTCGAGCCAAGAAAGGTATTCTTTGTGTTATGAGTAATATGCAGTTGT
TTGAAGCATTACAGTTTACTACATTGACCTTGGATAAAGTGCCGCAGGCCATTGAAACGA
GAGTTCAATGTAGTACCAATTTATTTAAAGACTGTAGCAAGAGTTATAGTGGTTACCACC
CAGCTCATGCTCCTTCATTTTTGGCAGTAGATGACAAATATAAGGCAACTGGCGATTTAG
CAGTGTGTCTTGGTATTGGAGATTCTTCTGTTACATATTCAAGATTAATATCACTCATGG
GTTTTAAACTTGATGTTACCCTTGATGGGTATTGTAAGCTTTTTATAACTAAAGAAGAAG
CTGTTAAACGCGTTCGTGCTTGGGTTGGCTTTGATGCTGAAGGTGCTCATGCAACGCGTG
ATAGCATTGGGACAAATTTCCCATTACAATTAGGGTTTTCCACAGGAATTGATTTTGTTG
TGGAAGCCACTGGTTTGTTTGCTGATAGAGATGGTTACAGCTTTAAAAAGGCTGTGGCTA
AAGCTCCTCCTGGTGAACAATTTAAGCATCTCATCCCTTTGATGACTAGAGGTCAGCGCT
GGGATGTTGTTAGACCTAGAATAGTACAAATGTTTGCAGATCATTTAATTGATCTGTCTG
ATTGTGTTGTGCTAGTTACATGGGCAGCCAACTTTGAGCTCACTTGTCTCCGCTACTTTG
CAAAAGTAGGTCGTGAGATTTCTTGTAATGTTTGCACTAAACGTGCCACAGCTTACAATT
CTAGAACTGGTTACTATGGTTGTTGGCGCCATAGTGTTACATGTGATTACTTGTATAATC
CACTTATTGTTGATATTCAACAGTGGGGATATATTGGTTCTTTATCAAGTAATCATGATT
TATATTGTAGTGTCCACAAAGGAGCACATGTTGCTTCCTCTGATGCTATAATGACACGGT
GTTTGGCCGTTTATGATTGTTTTTGCAATAATATTAATTGGAATGTGGAGTATCCCATCA
TTTCAAATGAGTTAAGTATTAATACCTCTTGTAGGGTCTTGCAGCGTGTTATGCTTAAAG
CTGCCATGCTCTGCAACAGATATACTTTGTGTTATGATATTGGCAACCCAAAAGCGATTG
CCTGTGTCAAAGATTTTGATTTTAAGTTCTATGATGCCCAACCAATTGTTAAGTCTGTCA
AGACTCTTTTTTATTCTTTTGAGGCACATAAGGACTCCTTTAAAGATGGTTTGTGTATGT
TTTGGAACTGCAATGTGGATAAGTATCCACCGAATGCAGTTGTATGTAGATTTGACACGA
GAGTGTTGAATAATTTAAATCTTCCAGGCTGTAATGGAGGTAGTTTGTATGTTAACAAAC
ATGCATTCCACACTAAACCCTTTTCTAGGGCAGCCTTTGAGCATCTGAAGCCTATGCCAT
TTTTCTATTATTCAGATACGCCTTGTGTGTATATGGATGGCATGGATTCTAAGCAGGTTG
ATTACGTACCTTTGAAATCCGCCACTTGCATCACAAGATGCAATTTAGGTGGTGCAGTTT
GTTTAAAACATGCTGAAGAGTATCGTGAGTACTTAGAGTCTTACAATACAGCTACTACAG
CAGGTTTTACTTTTTGGGTCTATAAGACATTTGATTTTTATAATTTGTGGAATACGTTCA
CCAAGCTACAAAGCTTGGAGAATGTTGTATATAATTTAGTCAAGACTGGTCATTATATAG
GACAGGCTGGTGAAATGCCTTGCGCCATTATAAATGATAAAGTTGTGGCTAAGATCGATA
AGGAGGATGTTGTCATTTTTGTTAATAATACAACATACCCTACTAATGTGGCTGTTGAAT
TATTTGCTAAGCGCAGTATTCGACACCACCCAGAGCTTAAGCTCTTTAGAAATTTGAATA
TAGACGTGTGCTGGAAGCACGTCATTTGGGATTATGCTAGAGAAAGTATATTTTGCAGTA
ATACCTACGGTGTCTGCATGTATACAGATTTAAAGTGCATTGATAAATTGAATGTCCTTT
TTGATGGTCGTGATAATGGTGCTCTTGAAGCTTTTAAACGCGCTAATAATGGCGTTTACA
TTTTCACGACAAAAGTTAAGAATCTTTCGATGATAAGAGGTCCACCGCGTGCTGAATTAA
ATGGCGTAGTGGTGGACAAGGTTGGAGACACTGATTGTGTGTTTTATTTTGCTGTGCGTA
AAGAGGGTCAGGATGTCATCTTCAGCCAATTCGACAGCCTGAGAGTCAGCTCTAACCAGA
GCCCACAAGGTAATCTGGGGAGTAATGAACCCGGTAATGTCGGTGGTAATGATGCTCTGG
CAACCTCCACTATCTTTACACAAAGCCGTGTTATTAGCTCTTTTACATGTCGTACTGATA
TGGAAAAAGATTTTATAGCTTTAGATCAAGATGTGTTTATTCAGAAGTATGGTTTGGAGG
ACTATGCCTTTGAACACATTGTTTATGGTAATTTCAACCAGAAGATTATTGGTGGTTTGC
ATTTGTTAATAGGCTTGTACCGAAGACAGCAAACTTCCAATCTGGTTATTCAGGAGTTTG
TTTCATACGACTCCAGCATACACTCTTATTTTATCACTGATGAGAAGAGTGGTGGTAGTA
AGAGTGTTTGCACTGTTATAGATATTTTGTTGGATGATTTTGTGGCTCTTGTTAAGTCAC
TCAATCTTAACTGTGTGAGTAAGGTTGTTAATGTTAATGTTGATTTTAAAGATTTTCAGT
TCATGCTTTGGTGTAACGATGAGAAAGTTATGACTTTCTATCCTCGTTTGCAAGCTGCAT
CTGACTGGAAGCCTGGTTATTCTATGCCTGTATTATATAAGTATTTGAATTCCCCAATGG
AAAGAGTTAGTCTCTGGAATTATGGGAAGCCAGTTACTTTGCCTACAGGCTGTATGATGA
ATGTTGCTAAGTATACTCAGTTATGTCAATATCTGAATACTACAACATTAGCTGTACCTG
TTAATATGCGAGTCTTGCATTTAGGTGCAGGTTCTGAAAAAGGAGTAGCACCGGGTTCTG
CAGTTCTTAGGCAGTGGTTGCCTGCTGGTACTATTCTTGTAGATAATGATTTATACCCAT
TTGTGAGTGACAGTGTCGCTACATATTTTGGGGATTGTATAACCTTACCCTTTGATTGTC
AATGGGATTTGATAATTTCTGATATGTATGACCCTATTACTAAGAACATAGGGGAGTACA
ATGTAAGTAAAGATGGTTTCTTTACATACATTTGTCATATGATTCGCGACAAGTTAGCTC
TGGGTGGCAGTGTTGCTATAAAAATAACAGAGTTTTCTTGGAATGCAGAATTATATAAGT
TAATGGGGTATTTTGCATTTTGGACGGTTTTCTGCACAAATGCAAATGCTTCTTCTAGTG
AAGGGTTTTTAATTGGCATAAATTATTTGGGTAAGCCCAAGGTTGAGATAGATGGAAATG
TTATGCATGCCAATTATTTGTTTTGGAGAAATTCCACAGTTTGGAACGGGGGTGCCTATA
GCCTTTTTGATATGGCTAAATTCCCGCTTAAGTTGGCTGGTACTGCCGTAATAAATTTAA
GAGCAGACCAGATTAATGATATGGTTTATTCCCTTCTTGAAAAGGGTAAACTACTCGTTA
GAGATACAAATAAAGAAGTTTTTGTTGGTGATAGTTTGGTTAAT--GTAATCTAAACTTT
AAGAATGGCAGTCGCTTATGCAGACAAGCCTAATCACTTTATCAATTTTCCACTTACCCA
GTTTCAGGGTTTTGTGTTAAATTATAAAGGTTTACAATTTCAACTTCTCGATGAAGGAGT
GGATTGTAAAATACAAACAGCGCCTCACATTAGTCTTGCTATGCTGGATATTCAGCCTGA
AGACTACAGGAGTGTTGATGTTGCTATTCAAGAAGTTATTGATGACATGCATTGGGGTGA
GGGCTTTCAGATTAAATTTGGTAACCCTCATATCCTAGGAAGATGCATAGTTTTAGATGT
TAAAGGTGTAGAAGAATTGCATGATGATTTAGTTAATTACATTCGTGATAAAGGTTGTGT
TGCTGACCAATCCAGGAAATGGATTGGACATTGCACCATAGCCCAACTCACGGATGCTGC
ACTTTCCATTAAGGAAAATGTTGATTTCATAAACAGCATGCAATTCAATTATAAAATCAC
TATCAATCCTTCATCACCGGCTAGACTTGAAATAGTTAAGCTTGGTGCTGAAAAGAAAGA
TGGTTTTTATGAAGCCATAGTTAGCCACTGGATGGGAATCCGTTTTGAATATACACCACC
CACTGATAAGCTAGCTATGATTATGGGTTATTGTTGTTTAGAAGTGGTGCGTAAAGAGCT
AGAAGAAGGTGATCTTCCCGAGAATGATGATGATGCTTGGTTTAAGCTATCGTACCATTA
TGAAAACAATTCTTGGTTCTTTCGACATGTCTACAGGAAAAGTTTTTATTTCCGTAAGTC
TTGTCAAAATTTAGATTGTAATTGTTTGGGGTTTTATGAATCTTCATTTGAAGAAGACTA
AACTCAGTGAAAATGTTTTTGCTTCCTAGATTTGTTCTAGTTAGCTGCATAATTGGTAGC
CTAGGTTTTGATAACCCTCCTACCAATGTTGTTTCGCATTTAAATGGAGATTGGTTTTTA
TTTGGTGACAGTCGTTCAGATTGTAATCATGTTGTTACTACCAATCCCCGTAATTATTCT
TATATGGACCTTAATCCTGCCTTGTGTGATTCTGGTAAAATATCATCTAAAGCTGGCAAC
TCCATTTTTAGGAGTTTTCACTTTACCGATTTTTATAATTACACAGGCGAAGGTCAACAA
ATTATTTTCTACGAGGGTGTTAATTTTACGCCTTATCATGCCTTTAAATGCACCACTTCT
GGTAGTAATGATATTTGGATGCATAATAAAGGCTTGTTTTACACTCAGGTTTATAAGAAT
ATGGCTGTGTATCGCAGCCTTACTTTTGTTAATGTACCATATGTTTATAATGGCTCTGCT
CAATCTACAGCTCTTTGTAAATATGGTAGTTTAGTTCTTAATAACCCTGCATATATAGCT
CGTGAAGCTAATTTTGGGGATTATTATTATAAGGTTGAAGCTGATTTTTATTTATCAGGT
TGTGACGAGTATATCGTACCACTTTGTATTTTTAACGGCAAGTTTTTGTCGAATACAAAG
TATTATGATGATAGTCAATATTATTTTAATAAAGACACTGGTGTTATTTATGGTCTCAAT
TCTACTGAAACCATTACCACTGGTTTTGATTTTAATTGTCATTATTTAGTTCTACCCTCT
GGTAATTATTTAGCCATTTCAAATGAGCTATTGTTAACTGTTCCCACTAAAGCAATCTGT
CTTAATAAGCGTAAGGATTTTACGCCTGTACAGGTTGTTGACTCGCGGTGGAACAATGCC
AGGCAGTCTGATAACATGACGGCAGTTGCTTGTCAACCCCCGTACTGTTATTTTCGTAAT
TCTACTACCAATTATGTTGGTGTTTATGATATCAATCATGGGGATGCTGGTTTTACTAGC
ATACTCAGTGGTTTGTTATATGATTCACCTTGTTTTTCGCAGCAAGGTGTTTTTAGGTAT
GATAATGTTAGCAGTGTCTGGCCTCTCTACCCCTATGGCAGATGCCCCACTGCTGCTGAT
ATTAATACCCCTCATGTACCTATTTGTGTGTATGATCCGCTACCACTTATTTTGCTTGGC
ATTCTCTTGGGTGTTGCGGTCATAATTATTGTAGTTTTGTTGTTATATTTTATGGTGGAT
AATGGTACTAGGCTGCATGATGCTTAGATCATAATCTAAACATGTTTTCGATACTTTTAA
TTTCCTTACCAACGGCTTTTGCTGTTATAGGAGATTTAAAGTGTACTACAGTTTCCATTA
ATGATGTTGACACTGGTGTTCCTTCTATAAGTACTGATGTTGTCGATGTTACTAATGGTT
TGGGTACTTATTACGTTTTAGATCGTGTGTATTTAAATACCACGTTGTTGCTCAATGGTT
ATTATCCCACTTCGGGCTCCACTTACCGTAATATGGCTTTGAAGGGTACTTTATTGTTGA
GTACATTGTGGTTCAAACCACCTTTTTTGTCTGATTTTACTGCGGGTATTTTTGCAAAGG
TAAAAAATACCAAAGTTGTTAAGAGTGGTGTAACATATAGTGAGTTTCCTGCTATAACTA
TAGGTAGTACTTTTGTAAATACATCTTATAGCGTGGTAGTACAACCACATACTACCAATT
TGGATAATAAATTACAAGGTCTCTTAGAGATCTCTGTTTGCCAGTATACTATGTGCGAAT
ACCCAAATACAATTTGTCATCCTAATTTGGGTAATCAACGCGTAGAACTATGGCATT---
GGGATACAGGCGTTGTTTCCTGTTTATATAAGCGTAATTTCACATATGATGTGAATGCTG
ATTACTTGTATTTTCATTTTTATCAAGAAGGTGGTACTTTTTATGCATATTTTACAGACA
CTGGTGTTGTTACTAAGTTTCTGTTCAATGTTTATTTAGGCACGGTGCTTTCACATTATT
ATGTCATGCCTTTGACTTGTAATAG---TGCTAT---------------GACTTTAGAAT
ATTGGGTTACACCTCTCACTTCTAAACAATATTTACTAGCTTTCAATCAAGATGGTGTTA
TTTTTAATGCTGTCGATTGCAATAGTGATTTTATGAGTGAGATTAAGTGTAAAACATTAT
CTATATCACCATCTACTGGTGTTTATGAATTAAACGGTTACACTGTTCAGCCAATTGCAG
ATGTTTACCGACGTATACCTAATCTTCCCGATTGTAATATAGAGGCTTGGCTTAATGATA
AGTCGGTGCCCTCTCCATTAAATTGGGAACGTAAGACCTTTTCAAATTGTAATTTTAATA
TGAGCAGCCTGATGTCTTCTATTCAGGCAGACTCATTTACTTGTAATAATATTGATGCTG
CTAAGATATATGGTATGTGTTTTTCCAGCATAACTATAGATAAGTTTGCTATACCCAATG
GTAGGAAGGTTGACCTACAATTGGGTAATTTGGGCTATTTGCAGTCTTTTAATTATAGAA
TTGATACTACTGCTACAAGTTGTCAGTTGTATTATAATTTACCTGCTGCTAATGTTTCTG
TTAGCAGGTTTAATCCTTCTACTTGGAATAGAAGATTTGGTTTTACAGAGCAAGCTGTTT
TTAAGCCTCAACCTGCAGGTGTTTTTACTAATCATGATGTTGTCTATGCACAACATTGTT
TTAAAGCCCCTACCACTTTTTGTCCATGTAAATTGAATGGCTCTCTTTGTGTTGGTAGTG
GTCCTGGTATAGATGCTGGTTATAAATATAGTGGTATAGGTACTTGCCCTGCAGGTACTT
ATTATTTAACATGCTACAATTATAATCAA------------------TGTACTTGTTTAT
GTGCACCTGATCCCATCACATCCACAGTCGCAGGTTCTTATAATGGTGTTAAATGCCCCC
AAACTAGATATTTGGTTGGTGTAGGAGAGCATTGTTCTGGTCTTGCTATTAATAGTGATC
ATTGTGG---------------A---GGCAATCTTTGTACTTGCCAACCACAAGCATTTT
TGGGTTGGTCTGTGGATTCTTGTTTACAAGGGGACAGGTGTAATATTTTTTCTAATTTAA
TTTTGCATGGTGTTAATAGTGGTACTACTTGTTCTACCGATTTACAAAAAGCTAACACAG
ACATAATTCTTGGTGTTTGTGTTAATTATGATCTTTATGGTATTTCTGGCCAAGGCATTT
TTGTCGAGGTTAATGCGACTTATTATAATAGTTGGCAGAACCTCTTATATGATTCTAATG
GTAATCTCTATGGTTTCAGGGATTATTTAACAAATAGAACTTTTATGATTCGTAGTTGTT
ATAGTGGTCGTGTATCTGCGGCCTTTCATGCTAATTCCTCTGAACCAGCATTGTTATTCA
GGAATGTTAAATGCAACTACGTTTTTAATAATACCCTTGCACGACAGGTGCAATCTATTA
ATTATTTTGATAGTTACCTTGGTTGTGTTGTTAATGCTGACAATAGTACTTCTATTGCTG
TCCAAACATGTGATCTCACAGTAGGTAGTGGTTATTGTTTGGATTA--------------
-TTCTATAGATAGACGAAGCCGTAGAGCGATTACCACTGGTTATCGGTTTACTAATTTTG
AGCCATTTACTGTTAAGGCAGTAAATGACAGTTTAGAACCTGTAGGTGGTTTGTATGAAA
TTCAAATACCTTCAGAGTTTACTATAGGTAATATGGAGGAGTTTATTCAAACTAGTTCTC
CTAAAGTTACTATTGATTGTGCTGCTTTTGTTTGTGGTGATTATGCAGCATGTAAATCTC
AGTTGGTTGAATATGGTAGTTTTTGTGATAACATAAATGCCATACTCACAGAAGTAAATG
AGTTATTTGACACTACACAGCTGCAAGTTGCTAATAGTTTAATGAATGGCGCCACTCTTA
GCACTAAGCTAAAAGATGGCGTTAATTTCAATGTAGATGACATCAACTTTTCCCCTGTAT
TAGGTTGTTTAGGAAGTGATTGTAATAAAGCTTCCACTAGATCTGCTATAGAGGATTTGC
TTTTTGATAAAGTGAAATTGTCTGATGTCGGTTTTGTTGAGGCTTATAATAATTGCACTG
GAGGTGCTGAAATTAGGGACCTCCTTTGTGTTCAAAGTTATAATGGCATCAAAGTGTTAC
CTCCACTATTATCTGAAAATCAGATTAGTGGTTACACTTTGGCTGCCACCTCCGCTAGCT
TGTTTCCACCGTGGACAGCAGCGGCAGGTGTCCCATTTTATTTAAATGTTCAGTATCGTA
TTAATGGGCTTGGTGTCACTATGGATGTTCTAAGCCAAAACCAAAAGCTTATTGCTAATG
CATTTAACAACGCTTTGACAGCCATTCAGAATGGGTTTGATGCAACCAATTCTGCTTTAG
TTAAAATCCAGTCTGTTGTTAATGCAAATGCTGAAGCTCTTAATAAGTTATTGCAACAAC
TATCTAATAGATTTGGTGCCATAAGTGCCTCTTTACAAGAAATTCTATCTAGGCTCGATG
CTCTTGAAGCAGAAGCCCAGATAGATAGACTTATTAATGGTCGTCTTACTGCTCTTAATG
CTTATGTTTCTCAACAGCTTAGTGATTCTACACTAGTAAAATTTAGTGCAGCACAAGCTA
TGGAGAAGGTTAATGAGTGTGTTAAAAGCCAATCATCTAGGATAAATTTCTGCGGTAACG
GTAATCATATTATATCATTAGTGCAGAATGCTCCTTATGGTTTGTATTTTATCCACTTTA
ACTATGTCCCCACCAAGTATGTCACAGCAAAGGTTAGTCCCGGTCTGTGCATTGCTGGTG
ATAGAGGTATAGCTCCTAAGAGTGGTTATTTTGTTAATGTAAATAATACTTGGATGTTCA
CTGGTAGTGGTTATTACTACCCTGAACCTATAACTGAAAATAATGTTGTTGTTATGAGTA
CCTGCGCCGTTAATTATACAAAAGCGCCGGATGTAATGCTGAACACTTCAATACCCAACC
TTCCTGATTTTAAGGAGGAATTGGATCAATGGTTTAAAAACCAAACATCAGTGGCACCAG
ATTTGTCACTTGATT------ATATAAATGTTACATTCTTGGACCTACAAGATGAAATGA
ATAGGTTACAGGAGGCAATAAAAGTTTTAAATCACAGCTACATCAATCTCAAGGATATTG
GTACATATGAGTATTATGTAAAATGGCCTTGGTATGTATGGCTTTTAATTGGCTTTGCTG
GTGTAGCTATGCTTGTCTTACTATTCTTCATATGCTGTTGTACAGGATGTGGGACTAGTT
GCTTTAAGAAATGTGGTGGTTGTTGTGATGATTATACTGGACACCCGGAGTTAGTAATTA
AAACATCACATGACGACTAAGGTCGTCTTTGATTTTGGCTCCTGACGATATATTACATCC
CTTC--------------------------------------------------------
-------------------------------------------------AATCATCTGAA
GTTAATTATAAGACCATTAAG-GTCGAGAATAGCTACCACAATGCCTGCTGTCTTAGTGG
GTATTGTGTCTTATATAACTAGTAAATCTGTAATGCCAATGGCT-----AACCATTGATG
GTACAGATTATACTAATATTATGCCTAGTA-ATGTTTTACATTATTTTATTTAGGAGGTT
CTATAGGTATTGATACTAGCACCACTGGTTTT---ACCTGCTTTTACGGTACTAGTTTCA
AACCATATTATAATTTAGGTGAACCTTATAACTTTAAGCATTAATTGCCAAAGTTTCTAA
GGCCACGCCCTAGTAATGGACATCTGGACACCTGAGATTAAATATCTCCGTTATACTAAC
GGTTTTAATGTCTCAGAATTAGAAGATGTTTGTTTTAAATTTAACTATAAATTTCCTAAA
GTAGGATATTGTAGAGTTCCTAGTCATGCTTGGTGCCGTAATCAAGGTAGCTTTTGTGCT
ACACTTACTCTTTATGGCAAATCCAAACATTATGATAAATATTTTGGAGTAATAACTGGT
TTTACAGCATTCGCTAACACTGTAGAGGAGGCTGTCAACAAACTGGTTTTCTTAGCTGTT
GACTTTATTACCTGGCGGAGACAGGAGTTAAATGTTTATGGCTGATGCTTATTTTGCAGA
CACTGTATGGTATGTGGGGCAAATAATTTTTATAGTTGCCATTTGTTTATTGGTTATAAT
AGTTGTAGTGGCATTTTTGGCAACTTTTAAATTGTGTATTCAACTTTGCGGTATTTGTAA
TACCTTAGTACTGTCCCCTTCTATTTATGTGTTTAATAGAGGTAGGCAGTTTTATGAGTT
TTACAACGAT---GTAAAACCACCAGTTCTTGATGTGGATGACGTTTAGTTAATCCAAAC
ATTATGAGTAGTGTAACT---ACACCAGCACCAGTTTACACCTGGACTGCTGATGAAGCT
ATTAAATTCCTAAAGGAATGGAATTTTTCTTTGGGTATTATACTACTTTTTATTACAATC
ATATTGCAATTTGGATATACAAGTCGCAGTATGTTTGTTTATGTTATTAAGATGATTATT
TTGTGGCTTATGTGGCCCCTTACTATCATCTTAACTATTTTCAATTGCGTGTATGCGTTG
AATAATGTGTATCTTGGCTTTTCTATAGTTTTTACTATAGTGGCCATTATCATGTGGATT
GTGTATTTTGTGAATAGTATCAGGTTGTTTATTAGAACTGGAAGTTGGTGGAGTTTCAAC
CCAGAAACAAACAACTTGATGTGTATAGATATGAAGGGAAGGATGTATGTTAGGCCTATA
ATTGAGGACTACCACACCCTTACGGTCACAATAATACGTGGTCATCTTTACATGCAAGGT
ATAAAACTAGGTACTGGCTATTCTTTGTCTGATTTGCCAGCTTATGTGACTGTTGCTAAG
GTTTCACACCTGCTCACGTATAAGCGTGGTTTTCTTGACAAGATAGGCGATACTAGTGGT
TTTGCTGTTTATGTTAAGTCCAAAGTCGGTAATTACCGACTGCCATCAACCCAAAAGGGT
TCTGGCATGGACACCGCATTGTTGAGAAATAATATCTAAACTTTAAGGATGTCTTTTACT
CCTGGTAAGCAA---TCCAGTAGTAGAGCGTCCTCTGGAAATCGTTCTGGTAATGGCATC
CTTAAG---------TGGGCCGATCAGTCCGACCAATCTAGAAATGTTCAAACCAGGGGT
AGAAGAGCTCAACCCAAGCAAACTGTTACTTCTCAGCAACCATCAGGAGGGAATGTTGTA
CCCTACTATTCTTGGTTCTCTGGAATTACTCAGTTTCAAAAGGGAAAAGAGTTTGAATTT
GCAGAGGGACAAGGTGTGCCTATTGCACCAGGAGTCCCAGCTACTGAAGCTAAGGGGTAC
TGGTACAGACACAACAGACGTTCTTTTAAAACAGCCGATGGCAACCAGCGTCAATTGCTG
CCACGATGGTATTTTTACTATCTTGGAACAGGACCTCATGCCAAAGATCAGTATGGCACC
GATATCGACGGAATCTTCTGGGTCGCTAGTAACCAGGCTGATGTCAATACCCCGGCTGAC
ATTCTCGATCGGGACCCAAGTAGCGATGAGGCTATTCCGACTAGGTTTCCGCCTGGCACG
GTACTCCCTCAGGGTTACTATATTGAAGGCTCAGGAAGGTCTGCTCCTAATTCCAGATCT
ACTTCACGCGCATCCAGTAGAGCCTCTAGTGCAGGATCGCGTAGTAGAGCCAATTCTGGT
AACAGAACCCCTACCTCTGGTGTAACACCTGATATGGCTGATCAAATTGCTAGTCTTGTT
CTGGCTAAACTCGGCAAGGATGCTACTAAGCCACAGCAAGTAACTAAGCAGACCGCCAAA
GAAATTAGACAGAAAATTTTGAATAAACCCCGCCAGAAGAGGAGCCCCAATAAACAATGC
ACTGTGCAGCAGTGCTTTGGGAAGAGAGGCCCCAATCAGAATTTTGGTGGTGGAGAAATG
TTAAAACTTGGAACTAGTGACCCACAGTTCCCTATTCTTGCAGAACTCGCACCCACAGCT
GGTGCGTTTTTCTTTGGATCAAGATTAGAGTTAGCCAAAGTGCAGAATTTGTCTGGGAAC
CTTGATGAGCCCCAGAAGGATGTTTATGAATTGCGCTACAATGGTGCAATTAGATTTGAC
AGTACACTTTCAGGTTTTGAGACCATAATGAAGGTGTTGAATGAGAATTTGAATGCATAC
CAA---------CAACAAGATGGTATGATGAATATGAGTCCAAAACCACAGCGTCAGCGT
GG---TCAGAA---GAATGGACAAGGAGAAAATGATAATATAAGTGTTGCAGCGCCCAAA
AGTCGTGTGCAGCAAAATAAGAGTAGAGAGTTGACTGCAGAGGACATCAGCCTTCTTAAG
AAGATGGATGAGCCCTTTACTGAAGACACCTCAGAAATATAAGAGAATGAACCTTATGTC
GGCACCTGGTGGTAACCCCTCGCAGGAAAGTCGGGATAAGGCACTCTCTATCAGAATGGA
TGTCTTGCTGCTATAATAGATAGAGAAGGTTATAGCAGACTATAGATTAATTAGTTGAAA
GTTTTGTGTAGTAATGTATAGTGTTGGAGAAAGTGAAAGACTTGCGGAAGTAATTGCCGA
CAAGTGCCCAAGGGGAAGAGCCAGCATGTTAAGTTACCACCCAAT-AATTAGTAAATGAA
TGAAGTTAATTATGGCCAATTGGAAGAATCACAAAAAAAAAAAAA
