# Supplementary material for: Excessive G–U transversions in novel allele variants in SARS-CoV-2 genomes
Source: PeerJ. 2020 Jul 28;8:e9648. doi: 10.7717/peerj.9648 (PMC7394058; doi:10.7717/peerj.9648)
Supplement: Supplemental Information 2 [file peerj-08-9648-s002.zip › SARS2_trio.fasta]

>NC_045512.2 Severe acute respiratory syndrome coronavirus 2 isolate Wuhan-Hu-1, complete genome
--ATTAAAGGTTTATACCTTCCCAGGTAACAAACCAACCAACTTTCGATCTCTTGTAGAT
CTGTTCTCTAAACGAACTTTAAAATCTGTGTGGCTGTCACTCGGCTGCATGCTTAGTGCA
CTCACGCAGTATAATTAATAACTAATTACTGTCGTTGACAGGACACGAGTAACTCGTCTA
TCTTCTGCAGGCTGCTTACGGTTTCGTCCGTGTTGCAGCCGATCATCAGCACATCTAGGT
TTCGTCCGGGTGTGACCGAAAGGTAAGATGGAGAGCCTTGTCCCTGGTTTCAACGAGAAA
ACACACGTCCAACTCAGTTTGCCTGTTTTACAGGTTCGCGACGTGCTCGTACGTGGCTTT
GGAGACTCCGTGGAGGAGGTCTTATCAGAGGCACGTCAACATCTTAAAGATGGCACTTGT
GGCTTAGTAGAAGTTGAAAAAGGCGTTTTGCCTCAACTTGAACAGCCCTATGTGTTCATC
AAACGTTCGGATGCTCGAACTGCACCTCATGGTCATGTTATGGTTGAGCTGGTAGCAGAA
CTCGAAGGCATTCAGTACGGTCGTAGTGGTGAGACACTTGGTGTCCTTGTCCCTCATGTG
GGCGAAATACCAGTGGCTTACCGCAAGGTTCTTCTTCGTAAGAACGGTAATAAAGGAGCT
GGTGGCCATAGTTACGGCGCCGATCTAAAGTCATTTGACTTAGGCGACGAGCTTGGCACT
GATCCTTATGAAGATTTTCAAGAAAACTGGAACACTAAACATAGCAGTGGTGTTACCCGT
GAACTCATGCGTGAGCTTAACGGAGGGGCATACACTCGCTATGTCGATAACAACTTCTGT
GGCCCTGATGGCTACCCTCTTGAGTGCATTAAAGACCTTCTAGCACGTGCTGGTAAAGCT
TCATGCACTTTGTCCGAACAACTGGACTTTATTGACACTAAGAGGGGTGTATACTGCTGC
CGTGAACATGAGCATGAAATTGCTTGGTACACGGAACGTTCTGAAAAGAGCTATGAATTG
CAGACACCTTTTGAAATTAAATTGGCAAAGAAATTTGACACCTTCAATGGGGAATGTCCA
AATTTTGTATTTCCCTTAAATTCCATAATCAAGACTATTCAACCAAGGGTTGAAAAGAAA
AAGCTTGATGGCTTTATGGGTAGAATTCGATCTGTCTATCCAGTTGCGTCACCAAATGAA
TGCAACCAAATGTGCCTTTCAACTCTCATGAAGTGTGATCATTGTGGTGAAACTTCATGG
CAGACGGGCGATTTTGTTAAAGCCACTTGCGAATTTTGTGGCACTGAGAATTTGACTAAA
GAAGGTGCCACTACTTGTGGTTACTTACCCCAAAATGCTGTTGTTAAAATTTATTGTCCA
GCATGTCACAATTCAGAAGTAGGACCTGAGCATAGTCTTGCCGAATACCATAATGAATCT
GGCTTGAAAACCATTCTTCGTAAGGGTGGTCGCACTATTGCCTTTGGAGGCTGTGTGTTC
TCTTATGTTGGTTGCCATAACAAGTGTGCCTATTGGGTTCCACGTGCTAGCGCTAACATA
GGTTGTAACCATACAGGTGTTGTTGGAGAAGGTTCCGAAGGTCTTAATGACAACCTTCTT
GAAATACTCCAAAAAGAGAAAGTCAACATCAATATTGTTGGTGACTTTAAACTTAATGAA
GAGATCGCCATTATTTTGGCATCTTTTTCTGCTTCCACAAGTGCTTTTGTGGAAACTGTG
AAAGGTTTGGATTATAAAGCATTCAAACAAATTGTTGAATCCTGTGGTAATTTTAAAGTT
ACAAAAGGAAAAGCTAAAAAAGGTGCCTGGAATATTGGTGAACAGAAATCAATACTGAGT
CCTCTTTATGCATTTGCATCAGAGGCTGCTCGTGTTGTACGATCAATTTTCTCCCGCACT
CTTGAAACTGCTCAAAATTCTGTGCGTGTTTTACAGAAGGCCGCTATAACAATACTAGAT
GGAATTTCACAGTATTCACTGAGACTCATTGATGCTATGATGTTCACATCTGATTTGGCT
ACTAACAATCTAGTTGTAATGGCCTACATTACAGGTGGTGTTGTTCAGTTGACTTCGCAG
TGGCTAACTAACATCTTTGGCACTGTTTATGAAAAACTCAAACCCGTCCTTGATTGGCTT
GAAGAGAAGTTTAAGGAAGGTGTAGAGTTTCTTAGAGACGGTTGGGAAATTGTTAAATTT
ATCTCAACCTGTGCTTGTGAAATTGTCGGTGGACAAATTGTCACCTGTGCAAAGGAAATT
AAGGAGAGTGTTCAGACATTCTTTAAGCTTGTAAATAAATTTTTGGCTTTGTGTGCTGAC
TCTATCATTATTGGTGGAGCTAAACTTAAAGCCTTGAATTTAGGTGAAACATTTGTCACG
CACTCAAAGGGATTGTACAGAAAGTGTGTTAAATCCAGAGAAGAAACTGGCCTACTCATG
CCTCTAAAAGCCCCAAAAGAAATTATCTTCTTAGAGGGAGAAACACTTCCCACAGAAGTG
TTAACAGAGGAAGTTGTCTTGAAAACTGGTGATTTACAACCATTAGAACAACCTACTAGT
GAAGCTGTTGAAGCTCCATTGGTTGGTACACCAGTTTGTATTAACGGGCTTATGTTGCTC
GAAATCAAAGACACAGAAAAGTACTGTGCCCTTGCACCTAATATGATGGTAACAAACAAT
ACCTTCACACTCAAAGGCGGTGCACCAACAAAGGTTACTTTTGGTGATGACACTGTGATA
GAAGTGCAAGGTTACAAGAGTGTGAATATCACTTTTGAACTTGATGAAAGGATTGATAAA
GTACTTAATGAGAAGTGCTCTGCCTATACAGTTGAACTCGGTACAGAAGTAAATGAGTTC
GCCTGTGTTGTGGCAGATGCTGTCATAAAAACTTTGCAACCAGTATCTGAATTACTTACA
CCACTGGGCATTGATTTAGATGAGTGGAGTATGGCTACATACTACTTATTTGATGAGTCT
GGTGAGTTTAAATTGGCTTCACATATGTATTGTTCTTTCTACCCTCCAGATGAGGATGAA
GAAGAAGGTGATTGTGAAGAAGAAGAGTTTGAGCCATCAACTCAATATGAGTATGGTACT
GAAGATGATTACCAAGGTAAACCTTTGGAATTTGGTGCCACTTCTGCTGCTCTTCAACCT
GAAGAAGAGCAAGAAGAAGATTGGTTAGATGATGATAGTCAACAAACTGTTGGTCAACAA
GACGGCAGTGAGGACAATCAGACAACTACTATTCAAACAATTGTTGAGGTTCAACCTCAA
TTAGAGATGGAACTTACACCAGTTGTTCAGACTATTGAAGTGAATAGTTTTAGTGGTTAT
TTAAAACTTACTGACAATGTATACATTAAAAATGCAGACATTGTGGAAGAAGCTAAAAAG
GTAAAACCAACAGTGGTTGTTAATGCAGCCAATGTTTACCTTAAACATGGAGGAGGTGTT
GCAGGAGCCTTAAATAAGGCTACTAACAATGCCATGCAAGTTGAATCTGATGATTACATA
GCTACTAATGGACCACTTAAAGTGGGTGGTAGTTGTGTTTTAAGCGGACACAATCTTGCT
AAACACTGTCTTCATGTTGTCGGCCCAAATGTTAACAAAGGTGAAGACATTCAACTTCTT
AAGAGTGCTTATGAAAATTTTAATCAGCACGAAGTTCTACTTGCACCATTATTATCAGCT
GGTATTTTTGGTGCTGACCCTATACATTCTTTAAGAGTTTGTGTAGATACTGTTCGCACA
AATGTCTACTTAGCTGTCTTTGATAAAAATCTCTATGACAAACTTGTTTCAAGCTTTTTG
GAAATGAAGAGTGAAAAGCAAGTTGAACAAAAGATCGCTGAGATTCCTAAAGAGGAAGTT
AAGCCATTTATAACTGAAAGTAAACCTTCAGTTG---AACAGAGAAAACAAGATGATAAG
AAAATCAAAGCTTGTGTTGAAGAAGTTACAACAACTCTGGAAGAAACTAAGTTCCTCACA
GAAAACTTGTTACTTTATATTGACATTAATGGCAATCTTCATCCAGATTCTGCCACTCTT
GTTAGTGACATTGACATCACTTTCTTAAAGAAAGATGCTCCATATATAGTGGGTGATGTT
GTTCAAGAGGGTGTTTTAACTGCTGTGGTTATACCTACTAAAAAGGCTGGTGGCACTACT
GAAATGCTAGCGAAAGCTTTGAGAAAAGTGCCAACAGACAATTATATAACCACTTACCCG
GGTCAGGGTTTAAATGGTTACACTGTAGAGGAGGCAAAGACAGTGCTTAAAAAGTGTAAA
AGTGCCTTTTACATTCTACCATCTATTATCTCTAATGAGAAGCAAGAAATTCTTGGAACT
GTTTCTTGGAATTTGCGAGAAATGCTTGCACATGCAGAAGAAACACGCAAATTAATGCCT
GTCTGTGTGGAAACTAAAGCCATAGTTTCAACTATACAGCGTAAATATAAGGGTATTAAA
ATACAAGAGGGTGTGGTTGATTATGGTGCTAGATTTTACTTTTACACCAGTAAAACAACT
GTAGCGTCACTTATCAACACACTTAACGATCTAAATGAAACTCTTGTTACAATGCCACTT
GGCTATGTAACACATGGCTTAAATTTGGAAGAAGCTGCTCGGTATATGAGATCTCTCAAA
GTGCCAGCTACAGTTTCTGTTTCTTCACCTGATGCTGTTACAGCGTATAATGGTTATCTT
ACTTCTTCTTCTAAAACACCTGAAGAACATTTTATTGAAACCATCTCACTTGCTGGTTCC
TATAAAGATTGGTCCTATTCTGGACAATCTACACAACTAGGTATAGAATTTCTTAAGAGA
GGTGATAAAAGTGTATATTAC---ACTAGTAATCCTACCACATTCCACCTAGATGGTGAA
GTTATCACCTTTGACAATCTTAAGACACTTCTTTCTTTGAGAGAAGTGAGGACTATTAAG
GTGTTTACAACAGTAGACAACATTAACCTCCACACGCAAGTTGTGGACATGTCAATGACA
TATGGACAACAGTTTGGTCCAACTTATTTGGATGGAGCTGATGTTACTAAAATAAAACCT
CATAATTCACATGAAGGTAAAACATTTTATGTTTTACCTAATGATGACACTCTACGTGTT
GAGGCTTTTGAGTACTACCACACAACTGATCCTAGTTTTCTGGGTAGGTACATGTCAGCA
TTAAATCACACTAAAAAGTGGAAATACCCACAAGTTAATGGTTTAACTTCTATTAAATGG
GCAGATAACAACTGTTATCTTGCCACTGCATTGTTAACACTCCAACAAATAGAGTTGAAG
TTTAATCCACCTGCTCTACAAGATGCTTATTACAGAGCAAGGGCTGGTGAAGCTGCTAAC
TTTTGTGCACTTATCTTAGCCTACTGTAATAAGACAGTAGGTGAGTTAGGTGATGTTAGA
GAAACAATGAGTTACTTGTTTCAACATGCCAATTTAGATTCTTGCAAAAGAGTCTTGAAC
GTGGTGTGTAAAACTTGTGGACAACAGCAGACAACCCTTAAGGGTGTAGAAGCTGTTATG
TACATGGGCACACTTTCTTATGAACAATTTAAGAAAGGTGTTCAGATACCTTGTACGTGT
GGTAAACAAGCTACAAAATATCTAGTACAACAGGAGTCACCTTTTGTTATGATGTCAGCA
CCACCTGCTCAGTATGAACTTAAGCATGGTACATTTACTTGTGCTAGTGAGTACACTGGT
AATTACCAGTGTGGTCACTATAAACATATAACTTCTAAAGAAACTTTGTATTGCATAGAC
GGTGCTTTACTTACAAAGTCCTCAGAATACAAAGGTCCTATTACGGATGTTTTCTACAAA
GAAAACAGTTACACAACAACCATAAAACCAGTTACTTATAAATTGGATGGTGTTGTTTGT
ACAGAAATTGACCCTAAGTTGGACAATTATTATAAGAAAGACAATTCTTATTTCACAGAG
CAACCAATTGATCTTGTACCAAACCAACCATATCCAAACGCAAGCTTCGATAATTTTAAG
TTTGTATGTGATAATATCAAATTTGCTGATGATTTAAACCAGTTAACTGGTTATAAGAAA
CCTGCTTCAAGAGAGCTTAAAGTTACATTTTTCCCTGACTTAAATGGTGATGTGGTGGCT
ATTGATTATAAACACTACACACCCTCTTTTAAGAAAGGAGCTAAATTGTTACATAAACCT
ATTGTTTGGCATGTTAACAATGCAACTAATAAAGCCACGTATAAACCAAATACCTGGTGT
ATACGTTGTCTTTGGAGCACAAAACCAGTTGAAACATCAAATTCGTTTGATGTACTGAAG
TCAGAGGACGCGCAGGGAATGGATAATCTTGCCTGCGAAGATCTAAAACCAGTCTCTGAA
GAAGTAGTGGAAAATCCTACCATACAGAAAGACGTTCTTGAGTGTAATGTGAAAACTACC
GAAGTTGTAGGAGACATTATACTTAAACCAGCAAATAATAGTTTAAAAATTACAGAAGAG
GTTGGCCACACAGATCTAATGGCTGCTTATGTAGACAATTCTAGTCTTACTATTAAGAAA
CCTAATGAATTATCTAGAGTATTAGGTTTGAAAACCCTTGCTACTCATGGTTTAGCTGCT
GTTAATAGTGTCCCTTGGGATACTATAGCTAATTATGCTAAGCCTTTTCTTAACAAAGTT
GTTAGTACAACTACTAACATAGTTACACGGTGTTTAAACCGTGTTTGTACTAATTATATG
CCTTATTTCTTTACTTTATTGCTACAATTGTGTACTTTTACTAGAAGTACAAATTCTAGA
ATTAAAGCATCTATGCCGACTACTATAGCAAAGAATACTGTTAAGAGTGTCGGTAAATTT
TGTCTAGAGGCTTCATTTAATTATTTGAAGTCACCTAATTTTTCTAAACTGATAAATATT
ATAATTTGGTTTTTACTATTAAGTGTTTGCCTAGGTTCTTTAATCTACTCAACCGCTGCT
TTAGGTGTTTTAATGTCTAATTTAGGCATGCCTTCTTACTGTACTGGTTACAGAGAAGGC
TATTTGAACTCTACTAATGTCACTATTGCAACCTACTGTACTGGTTCTATACCTTGTAGT
GTTTGTCTTAGTGGTTTAGATTCTTTAGACACCTATCCTTCTTTAGAAACTATACAAATT
ACCATTTCATCTTTTAAATGGGATTTAACTGCTTTTGGCTTAGTTGCAGAGTGGTTTTTG
GCATATATTCTTTTCACTAGGTTTTTCTATGTACTTGGATTGGCTGCAATCATGCAATTG
TTTTTCAGCTATTTTGCAGTACATTTTATTAGTAATTCTTGGCTTATGTGGTTAATAATT
AATCTTGTACAAATGGCCCCGATTTCAGCTATGGTTAGAATGTACATCTTCTTTGCATCA
TTTTATTATGTATGGAAAAGTTATGTGCATGTTGTAGACGGTTGTAATTCATCAACTTGT
ATGATGTGTTACAAACGTAATAGAGCAACAAGAGTCGAATGTACAACTATTGTTAATGGT
GTTAGAAGGTCCTTTTATGTCTATGCTAATGGAGGTAAAGGCTTTTGCAAACTACACAAT
TGGAATTGTGTTAATTGTGATACATTCTGTGCTGGTAGTACATTTATTAGTGATGAAGTT
GCGAGAGACTTGTCACTACAGTTTAAAAGACCAATAAATCCTACTGACCAGTCTTCTTAC
ATCGTTGATAGTGTTACAGTGAAGAATGGTTCCATCCATCTTTACTTTGATAAAGCTGGT
CAAAAGACTTATGAAAGACATTCTCTCTCTCATTTTGTTAACTTAGACAACCTGAGAGCT
AATAACACTAAAGGTTCATTGCCTATTAATGTTATAGTTTTTGATGGTAAATCAAAATGT
GAAGAATCATCTGCAAAATCAGCGTCTGTTTACTACAGTCAGCTTATGTGTCAACCTATA
CTGTTACTAGATCAGGCATTAGTGTCTGATGTTGGTGATAGTGCGGAAGTTGCAGTTAAA
ATGTTTGATGCTTACGTTAATACGTTTTCATCAACTTTTAACGTACCAATGGAAAAACTC
AAAACACTAGTTGCAACTGCAGAAGCTGAACTTGCAAAGAATGTGTCCTTAGACAATGTC
TTATCTACTTTTATTTCAGCAGCTCGGCAAGGGTTTGTTGATTCAGATGTAGAAACTAAA
GATGTTGTTGAATGTCTTAAATTGTCACATCAATCTGACATAGAAGTTACTGGCGATAGT
TGTAATAACTATATGCTCACCTATAACAAAGTTGAAAACATGACACCCCGTGACCTTGGT
GCTTGTATTGACTGTAGTGCGCGTCATATTAATGCGCAGGTAGCAAAAAGTCACAACATT
GCTTTGATATGGAACGTTAAAGATTTCATGTCATTGTCTGAACAACTACGAAAACAAATA
CGTAGTGCTGCTAAAAAGAATAACTTACCTTTTAAGTTGACATGTGCAACTACTAGACAA
GTTGTTAATGTTGTAACAACAAAGATAGCACTTAAGGGTGGTAAAATTGTTAATAATTGG
TTGAAGCAGTTAATTAAAGTTACACTTGTGTTCCTTTTTGTTGCTGCTATTTTCTATTTA
ATAACACCTGTTCATGTCATGTCTAAACATACTGACTTTTCAAGTGAAATCATAGGATAC
AAGGCTATTGATGGTGGTGTCACTCGTGACATAGCATCTACAGATACTTGTTTTGCTAAC
AAACATGCTGATTTTGACACATGGTTTAGCCAGCGTGGTGGTAGTTATACTAATGACAAA
GCTTGCCCATTGATTGCTGCAGTCATAACAAGAGAAGTGGGTTTTGTCGTGCCTGGTTTG
CCTGGCACGATATTACGCACAACTAATGGTGACTTTTTGCATTTCTTACCTAGAGTTTTT
AGTGCAGTTGGTAACATCTGTTACACACCATCAAAACTTATAGAGTACACTGACTTTGCA
ACATCAGCTTGTGTTTTGGCTGCTGAATGTACAATTTTTAAAGATGCTTCTGGTAAGCCA
GTACCATATTGTTATGATACCAATGTACTAGAAGGTTCTGTTGCTTATGAAAGTTTACGC
CCTGACACACGTTATGTGCTCATGGATGGCTCTATTATTCAATTTCCTAACACCTACCTT
GAAGGTTCTGTTAGAGTGGTAACAACTTTTGATTCTGAGTACTGTAGGCACGGCACTTGT
GAAAGATCAGAAGCTGGTGTTTGTGTATCTACTAGTGGTAGATGGGTACTTAACAATGAT
TATTACAGATCTTTACCAGGAGTTTTCTGTGGTGTAGATGCTGTAAATTTACTTACTAAT
ATGTTTACACCACTAATTCAACCTATTGGTGCTTTGGACATATCAGCATCTATAGTAGCT
GGTGGTATTGTAGCTATCGTAGTAACATGCCTTGCCTACTATTTTATGAGGTTTAGAAGA
GCTTTTGGTGAATACAGTCATGTAGTTGCCTTTAATACTTTACTATTCCTTATGTCATTC
ACTGTACTCTGTTTAACACCAGTTTACTCATTCTTACCTGGTGTTTATTCTGTTATTTAC
TTGTACTTGACATTTTATCTTACTAATGATGTTTCTTTTTTAGCACATATTCAGTGGATG
GTTATGTTCACACCTTTAGTACCTTTCTGGATAACAATTGCTTATATCATTTGTATTTCC
ACAAAGCATTTCTATTGGTTCTTTAGTAATTACCTAAAGAGACGTGTAGTCTTTAATGGT
GTTTCCTTTAGTACTTTTGAAGAAGCTGCGCTGTGCACCTTTTTGTTAAATAAAGAAATG
TATCTAAAGTTGCGTAGTGATGTGCTATTACCTCTTACGCAATATAATAGATACTTAGCT
CTTTATAATAAGTACAAGTATTTTAGTGGAGCAATGGATACAACTAGCTACAGAGAAGCT
GCTTGTTGTCATCTCGCAAAGGCTCTCAATGACTTCAGTAACTCAGGTTCTGATGTTCTT
TACCAACCACCACAAACCTCTATCACCTCAGCTGTTTTGCAGAGTGGTTTTAGAAAAATG
GCATTCCCATCTGGTAAAGTTGAGGGTTGTATGGTACAAGTAACTTGTGGTACAACTACA
CTTAACGGTCTTTGGCTTGATGACGTAGTTTACTGTCCAAGACATGTGATCTGCACCTCT
GAAGACATGCTTAACCCTAATTATGAAGATTTACTCATTCGTAAGTCTAATCATAATTTC
TTGGTACAGGCTGGTAATGTTCAACTCAGGGTTATTGGACATTCTATGCAAAATTGTGTA
CTTAAGCTTAAGGTTGATACAGCCAATCCTAAGACACCTAAGTATAAGTTTGTTCGCATT
CAACCAGGACAGACTTTTTCAGTGTTAGCTTGTTACAATGGTTCACCATCTGGTGTTTAC
CAATGTGCTATGAGGCCCAATTTCACTATTAAGGGTTCATTCCTTAATGGTTCATGTGGT
AGTGTTGGTTTTAACATAGATTATGACTGTGTCTCTTTTTGTTACATGCACCATATGGAA
TTACCAACTGGAGTTCATGCTGGCACAGACTTAGAAGGTAACTTTTATGGACCTTTTGTT
GACAGGCAAACAGCACAAGCAGCTGGTACGGACACAACTATTACAGTTAATGTTTTAGCT
TGGTTGTACGCTGCTGTTATAAATGGAGACAGGTGGTTTCTCAATCGATTTACCACAACT
CTTAATGACTTTAACCTTGTGGCTATGAAGTACAATTATGAACCTCTAACACAAGACCAT
GTTGACATACTAGGACCTCTTTCTGCTCAAACTGGAATTGCCGTTTTAGATATGTGTGCT
TCATTAAAAGAATTACTGCAAAATGGTATGAATGGACGTACCATATTGGGTAGTGCTTTA
TTAGAAGATGAATTTACACCTTTTGATGTTGTTAGACAATGCTCAGGTGTTACTTTCCAA
AGTGCAGTGAAAAGAACAATCAAGGGTACACACCACTGGTTGTTACTCACAATTTTGACT
TCACTTTTAGTTTTAGTCCAGAGTACTCAATGGTCTTTGTTCTTTTTTTTGTATGAAAAT
GCCTTTTTACCTTTTGCTATGGGTATTATTGCTATGTCTGCTTTTGCAATGATGTTTGTC
AAACATAAGCATGCATTTCTCTGTTTGTTTTTGTTACCTTCTCTTGCCACTGTAGCTTAT
TTTAATATGGTCTATATGCCTGCTAGTTGGGTGATGCGTATTATGACATGGTTGGATATG
GTTGATACTAGTTTGTCTGGTTTTAAGCTAAAAGACTGTGTTATGTATGCATCAGCTGTA
GTGTTACTAATCCTTATGACAGCAAGAACTGTGTATGATGATGGTGCTAGGAGAGTGTGG
ACACTTATGAATGTCTTGACACTCGTTTATAAAGTTTATTATGGTAATGCTTTAGATCAA
GCCATTTCCATGTGGGCTCTTATAATCTCTGTTACTTCTAACTACTCAGGTGTAGTTACA
ACTGTCATGTTTTTGGCCAGAGGTATTGTTTTTATGTGTGTTGAGTATTGCCCTATTTTC
TTCATAACTGGTAATACACTTCAGTGTATAATGCTAGTTTATTGTTTCTTAGGCTATTTT
TGTACTTGTTACTTTGGCCTCTTTTGTTTACTCAACCGCTACTTTAGACTGACTCTTGGT
GTTTATGATTACTTAGTTTCTACACAGGAGTTTAGATATATGAATTCACAGGGACTACTC
CCACCCAAGAATAGCATAGATGCCTTCAAACTCAACATTAAATTGTTGGGTGTTGGTGGC
AAACCTTGTATCAAAGTAGCCACTGTACAGTCTAAAATGTCAGATGTAAAGTGCACATCA
GTAGTCTTACTCTCAGTTTTGCAACAACTCAGAGTAGAATCATCATCTAAATTGTGGGCT
CAATGTGTCCAGTTACACAATGACATTCTCTTAGCTAAAGATACTACTGAAGCCTTTGAA
AAAATGGTTTCACTACTTTCTGTTTTGCTTTCCATGCAGGGTGCTGTAGACATAAACAAG
CTTTGTGAAGAAATGCTGGACAACAGGGCAACCTTACAAGCTATAGCCTCAGAGTTTAGT
TCCCTTCCATCATATGCAGCTTTTGCTACTGCTCAAGAAGCTTATGAGCAGGCTGTTGCT
AATGGTGATTCTGAAGTTGTTCTTAAAAAGTTGAAGAAGTCTTTGAATGTGGCTAAATCT
GAATTTGACCGTGATGCAGCCATGCAACGTAAGTTGGAAAAGATGGCTGATCAAGCTATG
ACCCAAATGTATAAACAGGCTAGATCTGAGGACAAGAGGGCAAAAGTTACTAGTGCTATG
CAGACAATGCTTTTCACTATGCTTAGAAAGTTGGATAATGATGCACTCAACAACATTATC
AACAATGCAAGAGATGGTTGTGTTCCCTTGAACATAATACCTCTTACAACAGCAGCCAAA
CTAATGGTTGTCATACCAGACTATAACACATATAAAAATACGTGTGATGGTACAACATTT
ACTTATGCATCAGCATTGTGGGAAATCCAACAGGTTGTAGATGCAGATAGTAAAATTGTT
CAACTTAGTGAAATTAGTATGGACAATTCACCTAATTTAGCATGGCCTCTTATTGTAACA
GCTTTAAGGGCCAATTCTGCTGTCAAATTACAGAATAATGAGCTTAGTCCTGTTGCACTA
CGACAGATGTCTTGTGCTGCCGGTACTACACAAACTGCTTGCACTGATGACAATGCGTTA
GCTTACTACAACACAACAAAGGGAGGTAGGTTTGTACTTGCACTGTTATCCGATTTACAG
GATTTGAAATGGGCTAGATTCCCTAAGAGTGATGGAACTGGTACTATCTATACAGAACTG
GAACCACCTTGTAGGTTTGTTACAGACACACCTAAAGGTCCTAAAGTGAAGTATTTATAC
TTTATTAAAGGATTAAACAACCTAAATAGAGGTATGGTACTTGGTAGTTTAGCTGCCACA
GTACGTCTACAAGCTGGTAATGCAACAGAAGTGCCTGCCAATTCAACTGTATTATCTTTC
TGTGCTTTTGCTGTAGATGCTGCTAAAGCTTACAAAGATTATCTAGCTAGTGGGGGACAA
CCAATCACTAATTGTGTTAAGATGTTGTGTACACACACTGGTACTGGTCAGGCAATAACA
GTTACACCGGAAGCCAATATGGATCAAGAATCCTTTGGTGGTGCATCGTGTTGTCTGTAC
TGCCGTTGCCACATAGATCATCCAAATCCTAAAGGATTTTGTGACTTAAAAGGTAAGTAT
GTACAAATACCTACAACTTGTGCTAATGACCCTGTGGGTTTTACACTTAAAAACACAGTC
TGTACCGTCTGCGGTATGTGGAAAGGTTATGGCTGTAGTTGTGATCAACTCCGCGAACCC
ATGCTTCAGTCAGCTGATGCACAATCGTTTTTAAACGGGTTTGCGGTGTAAGTGCAGCCC
GTCTTACACCGTGCGGCACAGGCACTAGTACTGATGTCGTATACAGGGCTTTTGACATCT
ACAATGATAAAGTAGCTGGTTTTGCTAAATTCCTAAAAACTAATTGTTGTCGCTTCCAAG
AAAAGGACGAAGATGACAATTTAATTGATTCTTACTTTGTAGTTAAGAGACACACTTTCT
CTAACTACCAACATGAAGAAACAATTTATAATTTACTTAAGGATTGTCCAGCTGTTGCTA
AACATGACTTCTTTAAGTTTAGAATAGACGGTGACATGGTACCACATATATCACGTCAAC
GTCTTACTAAATACACAATGGCAGACCTCGTCTATGCTTTAAGGCATTTTGATGAAGGTA
ATTGTGACACATTAAAAGAAATACTTGTCACATACAATTGTTGTGATGATGATTATTTCA
ATAAAAAGGACTGGTATGATTTTGTAGAAAACCCAGATATATTACGCGTATACGCCAACT
TAGGTGAACGTGTACGCCAAGCTTTGTTAAAAACAGTACAATTCTGTGATGCCATGCGAA
ATGCTGGTATTGTTGGTGTACTGACATTAGATAATCAAGATCTCAATGGTAACTGGTATG
ATTTCGGTGATTTCATACAAACCACGCCAGGTAGTGGAGTTCCTGTTGTAGATTCTTATT
ATTCATTGTTAATGCCTATATTAACCTTGACCAGGGCTTTAACTGCAGAGTCACATGTTG
ACACTGACTTAACAAAGCCTTACATTAAGTGGGATTTGTTAAAATATGACTTCACGGAAG
AGAGGTTAAAACTCTTTGACCGTTATTTTAAATATTGGGATCAGACATACCACCCAAATT
GTGTTAACTGTTTGGATGACAGATGCATTCTGCATTGTGCAAACTTTAATGTTTTATTCT
CTACAGTGTTCCCACCTACAAGTTTTGGACCACTAGTGAGAAAAATATTTGTTGATGGTG
TTCCATTTGTAGTTTCAACTGGATACCACTTCAGAGAGCTAGGTGTTGTACATAATCAGG
ATGTAAACTTACATAGCTCTAGACTTAGTTTTAAGGAATTACTTGTGTATGCTGCTGACC
CTGCTATGCACGCTGCTTCTGGTAATCTATTACTAGATAAACGCACTACGTGCTTTTCAG
TAGCTGCACTTACTAACAATGTTGCTTTTCAAACTGTCAAACCCGGTAATTTTAACAAAG
ACTTCTATGACTTTGCTGTGTCTAAGGGTTTCTTTAAGGAAGGAAGTTCTGTTGAATTAA
AACACTTCTTCTTTGCTCAGGATGGTAATGCTGCTATCAGCGATTATGACTACTATCGTT
ATAATCTACCAACAATGTGTGATATCAGACAACTACTATTTGTAGTTGAAGTTGTTGATA
AGTACTTTGATTGTTACGATGGTGGCTGTATTAATGCTAACCAAGTCATCGTCAACAACC
TAGACAAATCAGCTGGTTTTCCATTTAATAAATGGGGTAAGGCTAGACTTTATTATGATT
CAATGAGTTATGAGGATCAAGATGCACTTTTCGCATATACAAAACGTAATGTCATCCCTA
CTATAACTCAAATGAATCTTAAGTATGCCATTAGTGCAAAGAATAGAGCTCGCACCGTAG
CTGGTGTCTCTATCTGTAGTACTATGACCAATAGACAGTTTCATCAAAAATTATTGAAAT
CAATAGCCGCCACTAGAGGAGCTACTGTAGTAATTGGAACAAGCAAATTCTATGGTGGTT
GGCACAACATGTTAAAAACTGTTTATAGTGATGTAGAAAACCCTCACCTTATGGGTTGGG
ATTATCCTAAATGTGATAGAGCCATGCCTAACATGCTTAGAATTATGGCCTCACTTGTTC
TTGCTCGCAAACATACAACGTGTTGTAGCTTGTCACACCGTTTCTATAGATTAGCTAATG
AGTGTGCTCAAGTATTGAGTGAAATGGTCATGTGTGGCGGTTCACTATATGTTAAACCAG
GTGGAACCTCATCAGGAGATGCCACAACTGCTTATGCTAATAGTGTTTTTAACATTTGTC
AAGCTGTCACGGCCAATGTTAATGCACTTTTATCTACTGATGGTAACAAAATTGCCGATA
AGTATGTCCGCAATTTACAACACAGACTTTATGAGTGTCTCTATAGAAATAGAGATGTTG
ACACAGACTTTGTGAATGAGTTTTACGCATATTTGCGTAAACATTTCTCAATGATGATAC
TCTCTGACGATGCTGTTGTGTGTTTCAATAGCACTTATGCATCTCAAGGTCTAGTGGCTA
GCATAAAGAACTTTAAGTCAGTTCTTTATTATCAAAACAATGTTTTTATGTCTGAAGCAA
AATGTTGGACTGAGACTGACCTTACTAAAGGACCTCATGAATTTTGCTCTCAACATACAA
TGCTAGTTAAACAGGGTGATGATTATGTGTACCTTCCTTACCCAGATCCATCAAGAATCC
TAGGGGCCGGCTGTTTTGTAGATGATATCGTAAAAACAGATGGTACACTTATGATTGAAC
GGTTCGTGTCTTTAGCTATAGATGCTTACCCACTTACTAAACATCCTAATCAGGAGTATG
CTGATGTCTTTCATTTGTACTTACAATACATAAGAAAGCTACATGATGAGTTAACAGGAC
ACATGTTAGACATGTATTCTGTTATGCTTACTAATGATAACACTTCAAGGTATTGGGAAC
CTGAGTTTTATGAGGCTATGTACACACCGCATACAGTCTTACAGGCTGTTGGGGCTTGTG
TTCTTTGCAATTCACAGACTTCATTAAGATGTGGTGCTTGCATACGTAGACCATTCTTAT
GTTGTAAATGCTGTTACGACCATGTCATATCAACATCACATAAATTAGTCTTGTCTGTTA
ATCCGTATGTTTGCAATGCTCCAGGTTGTGATGTCACAGATGTGACTCAACTTTACTTAG
GAGGTATGAGCTATTATTGTAAATCACATAAACCACCCATTAGTTTTCCATTGTGTGCTA
ATGGACAAGTTTTTGGTTTATATAAAAATACATGTGTTGGTAGCGATAATGTTACTGACT
TTAATGCAATTGCAACATGTGACTGGACAAATGCTGGTGATTACATTTTAGCTAACACCT
GTACTGAAAGACTCAAGCTTTTTGCAGCAGAAACGCTCAAAGCTACTGAGGAGACATTTA
AACTGTCTTATGGTATTGCTACTGTACGTGAAGTGCTGTCTGACAGAGAATTACATCTTT
CATGGGAAGTTGGTAAACCTAGACCACCACTTAACCGAAATTATGTCTTTACTGGTTATC
GTGTAACTAAAAACAGTAAAGTACAAATAGGAGAGTACACCTTTGAAAAAGGTGACTATG
GTGATGCTGTTGTTTACCGAGGTACAACAACTTACAAATTAAATGTTGGTGATTATTTTG
TGCTGACATCACATACAGTAATGCCATTAAGTGCACCTACACTAGTGCCACAAGAGCACT
ATGTTAGAATTACTGGCTTATACCCAACACTCAATATCTCAGATGAGTTTTCTAGCAATG
TTGCAAATTATCAAAAGGTTGGTATGCAAAAGTATTCTACACTCCAGGGACCACCTGGTA
CTGGTAAGAGTCATTTTGCTATTGGCCTAGCTCTCTACTACCCTTCTGCTCGCATAGTGT
ATACAGCTTGCTCTCATGCCGCTGTTGATGCACTATGTGAGAAGGCATTAAAATATTTGC
CTATAGATAAATGTAGTAGAATTATACCTGCACGTGCTCGTGTAGAGTGTTTTGATAAAT
TCAAAGTGAATTCAACATTAGAACAGTATGTCTTTTGTACTGTAAATGCATTGCCTGAGA
CGACAGCAGATATAGTTGTCTTTGATGAAATTTCAATGGCCACAAATTATGATTTGAGTG
TTGTCAATGCCAGATTACGTGCTAAGCACTATGTGTACATTGGCGACCCTGCTCAATTAC
CTGCACCACGCACATTGCTAACTAAGGGCACACTAGAACCAGAATATTTCAATTCAGTGT
GTAGACTTATGAAAACTATAGGTCCAGACATGTTCCTCGGAACTTGTCGGCGTTGTCCTG
CTGAAATTGTTGACACTGTGAGTGCTTTGGTTTATGATAATAAGCTTAAAGCACATAAAG
ACAAATCAGCTCAATGCTTTAAAATGTTTTATAAGGGTGTTATCACGCATGATGTTTCAT
CTGCAATTAACAGGCCACAAATAGGCGTGGTAAGAGAATTCCTTACACGTAACCCTGCTT
GGAGAAAAGCTGTCTTTATTTCACCTTATAATTCACAGAATGCTGTAGCCTCAAAGATTT
TGGGACTACCAACTCAAACTGTTGATTCATCACAGGGCTCAGAATATGACTATGTCATAT
TCACTCAAACCACTGAAACAGCTCACTCTTGTAATGTAAACAGATTTAATGTTGCTATTA
CCAGAGCAAAAGTAGGCATACTTTGCATAATGTCTGATAGAGACCTTTATGACAAGTTGC
AATTTACAAGTCTTGAAATTCCACGTAGGAATGTGGCAACTTTACAAGCTGAAAATGTAA
CAGGACTCTTTAAAGATTGTAGTAAGGTAATCACTGGGTTACATCCTACACAGGCACCTA
CACACCTCAGTGTTGACACTAAATTCAAAACTGAAGGTTTATGTGTTGACATACCTGGCA
TACCTAAGGACATGACCTATAGAAGACTCATCTCTATGATGGGTTTTAAAATGAATTATC
AAGTTAATGGTTACCCTAACATGTTTATCACCCGCGAAGAAGCTATAAGACATGTACGTG
CATGGATTGGCTTCGATGTCGAGGGGTGTCATGCTACTAGAGAAGCTGTTGGTACCAATT
TACCTTTACAGCTAGGTTTTTCTACAGGTGTTAACCTAGTTGCTGTACCTACAGGTTATG
TTGATACACCTAATAATACAGATTTTTCCAGAGTTAGTGCTAAACCACCGCCTGGAGATC
AATTTAAACACCTCATACCACTTATGTACAAAGGACTTCCTTGGAATGTAGTGCGTATAA
AGATTGTACAAATGTTAAGTGACACACTTAAAAATCTCTCTGACAGAGTCGTATTTGTCT
TATGGGCACATGGCTTTGAGTTGACATCTATGAAGTATTTTGTGAAAATAGGACCTGAGC
GCACCTGTTGTCTATGTGATAGACGTGCCACATGCTTTTCCACTGCTTCAGACACTTATG
CCTGTTGGCATCATTCTATTGGATTTGATTACGTCTATAATCCGTTTATGATTGATGTTC
AACAATGGGGTTTTACAGGTAACCTACAAAGCAACCATGATCTGTATTGTCAAGTCCATG
GTAATGCACATGTAGCTAGTTGTGATGCAATCATGACTAGGTGTCTAGCTGTCCACGAGT
GCTTTGTTAAGCGTGTTGACTGGACTATTGAATATCCTATAATTGGTGATGAACTGAAGA
TTAATGCGGCTTGTAGAAAGGTTCAACACATGGTTGTTAAAGCTGCATTATTAGCAGACA
AATTCCCAGTTCTTCACGACATTGGTAACCCTAAAGCTATTAAGTGTGTACCTCAAGCTG
ATGTAGAATGGAAGTTCTATGATGCACAGCCTTGTAGTGACAAAGCTTATAAAATAGAAG
AATTATTCTATTCTTATGCCACACATTCTGACAAATTCACAGATGGTGTATGCCTATTTT
GGAATTGCAATGTCGATAGATATCCTGCTAATTCCATTGTTTGTAGATTTGACACTAGAG
TGCTATCTAACCTTAACTTGCCTGGTTGTGATGGTGGCAGTTTGTATGTAAATAAACATG
CATTCCACACACCAGCTTTTGATAAAAGTGCTTTTGTTAATTTAAAACAATTACCATTTT
TCTATTACTCTGACAGTCCATGTGAGTCTCATGGAAAACAAGTAGTGTCAGATATAGATT
ATGTACCACTAAAGTCTGCTACGTGTATAACACGTTGCAATTTAGGTGGTGCTGTCTGTA
GACATCATGCTAATGAGTACAGATTGTATCTCGATGCTTATAACATGATGATCTCAGCTG
GCTTTAGCTTGTGGGTTTACAAACAATTTGATACTTATAACCTCTGGAACACTTTTACAA
GACTTCAGAGTTTAGAAAATGTGGCTTTTAATGTTGTAAATAAGGGACACTTTGATGGAC
AACAGGGTGAAGTACCAGTTTCTATCATTAATAACACTGTTTACACAAAAGTTGATGGTG
TTGATGTAGAATTGTTTGAAAATAAAACAACATTACCTGTTAATGTAGCATTTGAGCTTT
GGGCTAAGCGCAACATTAAACCAGTACCAGAGGTGAAAATACTCAATAATTTGGGTGTGG
ACATTGCTGCTAATACTGTGATCTGGGACTACAAAAGAGATGCTCCAGCACATATATCTA
CTATTGGTGTTTGTTCTATGACTGACATAGCCAAGAAACCAACTGAAACGATTTGTGCAC
CACTCACTGTCTTTTTTGATGGTAGAGTTGATGGTCAAGTAGACTTATTTAGAAATGCCC
GTAATGGTGTTCTTATTACAGAAGGTAGTGTTAAAGGTTTACAACCATCTGTAGGTCCCA
AACAAGCTAGTCTTAATGGAGTCACATTAATTGGAGAAGCCGTAAAAACACAGTTCAATT
ATTATAAGAAAGTTGATGGTGTTGTCCAACAATTACCTGAAACTTACTTTACTCAGAGTA
GAAATTTACAAGAATTTAAACCCAGGAGTCAAATGGAAATTGATTTCTTAGAATTAGCTA
TGGATGAATTCATTGAACGGTATAAATTAGAAGGCTATGCCTTCGAACATATCGTTTATG
GAGATTTTAGTCATAGTCAGTTAGGTGGTTTACATCTACTGATTGGACTAGCTAAACGTT
TTAAGGAATCACCTTTTGAATTAGAAGATTTTATTCCTATGGACAGTACAGTTAAAAACT
ATTTCATAACAGATGCGCAAACAGGTTCATCTAAGTGTGTGTGTTCTGTTATTGATTTAT
TACTTGATGATTTTGTTGAAATAATAAAATCCCAAGATTTATCTGTAGTTTCTAAGGTTG
TCAAAGTGACTATTGACTATACAGAAATTTCATTTATGCTTTGGTGTAAAGATGGCCATG
TAGAAACATTTTACCCAAAATTACAATCTAGTCAAGCGTGGCAACCGGGTGTTGCTATGC
CTAATCTTTACAAAATGCAAAGAATGCTATTAGAAAAGTGTGACCTTCAAAATTATGGTG
ATAGTGCAACATTACCTAAAGGCATAATGATGAATGTCGCAAAATATACTCAACTGTGTC
AATATTTAAACACATTAACATTAGCTGTACCCTATAATATGAGAGTTATACATTTTGGTG
CTGGTTCTGATAAAGGAGTTGCACCAGGTACAGCTGTTTTAAGACAGTGGTTGCCTACGG
GTACGCTGCTTGTCGATTCAGATCTTAATGACTTTGTCTCTGATGCAGATTCAACTTTGA
TTGGTGATTGTGCAACTGTACATACAGCTAATAAATGGGATCTCATTATTAGTGATATGT
ACGACCCTAAGACTAAAAATGTTACAAAAGAAAATGACTCTAAAGAGGGTTTTTTCACTT
ACATTTGTGGGTTTATACAACAAAAGCTAGCTCTTGGAGGTTCCGTGGCTATAAAGATAA
CAGAACATTCTTGGAATGCTGATCTTTATAAGCTCATGGGACACTTCGCATGGTGGACAG
CCTTTGTTACTAATGTGAATGCGTCATCATCTGAAGCATTTTTAATTGGATGTAATTATC
TTGGCAAACCACGCGAACAAATAGATGGTTATGTCATGCATGCAAATTACATATTTTGGA
GGAATACAAATCCAATTCAGTTGTCTTCCTATTCTTTATTTGACATGAGTAAATTTCCCC
TTAAATTAAGGGGTACTGCTGTTATGTCTTTAAAAGAAGGTCAAATCAATGATATGATTT
TATCTCTTCTTAGTAAAGGTAGACTTATAATTAGAGAAAACAACAGAGTTGTTATTTCTA
GTGATGTTCTTGTTAACAACTAAACGAACAATGTTTGTTTTTCTTGTTTTATTGCCACTA
GTCTCTAGTCAGTGTGTTAATCTTACAACCAGAACTCAATTACCCCCTGCATACACTAAT
TCTTTCACACGTGGTGTTTATTACCCTGACAAAGTTTTCAGATCCTCAGTTTTACATTCA
ACTCAGGACTTGTTCTTACCTTTCTTTTCCAATGTTACTTGGTTCCATGCTATACATGTC
TCTGGGACCAATGGTACTAAGAGGTTTGATAACCCTGTCCTACCATTTAATGATGGTGTT
TATTTTGCTTCCACTGAGAAGTCTAACATAATAAGAGGCTGGATTTTTGGTACTACTTTA
GATTCGAAGACCCAGTCCCTACTTATTGTTAATAACGCTACTAATGTTGTTATTAAAGTC
TGTGAATTTCAATTTTGTAATGATCCATTTTTGGGTGTTTATTACCACAAAAACAACAAA
AGTTGGATGGAAAGTGAGTTCAGAGTTTATTCTAGTGCGAATAATTGCACTTTTGAATAT
GTCTCTCAGCCTTTTCTTATGGACCTTGAAGGAAAACAGGGTAATTTCAAAAATCTTAGG
GAATTTGTGTTTAAGAATATTGATGGTTATTTTAAAATATATTCTAAGCACACGCCTATT
AATTTAGTGCGTGATCTCCCTCAGGGTTTTTCGGCTTTAGAACCATTGGTAGATTTGCCA
ATAGGTATTAACATCACTAGGTTTCAAACTTTACTTGCTTTACATAGAAGTTATTTGACT
CCTGGTGATTCTTCTTCAGGTTGGACAGCTGGTGCTGCAGCTTATTATGTGGGTTATCTT
CAACCTAGGACTTTTCTATTAAAATATAATGAAAATGGAACCATTACAGATGCTGTAGAC
TGTGCACTTGACCCTCTCTCAGAAACAAAGTGTACGTTGAAATCCTTCACTGTAGAAAAA
GGAATCTATCAAACTTCTAACTTTAGAGTCCAACCAACAGAATCTATTGTTAGATTTCCT
AATATTACAAACTTGTGCCCTTTTGGTGAAGTTTTTAACGCCACCAGATTTGCATCTGTT
TATGCTTGGAACAGGAAGAGAATCAGCAACTGTGTTGCTGATTATTCTGTCCTATATAAT
TCCGCATCATTTTCCACTTTTAAGTGTTATGGAGTGTCTCCTACTAAATTAAATGATCTC
TGCTTTACTAATGTCTATGCAGATTCATTTGTAATTAGAGGTGATGAAGTCAGACAAATC
GCTCCAGGGCAAACTGGAAAGATTGCTGATTATAATTATAAATTACCAGATGATTTTACA
GGCTGCGTTATAGCTTGGAATTCTAACAATCTTGATTCTAAGGTTGGTGGTAATTATAAT
TACCTGTATAGATTGTTTAGGAAGTCTAATCTCAAACCTTTTGAGAGAGATATTTCAACT
GAAATCTATCAGGCCGGTAGCACACCTTGTAATGGTGTTGAAGGTTTTAATTGTTACTTT
CCTTTACAATCATATGGTTTCCAACCCACTAATGGTGTTGGTTACCAACCATACAGAGTA
GTAGTACTTTCTTTTGAACTTCTACATGCACCAGCAACTGTTTGTGGACCTAAAAAGTCT
ACTAATTTGGTTAAAAACAAATGTGTCAATTTCAACTTCAATGGTTTAACAGGCACAGGT
GTTCTTACTGAGTCTAACAAAAAGTTTCTGCCTTTCCAACAATTTGGCAGAGACATTGCT
GACACTACTGATGCTGTCCGTGATCCACAGACACTTGAGATTCTTGACATTACACCATGT
TCTTTTGGTGGTGTCAGTGTTATAACACCAGGAACAAATACTTCTAACCAGGTTGCTGTT
CTTTATCAGGATGTTAACTGCACAGAAGTCCCTGTTGCTATTCATGCAGATCAACTTACT
CCTACTTGGCGTGTTTATTCTACAGGTTCTAATGTTTTTCAAACACGTGCAGGCTGTTTA
ATAGGGGCTGAACATGTCAACAACTCATATGAGTGTGACATACCCATTGGTGCAGGTATA
TGCGCTAGTTATCAGACTCAGACTAATTCTCCTCGGCGGGCACGTAGTGTAGCTAGTCAA
TCCATCATTGCCTACACTATGTCACTTGGTGCAGAAAATTCAGTTGCTTACTCTAATAAC
TCTATTGCCATACCCACAAATTTTACTATTAGTGTTACCACAGAAATTCTACCAGTGTCT
ATGACCAAGACATCAGTAGATTGTACAATGTACATTTGTGGTGATTCAACTGAATGCAGC
AATCTTTTGTTGCAATATGGCAGTTTTTGTACACAATTAAACCGTGCTTTAACTGGAATA
GCTGTTGAACAAGACAAAAACACCCAAGAAGTTTTTGCACAAGTCAAACAAATTTACAAA
ACACCACCAATTAAAGATTTTGGTGGTTTTAATTTTTCACAAATATTACCAGATCCATCA
AAACCAAGCAAGAGGTCATTTATTGAAGATCTACTTTTCAACAAAGTGACACTTGCAGAT
GCTGGCTTCATCAAACAATATGGTGATTGCCTTGGTGATATTGCTGCTAGAGACCTCATT
TGTGCACAAAAGTTTAACGGCCTTACTGTTTTGCCACCTTTGCTCACAGATGAAATGATT
GCTCAATACACTTCTGCACTGTTAGCGGGTACAATCACTTCTGGTTGGACCTTTGGTGCA
GGTGCTGCATTACAAATACCATTTGCTATGCAAATGGCTTATAGGTTTAATGGTATTGGA
GTTACACAGAATGTTCTCTATGAGAACCAAAAATTGATTGCCAACCAATTTAATAGTGCT
ATTGGCAAAATTCAAGACTCACTTTCTTCCACAGCAAGTGCACTTGGAAAACTTCAAGAT
GTGGTCAACCAAAATGCACAAGCTTTAAACACGCTTGTTAAACAACTTAGCTCCAATTTT
GGTGCAATTTCAAGTGTTTTAAATGATATCCTTTCACGTCTTGACAAAGTTGAGGCTGAA
GTGCAAATTGATAGGTTGATCACAGGCAGACTTCAAAGTTTGCAGACATATGTGACTCAA
CAATTAATTAGAGCTGCAGAAATCAGAGCTTCTGCTAATCTTGCTGCTACTAAAATGTCA
GAGTGTGTACTTGGACAATCAAAAAGAGTTGATTTTTGTGGAAAGGGCTATCATCTTATG
TCCTTCCCTCAGTCAGCACCTCATGGTGTAGTCTTCTTGCATGTGACTTATGTCCCTGCA
CAAGAAAAGAACTTCACAACTGCTCCTGCCATTTGTCATGATGGAAAAGCACACTTTCCT
CGTGAAGGTGTCTTTGTTTCAAATGGCACACACTGGTTTGTAACACAAAGGAATTTTTAT
GAACCACAAATCATTACTACAGACAACACATTTGTGTCTGGTAACTGTGATGTTGTAATA
GGAATTGTCAACAACACAGTTTATGATCCTTTGCAACCTGAATTAGACTCATTCAAGGAG
GAGTTAGATAAATATTTTAAGAATCATACATCACCAGATGTTGATTTAGGTGACATCTCT
GGCATTAATGCTTCAGTTGTAAACATTCAAAAAGAAATTGACCGCCTCAATGAGGTTGCC
AAGAATTTAAATGAATCTCTCATCGATCTCCAAGAACTTGGAAAGTATGAGCAGTATATA
AAATGGCCATGGTACATTTGGCTAGGTTTTATAGCTGGCTTGATTGCCATAGTAATGGTG
ACAATTATGCTTTGCTGTATGACCAGTTGCTGTAGTTGTCTCAAGGGCTGTTGTTCTTGT
GGATCCTGCTGCAAATTTGATGAAGACGACTCTGAGCCAGTGCTCAAAGGAGTCAAATTA
CATTACACATAAACGAACTT-ATGGATTTGTTTATGAGAATCTTCACAATTGGAACTGTA
ACTTTGAAGCAAGGTGAAATCAAGGATGCTACTCCTTCAGATTTTGTTCGCGCTACTGCA
ACGATACCGATACAAGCCTCACTCCCTTTCGGATGGCTTATTGTTGGCGTTGCACTTCTT
GCTGTTTTTCAGAGCGCTTCCAAAATCATAACCCTCAAAAAGAGATGGCAACTAGCACTC
TCCAAGGGTGTTCACTTTGTTTGCAACTTGCTGTTGTTGTTTGTAACAGTTTACTCACAC
CTTTTGCTCGTTGCTGCTGGCCTTGAAGCCCCTTTTCTCTATCTTTATGCTTTAGTCTAC
TTCTTGCAGAGTATAAACTTTGTAAGAATAATAATGAGGCTTTGGCTTTGCTGGAAATGC
CGTTCCAAAAACCCATTACTTTATGATGCCAACTATTTTCTTTGCTGGCATACTAATTGT
TACGACTATTGTATACCTTACAATAGTGTAACTTCTTCAATTGTCATTACTTCAGGTGAT
GGCACAACAAGTCCTATTTCTGAACATGACTACCAGATTGGTGGTTATACTGAAAAATGG
GAATCTGGAGTAAAAGACTGTGTTGTATTACACAGTTACTTCACTTCAGACTATTACCAG
CTGTACTCAACTCAATTGAGTACAGACACTGGTGTTGAACATGTTACCTTCTTCATCTAC
AATAAAATTGTTGATGAGCCTGAAGAACATGTCCAAATTCACACAATCGACGGTTCATCC
GGAGTTGTTAATCCAGTAATGGAACCAATTTATGATGAACCGACGACGACTACTAGCGTG
CCTTTGTAAGCACAAGCTGATGAGTACGAACTTATGTACTCATTCGTTTCGGAAGAGACA
GGTACGTTAATAGTTAATAGCGTACTTCTTTTTCTTGCTTTCGTGGTATTCTTGCTAGTT
ACACTAGCCATCCTTACTGCGCTTCGATTGTGTGCGTACTGCTGCAATATTGTTAACGTG
AGTCTTGTAAAACCTTCTTTTTACGTTTACTCTCGTGTTAAAAATCTGAATTCTTCTAGA
GTTCCTGATCTTCTGGTCTAAACGAACTAAATATTATATTAGTTTTTCTGTTTGGAACTT
TAATTTTAGCCATGGCAGATTCCAACGGTACTATTACCGTTGAAGAGCTTAAAAAGCTCC
TTGAACAATGGAACCTAGTAATAGGTTTCCTATTCCTTACATGGATTTGTCTTCTACAAT
TTGCCTATGCCAACAGGAATAGGTTTTTGTATATAATTAAGTTAATTTTCCTCTGGCTGT
TATGGCCAGTAACTTTAGCTTGTTTTGTGCTTGCTGCTGTTTACAGAATAAATTGGATCA
CCGGTGGAATTGCTATCGCAATGGCTTGTCTTGTAGGCTTGATGTGGCTCAGCTACTTCA
TTGCTTCTTTCAGACTGTTTGCGCGTACGCGTTCCATGTGGTCATTCAATCCAGAAACTA
ACATTCTTCTCAACGTGCCACTCCATGGCACTATTCTGACCAGACCGCTTCTAGAAAGTG
AACTCGTAATCGGAGCTGTGATCCTTCGTGGACATCTTCGTATTGCTGGACACCATCTAG
GACGCTGTGACATCAAGGACCTGCCTAAAGAAATCACTGTTGCTACATCACGAACGCTTT
CTTATTACAAATTGGGAGCTTCGCAGCGTGTAGCAGGTGACTCAGGTTTTGCTGCATACA
GTCGCTACAGGATTGGCAACTATAAATTAAACACAGACCATTCCAGTAGCAGTGACAATA
TTGCTTTGCTTGTACAGTAAGTGACAACAGATGTTTCATCTCGTTGACTTTCAGGTTACT
ATAGCAGAGATATTACTAATTATTATGAGGACTTTTAAAGTTTCCATTTGGAATCTTGAT
TACATCATAAACCTCATAATTAAAAATTTATCTAAGTCACTAACTGAGAATAAATATTCT
CAATTAGATGAAGAGCAACCAATGGAGATTGATTAAACGAACATGAAAATTATTCTTTTC
TTGGCACTGATAACACTCGCTACTTGTGAGCTTTATCACTACCAAGAGTGTGTTAGAGGT
ACAACAGTACTTTTAAAAGAACCTTGCTCTTCTGGAACATACGAGGGCAATTCACCATTT
CATCCTCTAGCTGATAACAAATTTGCACTGACTTGCTTTAGCACTCAATTTGCTTTTGCT
TGTCCTGACGGCGTAAAACACGTCTATCAGTTACGTGCCAGATCAGTTTCACCTAAACTG
TTCATCAGACAAGAGGAAGTTCAAGAACTTTACTCTCCAATTTTTCTTATTGTTGCGGCA
ATAGTGTTTATAACACTTTGCTTCACACTCAAAAGAAAGACAGAATGATTGAACTTTCAT
TAATTGACTTCTATTTGTGCTTTTTAGCCTTTCTGCTATTCCTTGTTTTAATTATGCTTA
TTATCTTTTGGTTCTCACTTGAACTGCAAGATCATAATGAAACTTGTCACGCCTAAACGA
ACATGAAATTTCTTGTTTTCTTAGGAATCATCACAACTGTAGCTGCATTTCACCAAGAAT
GTAGTTTACAGTCATGTACTCAACATCAACCATATGTAGTTGATGACCCGTGTCCTATTC
ACTTCTATTCTAAATGGTATATTAGAGTAGGAGCTAGAAAATCAGCACCTTTAATTGAAT
TGTGCGTGGATGAGGCTGGTTCTAAATCACCCATTCAGTACATCGATATCGGTAATTATA
CAGTTTCCTGTTTACCTTTTACAATTAATTGCCAGGAACCTAAATTGGGTAGTCTTGTAG
TGCGTTGTTCGTTCTATGAAGACTTTTTAGAGTATCATGACGTTCGTGTTGTTTTAGATT
TCATCTAAACGAACAAACTAAAATGTCTGATAATGGACCCCAAAATCAGCGAAATGCACC
CCGCATTACGTTTGGTGGACCCTCAGATTCAACTGGCAGTAACCAGAATGGAGAACGCAG
TGGGGCGCGATCAAAACAACGTCGGCCCCAAGGTTTACCCAATAATACTGCGTCTTGGTT
CACCGCTCTCACTCAACATGGCAAGGAAGACCTTAAATTCCCTCGAGGACAAGGCGTTCC
AATTAACACCAATAGCAGTCCAGATGACCAAATTGGCTACTACCGAAGAGCTACCAGACG
AATTCGTGGTGGTGACGGTAAAATGAAAGATCTCAGTCCAAGATGGTATTTCTACTACCT
AGGAACTGGGCCAGAAGCTGGACTTCCCTATGGTGCTAACAAAGACGGCATCATATGGGT
TGCAACTGAGGGAGCCTTGAATACACCAAAAGATCACATTGGCACCCGCAATCCTGCTAA
CAATGCTGCAATCGTGCTACAACTTCCTCAAGGAACAACATTGCCAAAAGGCTTCTACGC
AGAAGGGAGCAGAGGCGGCAGTCAAGCCTCTTCTCGTTCCTCATCACGTAGTCGCAACAG
TTCAAGAAATTCAACTCCAGGCAGCAGTAGGGGAACTTCTCCTGCTAGAATGGCTGGCAA
TGGCGGTGATGCTGCTCTTGCTTTGCTGCTGCTTGACAGATTGAACCAGCTTGAGAGCAA
AATGTCTGGTAAAGGCCAACAACAACAAGGCCAAACTGTCACTAAGAAATCTGCTGCTGA
GGCTTCTAAGAAGCCTCGGCAAAAACGTACTGCCACTAAAGCATACAATGTAACACAAGC
TTTCGGCAGACGTGGTCCAGAACAAACCCAAGGAAATTTTGGGGACCAGGAACTAATCAG
ACAAGGAACTGATTACAAACATTGGCCGCAAATTGCACAATTTGCCCCCAGCGCTTCAGC
GTTCTTCGGAATGTCGCGCATTGGCATGGAAGTCACACCTTCGGGAACGTGGTTGACCTA
CACAGGTGCCATCAAATTGGATGACAAAGATCCAAATTTCAAAGATCAAGTCATTTTGCT
GAATAAGCATATTGACGCATACAAAACATTCCCACCAACAGAGCCTAAAAAGGACAAAAA
GAAGAAGGCTGATGAAACTCAAGCCTTACCGCAGAGACAGAAGAAACAGCAAACTGTGAC
TCTTCTTCCTGCTGCAGATTTGGATGATTTCTCCAAACAATTGCAACAATCCATGAGCAG
TGCTGACTCAACTCAGGCCTAAACTCATGCAGACCACACAAGGCAGATGGGCTATATAAA
CGTTTTCGCTTTTCCGTTTACGATATATAGTCTACTCTTGTGCAGAATGAATTCTCGTAA
CTACATAGCACAAGTAGATGTAGTTAACTTTAATCTCACATAGCAATCTTTAATCAGTGT
GTAACATTAGGGAGGACTTGAAAGAGCCACCACATTTTCACCGAGGCCACGCGGAGTACG
ATCGAGTGTACAGTGAACAATGCTAGGGAGAGCTGCCTATATGGAAGAGCCCTAATGTGT
AAAATTAATTTTAGTAGTGCTATCCCCATGTGATTTTAATAGCTTCTTAGGAGAATGACA
AAAAAAAAAAAAAAAAAAAAAAAAAAAAAAAA
>MN996532.1 Bat coronavirus RaTG13, complete genome
-----------------CTTTCCAGGTAACAAACCAACGAACTCTCGATCTCTTGTAGAT
CTGTTCTCTAAACGAACTTTAAAATCTGTGTGACTGTCACTCGGCTGCATGCTTAGTGCA
CTCACGCAGTATAATTAATAACTAATTACTGTCGTTGACAGGACACGAGTAACTCATCTA
TCTTCTGCAGGTTGCTTACGGTTTCGTCCGTGTTGCAGCCGATCATCAGCACATCTAGGT
TTCGTCCGGGTGTGACCGAAAGGTAAGATGGAGAGCCTTGTCCCTGGTTTCAACGAGAAA
ACACACGTCCAACTCAGTTTGCCTGTCTTACAGGTTCGCGACGTGCTCGTACGTGGCTTT
GGAGACTCCGTGGAGGAGGCTTTATCAGAGGCACGTCAACATCTTAAAGATGGCACTTGT
GGCTTAGTAGAAGTTGAAAAAGGTGTTTTGCCTCAACTTGAACAGCCCTATGTGTTCATC
AAACGTTCTGATGCTCGAACTGCACCTCATGGCCATGTTATGGTTGAGCTGGTAGCAGAA
CTTAATGGCATTCAGTATGGTCGTAGTGGTGAGACACTCGGTGTCCTTGTCCCTTATGTG
GGCGAAACACCAGTGGTTTACCGCAAGGTTCTTCTTCGTAAGAACGGTAATAAAGGAGCT
GGTGGCCATAGTTACGGCGCTGATCTAAAGTCGTTTGACTTAGGCGACGAGCTTGGCACT
GATCCTTATGAAGATTTTCAAGAAAACTGGAACACTAAACATAGCAGTGGTGTCACCCGT
GATCTCATGCGTGAGCTTAATGGAGGAGCATACACTCGCTATGTCGATAACAACTTCTGT
GGCCCTGATGGCTACCCTCTTGAGTGCATTAAAGACCTTCTAGCTCGTGCTGGTAAAGCT
TCATGCACTTTGTCCGAACAACTGGACTTTATTGACACTAAAAGAGGTGTATACTGCTGT
CGTGAACATGAGCATGAGATTGCTTGGTACACGGAACGTTCTGAAAAGAGCTATGAATTG
CAGACACCTTTTGAAATTAAATTGGCAAAGAAATTTGACACATTTAATGGGGAATGTCCA
AATTTTGTATTCCCCCTAAATTCCACAATCAAGACTATTCAACCAAGGGTTGAAAAGAAA
AAGCTTGATGGCTTTATGGGTAGAATTCGATCTGTCTATCCAGTTGCTTCACCAAATGAA
TGCAACCAAATGTGCCTTTCAACTCTCATGAAGTGTGATCATTGTGGTGAAACTTCATGG
CAGACAGGCGATTTTGTTAAAGCCACTTGTGAATTTTGTGGCACTGAAAATTTGACTAAA
GAGGGTGCCACTACTTGTGGTTACCTACCCCAAAATGCTGTTGTCAAAATTTATTGTCCA
GCATGTCATAATCCAGAAGTAGGACCTGAGCATAGTCTTGCTGAATATCATAATGAATCT
GGCTTGAAACCCATTCTTCGTAAGGGTGGTCGCACTATTGCTTTTGGAGGCTGTGTGTTC
TCCTATGTTGGTTGCTACAATAAGTGTGCCTATTGGATTCCACGTGCTAGCGCCAACATA
GGTTGCAATCATACAGGTGTTGTTGGAGAAGGTTCTGAAGGTCTTAATGATAACCTTCTT
GAAATACTTCAAAAAGAGAAAGTCAACATCAATATTGTTGGTGACTTTAAACTTAATGAA
GAGATCGCCATTATTTTGGCATCTTTTTCTGCTTCTACAAGTGCTTTTGTGGAAACTGTG
AAAGGTTTGGATTATAAAACATTCAAACAAATTGTTGAATCCTGCGGTAACTTTAAAGTT
ACAAAGGGGAAGGCAAAGAAAGGTGCTTGGAACATTGGTGAACAAAAATCAATATTGAGT
CCTCTTTATGCATTTGCGTCAGAGGCTGCTCGTGTTGTTCGATCAATTTTCTCCCGCACT
CTTGAAACTGCTCAAAATTCCGTGCGTGCCTTACAGAAGGCCGCTATAACAATACTAGAT
GGAATTTCACAGTACTCACTGAGACTCATTGATGCTATGATGTTCACATCTGATTTGGTT
ACTAACAATCTGGTTGTAATGGCTTACATTACAGGTGGTGTTGTTCAGTTGACTTCACAG
TGGCTAACAAATATCTTTGGCACTGTCTATGAGCAACTCAAACCTGTTCTTGATTGGCTC
GAAGAGAAATTCAAGGAAGGTGTAGAGTTTCTTAGAGATGGTTGGGAAATTGTTAAATTT
ATCTCAACTTGTGCTTGTGAAATTGTCGGTGGACAAATTGTCACCTGTGCAAAGGAAATT
AAAGAGAGTGTTCAGACATTCTTTAAGCTTGTAAACAAATTTTTGGCTTTATGTGCTGAC
TCCATCATCATTGGTGGAGCTAAACTTAAAGCCTTGAATTTAGGTGAAACATTTGTCACA
CACTCAAAGGGATTGTATAGAAAGTGTGTTAAACCCAAAGAAGAAACTGGCTTACTCATG
CCTCTGAAAGCTCCAAAAGAAATTATTTTCTTAGAGGGAGAAACACTTCCTACAGAAGTG
TTAACAGAGGAAGTTGTCTTGAAAACTGGTGATTTACAACCATTAGAACAACCTACTAGT
GAAGCTGTTGAAGCCCCATTGGTTGGTACACCAGTTTGCATTAACGGGCTCATGTTGCTC
GAAATTAAAGACACAGAAAAGTACTGTGCCCTTGCACCTAATATGATGGTAACAAACAAT
ACCTTCACACTTAAAGGCGGTGCACCAACAAAAGTTACTTTTGGTGATGACACTGTGATT
GAAGTGCAAGGTTATAAGAGTGTGAATATCACTTTTGAACTTGACGAAAGGATTGATAAG
GTACTTAACGAGAAGTGCTCTACCTATACAGTTGAACTCGGTACAGAAGTAAATGAGTTT
GCTTGTGTTGTAGCAGATGCTGTCATAAAAACTTTACAACCAGTATCTGAATTACTTATA
CCACTGGGCATTGATTTAGATGAGTGGGGTATGGCTACATACTACTTATTTGATGAGTCT
GGTGAATTTAAATTGGCTTCACATATGTACTGTTCTTTTTATCCTCCAGATGAGGATGAG
GAAGAAGGTGATTGTGAAGAAGAAGATTTTGAACCACCAACTCAATATGAGTATGGTACT
GAAGATGATTACCAAGGTAAATCTTTGGAATTTGGTGCCACTTCTGTCACTCCTCAACCT
GAAGAAGAGCTAGAAGAAGATTGGTTAGATGATGATAGTCAACAAACTGTCGTTCAAGAA
GATGACAGTGAAGTTAATCAGACAACTATCACTCAATCAATTGCTGAGGTTCAACCTCAG
TTAGAGATGGAACCTACACCAGTTGTTCAGAC---TGAAGTGAATAGCTTTAGTGGTTAT
TTAAAACTTACTGACAATGTATACATTAAAAATGCAGACATTGTGGAAGAAGCTAAAAAG
GTAAAACCAACAATAGTTGTCAACGCAGCCAATGTTTACCTTAAACATGGAGGAGGTGTT
GCGGGAGCTTTAAATAAGGCTACTAATAATGCCATGCAAGTTGAATCAGATCATTACATA
GCCACCAATGGACCACTTAAAGTGGGTGGTGGCTGTGTTTTGAGTGGACACAATCTTGCT
AAAAACTGTCTTCATGTTGTTGGTCCAAATGTTAACAGAGGTGAAGATATTCAACTTCTT
AAGAGTGCTTATGAAAATTTTAATCAGCACGATGTTCTACTCGCACCACTATTATCAGCC
GGTATTTTTGGTGCTGACCCTGTACATTCTTTAAGAGTTTGTGTAGACACTGTTCGCACA
AATGTCTACCTAGCTGTCTTTGATAAAAATCTCTATGACAAACTTGTTTCAAGCTTTTTA
GAAATGAAGAGTGAAAAGCAAGTTGAACAAAAGACTGCTGAAATTCCTAAAGAGGAAGTT
AAGTCATCTATTACTGAAAGTAAACTTTCAGTTG---AGCAGAGACAACAAGTTGATAAG
AAAATCAAAGCTTGTGTTGAAGAAGTTACAACAACTCTGGAAGAAACTAAGTTTCTCACA
GAAAATTTGTTACTCTATATTGACATTAATGGCAATCTTCATCCAGATTCTGCCACTCTT
GTTAATGACATTGACATCACTTTCTTAAAGAAAGATGCTCCCTATATAGTGGGTGATGTT
GTTCAAGAGGGTGTTTTAACTGCTGTAGTTATACCTACTAAAAAGGCTGGTGGTACTACT
GAAATGCTAACGAAAGCCTTGAGAAAAGTGCCAACAGATAACTATATAACCACTTACCCA
GGCCAGGGTTTAAATGGTTATACTGTAGAAGAGGCAAGGACAGTGCTTAAAAAGTGTAAA
AGTGCCTTTTACATTCTACCATCTATTATCTCTAATGAGAAGCAAGAAATTCTTGGAACT
GTTTCTTGGAATTTGCGAGAAATGCTTGCACATGCAGAGGAAACTCGTAAATTAATGCCT
GTCTGTATGGAAACTAAAGCTATAGTTTCAACTATACAGCGTAAATACAAGGGTATTAAA
ATACAAGAGGGTGTGGTTGATTATGGTGCCAGATTTTACTTTTATACCAGTAAAACAACT
GTAGCATCACTTATCAATACACTCAACGATCTAAATGAGACTCTTGTTACAATGCCACTT
GGCTATGTAACACATGGTTTAAATTTGGAAGAAGCTGCTCGGTATATGAGATCTCTCAAA
GTGCCAGCTACAGTTTCTGTTTCTTCACCTGATGCTGTTACAGCGTATAATGGTTACCTT
ACTTCTTCTTCTAAAACACCTGAAGAACATTTTATTGAAACCATCTCACTTGCTGGCTCT
TACAAAGATTGGTCCTATTCTGGACAGTCTACACAACTAGGTATAGAATTTCTTAAGAGA
GGTGATAAAAGTGTGTATTAC---ACTAGTAACCCTATTACATTTCACCTAGATGGTGAA
GTTATCACCTTTGACAATCTTAAGATACTTCTCTCTTTGAAAGAAGTTAGGACTATTAAG
GTGTTTACAACAGTAGACAACATTAACCTTCACACGCAAGTTGTGGACATGTCAATGACA
TATGGACAACAGTTTGGCCCAACTTATTTGGATGGAGCTGATGTTACTAAAATAAAACCT
CATAATTCACATGAAGGTAAAACGTTTTATGTTTTGCCTAATGATGACACTTTACGTGCT
GAGGCTTTTGAGTACTACCACACAACTGATCCTAGTTTTCTGGGTAGGTACATGTCAGCA
TTAAATCACACTAAAAAGTGGAAATACCCACAAGTCAATGGTTTAACTTCTATTAAATGG
GCAGATAACAACTGTTATCTTGCCACTGCATTATTAACACTACAGCAAATAGAGTTGAAA
TTTAACCCACCTGCTTTACAAGATGCCTACTACAGGGCAAGAGCTGGTGAAGCTGCTAAT
TTTTGTGCACTTATCTTAGCCTACTGTAACAAGACAGTAGGTGAGTTAGGTGATGTTAGA
GAAACAATGAATTATTTGTTTCAACATGCCAATTTAGATTCTTGCAAAAGAGTCTTGAAT
GTGGTGTGTAAAACTTGTGGACAACAGCAGACTACTCTTAAGGGTGTAGAAGCTGTTATG
TACATGGGCACACTTTCTTATGAACAACTTAAGAAGGGTGTTCAGATACCTTGTACTTGT
GGTAAACAAGCTACACAATATCTAGTACAACAAGAGTCACCTTTTGTTATGATGTCGGCA
CCACCTGCTCAGTATGAACTTAAGCATGGTACATTTATTTGTGCTAGTGAGTACACTGGT
AATTACCAGTGTGGTCACTATAAACATATAACTTCTAAAGAAACTTTGTATTGCATAGAC
GGTGCTTTACTTACAAAGTCCTCTGAGTACAAAGGTCCTATTACGGATATTTTCTACAAA
GAAAATAGCTATATAACAACCATAAAACCAGTTATTTATAAATTGGATGGTGTTGTTTGT
ACAGAAATTGATCCTAAGTTGGACAATTATTATAAGAAAGACAATTCTTATTTCACAGAG
CAACCAATTGATCTTGTGCCAAACCAACCTTATCCGAATGCAAGCTTCGATAATTTCAAG
TTTGTATGTGATAACATCAAACTTGCTGATGATTTAAACCAGTTAACTGGTTACAAGAAA
CCTGCTTCAAGAGAGTTTAAAGTTACATTCTTCCCTGACTTAAATGGTGATGTGGTGGCT
ATTGATTATAAACACTACACACCTTCTTTTAAGAAAGGAGCTAAATTGTTACATAAACCT
ATTGTCTGGCATGTTAACAATGCAACTAACAAAGCTACGTATAAACCAAACACTTGGTGT
ATACGCTGTCTTTGGAACACAAAACCAGTTGAAACATCAAACTCTTTTGATGTACTGAAA
TCAGAGGACACGCAGGGAATGGATAATCTTGCCTGCGAAGATCTAAAACCAGTCTCTGAA
GAAGTAGTGGAAAATCCTACCATACAGAAAGACATTCTTGAGTGTAATGTGAAAACTACC
GAAGTTGTAGGAGACATTATACTTAAACCAGCAAATGATGGTTTGAAAATTACAGAGGAG
GTTGGTCACACAGATCTAATGGCTGCTTATGTAGACAATTCTAGTCTTACTATTAAGAAA
CCTAATGAATTATCTAGAGTACTAGGTTTGAAAACCCTTGTTACTCATGGTTTAGCTGCT
GTTAATAGTGTTCCGTGGGATACTATAGCTAATTATGCTAAGCCTTTTCTTAATAAAGTT
GTTAGCACAACTACTAATATAGTCACACGGTGTTTAAACCGTGTTTGTACTAATTATATG
CCTTATTTCTTTACTTTATTGCTACAATTGTGTACTTTTACTAGAAGTACAAATTCTAGA
ATTAAAGCATCTATGCCGACTACTATAGCAAAGAATACTGTTAAGAGTGTTGGTAAATTT
TGCCTAGAGGCTTCATTTAATTACCTGAAGTCACCTAATTTTTTTACATTGATTAATATT
ATAATTTGGTTTTTACTATTAAGTGTTTGTTTAGGTTCTTTAATCTACTCAACCGCTGCT
CTAGGTGTTTTAATGTCTAATTTAGGCATGCCTTCTTACTGTACTGGCTACAGAGAAGGC
TATTTGAACTCTACTAATGTCACTACAGCAATCTACTGTACTGGTTCTATACCTTGTGGT
GTTTGTCTTAGTGGTTTAGATTCTTTAGATACCTATCCTTCTTTAGAAACTATACAAATT
ACCATTTCATCTTTTAAATGGGATTTAACTGCTTTTGGCTTAGTTGCAGAGTGGTTTTTG
GCATATATTCTTTTTACTAGGTTCTTCTATGTACTTGGATTGGCTGCAATTATGCAATTG
TTTTTCAGCTATTTTGCAGTACATTTTATTAGTAATTCTTGGCTTATGTGGTTAATAATT
AATCTTGTACAAATGGCCCCAATTTCAGCTATGGTTAGGATGTACATTTTCTTTGCATCA
TTTTATTATGTATGGAAAAGTTATGTGCATGTTGTAGATGGTTGTACTTCATCAACTTGT
ATGATGTGTTACAAACGTAATAGAGCAACAAGAGTTGAATGTACAACTATTGTTAATGGT
GTTAGAAGGTCCTTTTATGTCTATGCTAATGGAGGTAAAGGCTTTTGCAAACTACATAAT
TGGAATTGTGTTAATTGTGACACATTCTGTGCTGGTAGTACATTTATTAGTGATGAAGTT
GCGAGAGACTTGTCACTACAGTTTAAAAGACCAATAAATCCTACTGACCAGTCTTCCTAC
ATTGTTGACAGTGTTACAGTGAAGAATGGTTCCATCCATCTTTACTTTGATAAAGCTGGT
CAAAAGACTTATGAAAGACATTCTCTCTCTCATTTTGTTAACTTAGACAATTTGAGAGCT
AGTAACACTAAAGGTTCATTGCCTATTAATGTTATAGTTTTTGATGGTAAATCAAAATGT
GAAGAATCATCTGCAAAATCAGCGTCTGTTTATTACAGTCAGCTTATGTGTCAACCTATA
CTGTTACTAGATCAGGCATTAGTGTCTGATGTTGGTGATAGTACAGAAGTTGCAGTTAAA
ATGTTTGATGCTTACGTTAATACGTTTTCATCAACTTTTAACGTTCCAATGGAAAAACTA
AAAACACTAGTTGCAACTGCAGAAGCTGAACTTGCAAAGAATGTGTCCTTAGACAATGTC
TTATCCACCTTTATTTCAGCAGCTCGGCAAGGGTTTGTTGATTCAGATGTAGAAACTAAA
GATGTTGTTGAATGTCTTAAATTGTCACATCAATCTGACATAGAAGTTACTGGTGATAGT
TGTAATAACTATATGCTCACCTATAACAAAGTTGAAAACATGACACCTCGTGACCTTGGT
GCTTGTATTGACTGTAGTGCGCGTCATATTAATGCGCAGGTAGCAAAAAGTCACAATATT
GCGTTGATATGGAACGTTAAAGATTTTATGTCACTGTCTGAACAACTACGAAAACAAATA
CGTAGTGCTGCCAAAAAGAACAACTTGCCTTTCAAGTTGACATGTGCAACTACTAGACAA
GTTGTTAATGTTGTAACAACAAAAATAGCACTTAAGGGTGGTAAAATTGTTAATAATTGG
TTGAAGCAGTTAATTAAAGTTACACTCGTGTTCCTTTTTGTTGCTGCTATCTTCTATTTA
ATAACACCTGTTCATGTCATGTCTAAACATACTGACTTTTCAAGTGAAATTATAGGGTAC
AAGGCTATCGATGGTGGTGTCACTCGTGACATAGCATCTACAGATACTTGTTTTGCTAAC
AAACATGCTGATTTTGACACATGGTTTAGTCAGCGTGGTGGTAGTTATACTAATGACAAA
GCTTGTCCATTGATTGCTGCAGTCATAACAAGAGAAGTGGGTTTTGTCGTGCCTGGTCTT
CCTGGTACGATATTACGCACAACTAATGGTGACTTTTTGCATTTCTTACCTAGAGTTTTT
AGTGCAGTTGGTAACATCTGCTATACACCATCAAAACTTATAGAGTACACTGACTTTGCA
ACTTCAGCTTGTGTTTTGGCTGCTGAATGTACAATTTTTAAAGATGCTTCTGGTAAGCCA
GTACCATATTGTTATGATACTAATGTACTAGAAGGTTCTGTTGCATATGAAAGTCTACGT
CCTGATACACGTTATGTACTCATGGATGGCTCTATTATTCAATTTCCTAACACCTACCTT
GAAGGTTCTGTTAGAGTGGTAACAACTTTTGATTCTGAGTATTGTAGACACGGTACTTGT
GAAAGATCAGAAGCTGGTGTTTGTGTATCTACTAGTGGTAGATGGGTACTTAATAATGAT
TATTACAGATCTTTACCAGGAGTTTTTTGTGGTGTAGATGCTGTAAATTTACTTACTAAT
ATGTTCACACCACTAATTCAACCTATCGGTGCTTTGGACATATCAGCATCTATTGTAGCC
GGCGGTATTGTTGCTATCGTAGTAACATGCCTTGCCTACTACTTTATGAGGTTTAGAAGA
GCTTTTGGTGAATACAGCCATGTAGTTGCCTTTAATACTTTACTATTCCTTATGTCATTC
ACTGTACTCTGTTTAACACCAGTTTACTCATTTTTACCTGGCGTTTATTCTGTTATTTAC
TTGTACTTGACATTTTATCTTACTAATGATGTTTCTTTCTTAGCACATATCCAGTGGATG
GTTATGTTCACACCTTTAGTACCTTTCTGGATAACAATTGTTTATGTCATTTGTATTTCC
ACAAAGCATTTTTACTGGTTCTTTAGTAACTACCTAAAAAGGCGTGTAGTCTTTAATGGT
GTTTCCTTTAGTACTTTTGAAGAAGCTGCGTTATGCACTTTCTTATTAAATAAGGAAATG
TATCTAAAATTGCGTAGTGATGTACTTCTACCTCTTACGCAATATAATAGATATTTAGCC
CTTTATAATAAGTACAAGTATTTTAGTGGAGCCATGGATACAACTAGCTACAGAGAAGCT
GCTTGTTGTCATCTTGCAAAAGCTCTCAATGATTTCAGTAATTCAGGTTCTGATGTTCTT
TATCAACCACCACAAACCTCTATCACCTCGGCTGTTTTGCAGAGTGGTTTTAGAAAAATG
GCATTCCCATCAGGTAAAGTTGAGGGTTGCATGGTACAAGTTACTTGTGGTACAACCACA
CTTAATGGTCTTTGGCTTGATGATGTAGTCTACTGTCCAAGACATGTGATCTGCACCTCT
GAAGACATGCTTAATCCTAATTATGAAGACTTACTTATCCGCAAGTCTAATCATAATTTC
TTGGTACAGGCTGGTAATGTCCAACTTAGAGTTATTGGACATTCTATGCAAAATTGTGTG
CTTAAGCTTAAGGTAGATACTGCCAATACTAAGACGCCTAAGTATAAGTTTGTTCGCATT
CAACCTGGACAGACTTTTTCAGTGTTAGCTTGTTACAATGGTTCACCATCTGGTGTTTAC
CAGTGTGCTATGAGACCTAACTTTACAATTAAGGGTTCATTCCTTAATGGTTCTTGTGGT
AGTGTTGGTTTTAACATAGATTATGACTGTGTCTCTTTTTGTTACATGCACCATATGGAA
TTACCAACTGGAGTTCATGCTGGCACAGACTTAGAAGGTACCTTCTATGGACCTTTTGTT
GACAGACAAACAGCACAAGCAGCTGGTACGGACACAACTATCACAGTCAATGTTTTAGCT
TGGTTGTACGCTGCTGTTATAAATGGAGACAGGTGGTTTCTCAATCGATTTACCACAACT
CTTAATGATTTTAACCTCGTGGCTATGAAGTACAATTATGAACCTCTAACACAGGACCAT
GTTGACATACTAGGACCTCTTTCTGCTCAAACCGGAATTGCCGTTTTAGATATGTGTGCT
TCACTAAAAGAATTACTGCAAAATGGTATGAATGGACGTACCATATTGGGTAGTGCTTTA
TTAGAAGATGAATTTACACCTTTTGATGTTGTTAGACAATGCTCAGGTGTTACTTTCCAA
AGTGCAGTAAAAAGAACAATCAAGGGCACACACCATTGGTTGTTACTTACAATTTTGACT
TCACTTTTAGTTTTAGTCCAGAGTACTCAATGGTCTTTGTTCTTTTTTGTGTATGAAAAT
GCCTTTTTGCCTTTTGCTATGGGTATTATTGCTATGTCTGCTTTTGCAATGATGTTTGTT
AAACATAAGCATGCATTCCTCTGTTTGTTCTTGTTACCTTCTCTTGCTACTGTAGCTTAC
TTTAATATGGTCTATATGCCTGCTAGTTGGGTGATGCGCATTATGACATGGTTGGATATG
GTTGATACTAGTTTGTCTGGTTTCAAGCTAAAAGACTGTGTTATGTATGCATCAGCCGTA
GTGTTACTAATCCTTATGACAGCAAGAACTGTGTATGATGATGGTGCTAGGAGGGTGTGG
ACACTTATGAATGTCTTGACACTCGTCTATAAAGTTTATTATGGTAATGCTTTAGATCAA
GCTATTTCCATGTGGGCTCTTATAATCTCTGTTACTTCTAACTACTCGGGTGTAGTTACA
ACTGTCATGTTCTTGGCCAGAGGTATTGTTTTTATGTGTGTTGAGTATTGCCCTATTTTC
TTCATAACTGGTAATACACTTCAGTGTATAATGCTAGTTTATTGTTTCTTAGGCTATTTC
TGTACTTGTTACTTTGGTCTCTTTTGTTTACTCAACCGTTACTTTAGACTGACTCTTGGT
GTTTATGATTATTTGGTTTCCACACAAGAGTTTAGGTATATGAATTCACAGGGATTGCTC
CCACCAAAGAATAGCATAGATGCCTTTAAACTCAACATCAAATTGTTGGGTGTTGGAGGT
AAACCTTGTATTAAAGTAGCCACTGTACAGTCTAAAATGTCAGATGTAAAGTGCACGTCA
GTAGTCTTACTCTCAGTTTTGCAACAACTTAGAGTAGAATCATCATCTAAATTGTGGGCT
CAATGTGTTCAGTTACACAATGACATACTCTTAGCTAAAGATACTACTGAAGCCTTTGAA
AAAATGGTTTCACTACTTTCTGTCTTGCTTTCCATGCAGGGTGCTGTAGACATAAACAAG
CTTTGTGAAGAAATGCTTGACAACAGGGCAACCTTACAAGCTATAGCCTCAGAGTTTAGT
TCTCTTCCATCATATGCAGCTTTTGCTACCGCTCAAGAAGCTTATGAGCAGGCTGTTGCT
AATGGTGACTCTGAAGTTGTCCTTAAAAAGTTGAAGAAGTCTTTGAATGTGGCTAAATCT
GAATTTGACCGTGATGCAGCCATGCAACGCAAGTTGGAAAAGATGGCTGATCAAGCTATG
ACCCAAATGTATAAACAGGCTAGATCTGAAGACAAGAGGGCAAAAGTTACTAGTGCTATG
CAGACAATGCTTTTCACTATGCTTAGAAAGTTGGATAATGATGCACTCAACAACATTATC
AACAATGCAAGAGATGGTTGTGTTCCATTGAACATAATACCTCTTACAACAGCAGCCAAA
TTAATGGTTGTCATACCAGACTATAACACATATAAAAATACGTGTGATGGTACAACATTT
ACTTATGCATCGGCATTGTGGGAAATCCAACAGGTTGTTGATGCAGATAGTAAAATTGTT
CAACTTAGTGAAATTAGCATGGACAATTCACCTAATTTAGCATGGCCTCTTATTGTAACA
GCTTTAAGGGCCAATTCTGCTGTCAAATTACAGAATAATGAGCTTAGTCCTGTTGCACTA
CGACAGATGTCTTGTGCTGCCGGTACTACACAAACTGCTTGCACTGATGACAATGCGTTA
GCTTACTACAACACAACAAAGGGAGGTAGGTTTGTACTTGCATTGTTATCCGATTTACAG
GATTTGAAATGGGCTAGATTCCCTAAGAGTGATGGAACTGGTACTATCTATACAGAACTG
GAACCACCTTGTAGGTTTGTTACAGACACACCTAAAGGTCCTAAAGTGAAGTATTTATAC
TTTATTAAAGGATTAAACAATCTAAATAGAGGTATGGTACTTGGTAGTTTAGCTGCTACA
GTACGTTTACAAGCTGGTAATGCAACAGAAGTGCCTGCCAATTCAACTGTACTATCTTTC
TGTGCTTTTGCTGTAGATGCCGCTAAAGCGTACAAAGACTATCTAGCTAGTGGGGGACAA
CCAATCACTAATTGTGTTAAGATGTTGTGTACACACACTGGTACTGGTCAGGCAATAACA
GTTACACCAGAAGCCAATATGGATCAAGAATCCTTTGGTGGTGCATCGTGTTGTCTGTAC
TGTCGTTGCCACATAGATCATCCAAATCCTAAAGGATTTTGTGACTTAAAAGGTAAGTAT
GTACAAATACCTACGACTTGTGCTAATGACCCTGTGGGTTTTACACTTAAAAACACAGTC
TGTACCGTCTGCGGTATGTGGAAAGGTTATGGCTGTAGTTGTGATCAACTCCGCGAACCC
ATGCTTCAGTCAGCTGATGCACAATCGTTTTTAAACGGGTTTGCGGTGTAAGTGCAGCCC
GTCTTACACCGTGCGGCACAGGCACTAGCACTGATGTCGTGTACAGGGCTTTTGACATCT
ACAATGATAAAGTAGCTGGTTTTGCTAAATTCTTAAAAACTAATTGTTGTCGCTTCCAAG
AAAAAGACGAGGATGACAATTTAATTGATTCTTACTTTGTAGTTAAGAGACACACTTTCT
CTAACTACCAACATGAAGAAACAATTTATAATTTACTTAAGGATTGTCCAGCTGTTGCTA
AACACGACTTCTTTAAGTTTAGAATAGACGGTGACATGGTACCACATATATCACGTCAAC
GTCTTACTAAATACACAATGGCAGACCTCGTCTATGCTTTAAGGCATTTTGACGAAGGCA
ATTGTGATACATTAAGAGAAATACTTGTCACATACAATTGTTGTGACGATGATTATTTCA
ATAAAAAAGACTGGTATGATTTTGTAGAAAACCCAGATATATTACGCGTATACGCCAACT
TAGGTGAACGTGTACGCCAAGCTTTGTTAAAAACAGTACAATTCTGTGATGCCATGCGAG
ATGCTGGTATTGTAGGTGTACTAACATTAGATAATCAAGATCTCAATGGTAACTGGTATG
ATTTCGGTGACTTCATACAAACCACTCCAGGTAGTGGAGTTCCTATTGTAGATTCTTATT
ATTCATTGTTAATGCCTATACTAACTTTAACTAGGGCATTAACTGCAGAGTCACATGTTG
ACACTGACTTAACAAAGCCCTACATTAAGTGGGATTTGTTAAAATATGACTTTACGGAAG
AGAGGTTAAAACTCTTTGACCGTTATTTTAAATATTGGGATCAGACATACCACCCAAATT
GTGTTAACTGTTTGGATGACAGATGCATTCTGCATTGTGCAAACTTTAACGTTTTATTCT
CTACAGTGTTCCCACCTACAAGTTTTGGACCTCTAGTGAGAAAAATATTTGTTGATGGTG
TTCCATTTGTAGTTTCAACTGGATACCACTTCAGGGAGCTAGGTGTTGTACATAATCAGG
ATGTAAACTTACATAGCTCTAGACTTAGTTTTAAGGAATTACTTGTGTATGCTGCTGACC
CTGCTATGCACGCTGCTTCTGGTAATTTATTACTAGATAAACGCACTACGTGCTTCTCAG
TAGCTGCACTTACTAACAATGTTGCTTTTCAAACTGTCAAACCCGGTAATTTTAACAAAG
ACTTCTATGACTTTGCTGTGTCTAAGGGTTTCTTTAAGGAAGGAAGTTCTGTTGAATTAA
AACACTTCTTCTTTGCTCAGGATGGTAATGCTGCCATCAGCGATTATGACTACTATCGTT
ATAATCTACCAACAATGTGTGATATCAGACAACTCCTATTTGTAGTTGAAGTTGTTGATA
AGTACTTTGATTGTTACGATGGTGGCTGTATTAATGCTAACCAAGTCATCGTCAACAACC
TAGACAAATCAGCTGGTTTTCCATTTAATAAATGGGGTAAGGCTAGACTCTATTACGATT
CAATGAGTTACGAGGATCAAGATGCACTTTTCGCATATACAAAACGTAATGTCATCCCTA
CTATAACTCAAATGAATCTTAAGTATGCCATTAGTGCAAAGAATAGAGCTCGCACCGTAG
CTGGTGTCTCTATCTGTAGTACTATGACCAATAGACAGTTTCATCAAAAATTATTGAAAT
CAATAGCCGCCACTAGAGGAGCTACTGTAGTAATCGGAACAAGCAAATTTTATGGTGGTT
GGCATAACATGTTAAAAACTGTTTACAGTGATGTAGAAAACCCTCATCTTATGGGTTGGG
ATTACCCTAAATGTGATAGAGCCATGCCTAACATGCTTAGAATTATGGCCTCACTTGTTC
TTGCTCGCAAACATACAACGTGCTGTAGCTTGTCACACCGTTTCTATAGATTAGCTAATG
AGTGTGCTCAAGTATTGAGTGAAATGGTCATGTGTGGCGGTTCACTATATGTTAAACCAG
GTGGAACCTCATCAGGAGATGCCACAACTGCTTATGCTAATAGTGTCTTTAACATTTGTC
AAGCTGTTACGGCCAATGTTAATGCACTTTTATCTACTGATGGTAACAAAATTGCCGATA
AGCACGTCCGCAATTTACAACACAGACTTTATGAGTGTCTCTATAGAAATAGAGATGTTG
ACACAGACTTTGTGAATGAGTTTTACGCATATTTGCGTAAACATTTCTCAATGATGATAC
TTTCTGATGATGCTGTTGTGTGTTTCAATAGCACTTATGCATCTCAAGGTCTAGTGGCTA
GCATAAAGAACTTTAAATCAGTTCTTTACTATCAAAACAACGTTTTTATGTCTGAAGCAA
AATGTTGGACTGAGACTGACCTTACTAAAGGACCTCATGAATTTTGCTCTCAACATACAA
TGCTAGTTAAACAGGGTGATGATTATGTGTACCTCCCTTACCCGGATCCATCACGAATCT
TAGGGGCTGGCTGTTTTGTAGATGATATCGTAAAAACAGATGGTACACTGATGATTGAAC
GGTTTGTGTCTTTAGCTATAGATGCTTACCCACTTACTAAACATCCTAATCAGGAGTATG
CTGATGTCTTTCACTTGTACTTACAATACATAAGAAAGTTACATGATGAGTTAACAGGAC
ATATGTTAGACATGTATTCTGTTATGCTTACTAATGATAACACTTCAAGGTATTGGGAAC
CTGAGTTTTATGAGGCTATGTACACACCGCATACAGTCTTACAGGCTGTTGGGGCTTGTG
TTCTTTGCAATTCACAGACTTCATTAAGATGTGGTGCTTGCATACGTAGACCATTCTTAT
GCTGTAAATGCTGTTACGACCACGTCATATCTACATCACATAAATTAGTCTTGTCTGTTA
ATCCGTATGTTTGCAATGCTCCAGGTTGTGATGTCACAGATGTGACTCAACTTTACTTAG
GAGGTATGAGCTATTATTGTAAATCACATAAACCACCCATTAGTTTTCCGTTGTGTGCTA
ATGGACAAGTTTTTGGTTTATATAAGAATACATGTGTTGGTAGCGATAATGTTACTGACT
TTAACGCAATTGCAACATGTGATTGGACAAATGCTGGTGATTACATTTTAGCTAACACCT
GTACTGAAAGACTCAAGCTTTTCGCAGCAGAAACGCTCAAAGCTACTGAGGAGACATTTA
AACTGTCTTATGGTATTGCCACTGTACGTGAAGTGCTGTCTGACAGAGAATTGCATCTTT
CATGGGAAGTTGGTAAACCTAGACCACCACTTAACCGAAATTATGTCTTTACTGGTTATC
GTGTAACTAAAAACAGTAAAGTACAAATAGGAGAGTACACCTTTGAAAAAGGTGACTATG
GTGATGCTGTTGTCTACCGAGGTACAACAACTTACAAACTAAATGTTGGTGACTATTTTG
TGCTGACATCACATACAGTAATGCCATTAAGTGCACCTACACTAGTGCCACAAGAGCACT
ATGTTAGAATTACTGGCTTATACCCAACACTCAATATTTCAGATGAGTTTTCTAGCAATG
TTGCAAATTATCAAAAGGTTGGTATGCAAAAGTATTCTACACTCCAAGGACCACCTGGTA
CTGGTAAGAGTCATTTTGCTATTGGCTTAGCTCTCTACTACCCTTCTGCTCGCATAGTGT
ACACAGCTTGCTCTCATGCCGCTGTTGATGCACTATGTGAGAAGGCATTAAAATATTTGC
CTATAGATAAATGTAGTAGAATTATACCTGCACGTGCTCGTGTAGAGTGTTTTGATAAAT
TCAAAGTGAATTCAACATTAGAACAGTACGTCTTTTGTACTGTAAATGCATTGCCTGAGA
CGACTGCAGATATAGTTGTCTTTGATGAAATTTCAATGGCTACAAATTATGATTTGAGTG
TTGTCAATGCTAGATTACGTGCTAAGCACTATGTGTACATTGGCGACCCTGCTCAATTAC
CAGCACCACGCACATTGCTAACTAAGGGCACACTAGAACCAGAATATTTCAATTCAGTGT
GTAGACTCATGAAAACTATAGGTCCAGACATGTTCCTTGGAACTTGTCGGCGTTGTCCTG
CTGAAATTGTTGACACTGTGAGTGCTTTGGTTTATGATAATAAGCTGAAAGCACATAAAG
ACAAATCAGCTCAATGCTTTAAAATGTTTTATAAGGGTGTTATTACTCATGATGTTTCAT
CTGCAATTAACAGGCCACAAATAGGCGTGGTAAGAGAATTTCTTACACGTAATCCTACTT
GGAGAAAAGCTGTCTTCATTTCACCTTATAATTCACAGAATGCTGTAGCCTCAAAGATTT
TGGGACTACCAACTCAAACTGTTGATTCATCACAGGGTTCAGAATATGACTATGTCATAT
TCACTCAAACCACTGAGACAGCTCACTCTTGTAATGTAAACAGATTTAATGTTGCTATTA
CTAGAGCAAAAGTAGGCATACTTTGCATAATGTCTGATAGAGACCTTTATGACAAGTTGC
AATTTACAAGTCTTGAGATTCCACGTAGGAATGTGGCAACTTTACAAGCTGAAAATGTAA
CAGGACTTTTTAAGGATTGTAGTAAGGTAATCACTGGGTTACACCCAACACAGGCACCTA
CACACCTCAGTGTTGACACTAAATTCAAAACTGAAGGTTTATGTGTTGACATACCTGGTA
TACCTAAGGACATGACCTATAGAAGACTCATCTCTATGATGGGTTTCAAAATGAATTACC
AAGTTAATGGTTACCCTAATATGTTTATCACCCGTGAGGAAGCCGTAAGACATGTACGTG
CATGGATTGGCTTTGATGTCGAGGGGTGTCATGCTACTAGAGAAGCTATTGGTACTAATT
TACCTTTACAGCTAGGCTTTTCTACAGGTGTTAACCTAGTTGCTGTACCTACAGGCTATG
TTGATACACCTAATAATACAGATTTTTCCAGAGTTAGTGCTAAACCACCACCTGGAGATC
AGTTTAAACATCTTATACCACTTATGTATAAAGGACTTCCTTGGAATGTAGTGCGTATAA
AGATTGTACAAATGTTAAGTGATACACTTAAAAATCTCTCTGACAGAGTCGTGTTTGTCT
TATGGGCACATGGCTTTGAATTAACATCTATGAAGTATTTTGTGAAAATAGGACCTGAGC
GCACTTGTTGTCTATGTGATAAACGTGCCACATGCTTTTCCACTGCTTCAGACACTTATG
CCTGTTGGCATCATTCTATTGGATTTGATTATGTCTATAATCCGTTTATGATTGATGTTC
AACAATGGGGTTTTACAGGTAACCTACAAAGCAACCATGATCGCTATTGTCAGGTTCATG
GTAATGCACATGTAGCTAGTTGTGATGCAATCATGACTAGATGTCTAGCTGTCCACGAGT
GCTTTGTTAAGCGTGTTGACTGGACTATTGAATACCCTATAATTGGTGATGAACTGAAGA
TTAATGCGGCTTGTAGAAAGGTTCAACACATGGTTGTTAAAGCTGCATTATTAGCAGACA
AATTTCCAGTTCTTCATGACATTGGTAACCCTAAAGCTATTAAGTGTGTACCTCAAGCTG
ATGTAGAATGGAAGTTCTATGACGCACAGCCTTGTAGTGACAAAGCTTATAAAATAGAAG
AATTATTCTATTCTTATGCCACACATTCTGACAAATTCACAGATGGTGTATGCCTATTTT
GGAATTGCAATGTCGATAGATATCCTGCTAATTCCATTGTTTGTAGATTTGACACTAGAG
TGCTATCTAACCTTAACTTGCCTGGTTGTGATGGTGGCAGTTTGTATGTAAATAAACATG
CATTCCACACACCAGCTTTTGATAAAAGTGCTTTTGTTAATTTAAAACAATTACCATTTT
TCTATTACTCTGACAGTCCATGTGAGTCTCATGGAAAACAAGTAGTGTCAGATATAGACT
ATGTACCACTAAAGTCTGCTACGTGCATAACACGTTGCAATTTAGGTGGTGCTGTCTGTA
GACATCATGCTAATGAGTACAGATTGTATCTTGATGCTTACAACATGATGATCTCAGCTG
GCTTTAGCTTGTGGGTTTACAAACAATTTGATACTTACAACCTCTGGAATACTTTTACAA
GACTTCAGAGTTTAGAAAATGTGGCTTTTAATGTTGTAAATAAAGGACACTTTGATGGAC
AACAGGGTGAAGTACCAGTTTCCATCATTAATAACACTGTTTACACAAAAGTTGATGGTG
TTGATGTAGAACTATTTGAAAATAAAACAACATTACCTGTTAATGTAGCATTTGAGCTCT
GGGCTAAGCGCAATATTAAACCAGTACCAGAGGTGAAAATACTCAATAATTTGGGTGTGG
ACATTGCTGCTAATACTGTGATTTGGGACTACAAAAGAGATGCTCCAGCACATATATCTA
CTATTGGTGTTTGTTCTATGACTGACATAGCCAAGAAACCAACTGAAAATATTTGTGCAC
CACTCACTGTCTTTTTCGATGGTAGAGTCAATGGTCAAGTAGACTTGTTTAGAAATGCCC
GTAATGGTGTTCTTATTACAGAAGGTAGTGTTAAAGGTTTACAACCATCTGTAGGTCCTA
AACAAGCCAGTCTTAATGGAGTCACATTGATTGGAGAAGCCTTAAAAACACAGTTCAATT
ATTACAAGAAAGTTAATGGTGTTGTTCAACAACTACCTGAAACTTACTTTACCCAAAGTA
GAAATTTAAAAGAATTCAAACCCAGGAGTCAAATGGAAATTGATTTCTTAGAATTAGCTA
TGGATGAATTCATTGAACGGTATAAACTAGAAGGTTATGCCTTCGAACATATCGTCTATG
GAGATTTTAGTCATAGGCAGTTAGGTGGTTTACATCTACTGATTGGACTAGCTAAACGTT
CTAAGGAATCACCTCTTGAATTAGAAGATTTTATTCCTATGGACAGTACAGTTAAAAATT
ACTTCATAACAGATGCGCAAACAGGTTCATCTAAGTGTGTGTGTTCTGTTATTGATTTAT
TACTTGATGATTTTGTTGAAATAATAAAATCGCAGGATTTATCTGTAGTTTCTAAGGTGG
TCAAAGTGACCATTGACTATACAGAAATTTCATTTATGCTTTGGTGTAAAGATGGACATG
TTGAAACATTTTACCCAAAATTACAATCTAGTCAAGCGTGGCAACCGGGTGTTGCTATGC
CTAATCTCTACAAAATGCAAAGAATGTTACTAGAAAAGTGTGACCTTCAAAATTATGGTG
ATAGTGCAACATTACCTAAAGGCATAATGATGAATGTCGCAAAATATACTCAACTGTGTC
AGTATTTAAATACACTTACTTTAGCTGTACCCTATAATATGAGGGTTATACATTTTGGTG
CTGGTTCTGATAAAGGAGTTGCACCTGGTACAGCTGTTTTAAGACAGTGGTTGCCTACGG
GTACACTACTTGTCGATTCAGATCTTAATGACTTTGTCTCTGATGCAGATTCAACTTTGA
TTGGTGATTGTGCAACTGTACATACAGCTAATAAATGGGATCTCATTATTAGTGATATGT
ACGATCCTAAGACTAAAAATGTTACAAAAGAAAATGATTCCAAAGAGGGATTTTTCACTT
ACATTTGTGGATTTATACAACAAAAGCTAGCCCTTGGAGGTTCTGTAGCTATAAAGATAA
CAGAGCATTCTTGGAATGCCGATCTTTATAAGCTTATGGGACATTTCGCATGGTGGACTG
CTTTTGTTACTAATGTAAATGCATCTTCATCTGAAGCATTTTTAATTGGGTGTAATTACC
TTGGCAAACCGCGTGAACAGATAGATGGTTATGTCATGCATGCAAATTACATATTTTGGA
GGAATACAAACCCAATTCAGTTGTCTTCCTATTCTTTATTTGACATGAGTAAATTCCCCC
TTAAATTAAGGGGTACTGCAGTTATGTCTTTGAAAGAAGGTCAAATCAATGATATGATTT
TATCTCTTCTTAGTAAAGGTAGACTTATAATTAGAGAAAACAATAGAGTTGTTATTTCTA
GTGATGTTCTTGTTAACAACTAAACGAACCATGTTTGTTTTTCTTGTTTTATTGCCACTA
GTTTCTAGTCAGTGTGTTAATCTAACAACTAGAACTCAGTTACCTCCTGCATACACCAAC
TCATCCACCCGTGGTGTCTATTACCCTGACAAAGTTTTCAGATCTTCAGTTTTACATTTA
ACTCAGGATTTGTTTTTACCTTTCTTCTCCAATGTGACCTGGTTCCATGCTATACATGTT
TCAGGGACCAATGGTATTAAAAGGTTTGATAACCCAGTTCTGCCATTCAACGATGGCGTC
TATTTTGCTTCCACTGAGAAGTCTAATATAATAAGAGGATGGATTTTTGGTACTACCTTA
GATTCGAAGACCCAGTCTCTACTTATTGTTAATAACGCTACTAATGTTGTTATTAAAGTC
TGTGAATTTCAATTTTGTAATGATCCATTTTTGGGTGTTTATTACCACAAAAACAACAAA
AGTTGGATGGAAAGTGAGTTCAGAGTTTACTCTAGTGCGAATAATTGCACTTTTGAGTAT
GTCTCTCAGCCTTTTCTTATGGACCTTGAAGGAAAACAGGGTAATTTCAAAAATCTTAGG
GAATTCGTGTTTAAGAATATTGATGGTTATTTCAAAATATATTCTAAACATACGCCTATT
AATTTAGTGCGTGATCTTCCCCCTGGTTTTTCAGCTTTAGAACCATTGGTAGATCTGCCA
ATAGGTATTAACATCACTAGGTTTCAAACTTTACTTGCTTTACATAGAAGCTATTTGACT
CCTGGTGATTCTTCTTCAGGTTGGACAGCTGGTGCTGCAGCTTATTATGTGGGTTATCTT
CAACCAAGGACTTTTCTACTAAAATATAATGAGAATGGAACCATTACAGATGCTGTAGAC
TGTGCACTTGACCCTCTTTCAGAAACAAAGTGTACGTTAAAATCCTTCACTGTTGAAAAA
GGAATTTATCAAACCTCTAACTTTAGAGTCCAACCAACAGATTCTATTGTTAGATTCCCA
AATATTACAAACTTATGTCCTTTTGGTGAAGTTTTTAACGCCACCACATTCGCATCAGTT
TATGCTTGGAACAGAAAGAGAATTAGCAACTGTGTTGCTGATTACTCTGTCCTATATAAT
TCCACTTCATTTTCTACCTTTAAATGTTATGGAGTGTCTCCTACTAAATTAAATGATCTC
TGCTTTACTAATGTTTATGCAGACTCATTTGTGATTACAGGTGATGAAGTCAGACAAATT
GCGCCAGGACAAACTGGAAAGATTGCTGACTACAATTATAAACTACCAGATGATTTTACT
GGTTGTGTTATAGCTTGGAATTCTAAGCATATTGATGCAAAAGAGGGCGGTAATTTTAAC
TATCTTTACCGTCTCTTTAGAAAAGCTAATCTTAAACCCTTTGAGAGGGATATCTCAACT
GAAATTTACCAAGCAGGCAGCAAACCTTGTAATGGTCAAACTGGTCTAAATTGCTACTAC
CCACTTTATAGATATGGATTTTACCCTACTGATGGTGTTGGTCACCAACCTTATAGGGTA
GTAGTACTTTCTTTTGAACTTCTAAATGCACCAGCAACTGTTTGTGGACCTAAGAAGTCT
ACTAACTTGGTTAAAAATAAATGTGTCAATTTCAACTTTAATGGTTTAACTGGCACAGGT
GTCCTCACAGAGTCTAATAAAAAGTTTCTACCTTTCCAACAATTTGGTAGAGACATTGCA
GACACTACTGATGCCGTCCGTGATCCACAGACACTTGAGATTCTTGACATTACACCATGT
TCTTTTGGTGGTGTCAGTGTTATAACACCTGGAACAAATGCCTCTAACCAGGTTGCTGTT
CTTTATCAGGATGTTAACTGCACAGAAGTCCCTGTTGCTATCCATGCAGACCAACTTACT
CCCACTTGGCGTGTTTACTCCACAGGTTCTAATGTTTTTCAAACACGTGCAGGTTGTTTA
ATAGGGGCTGAACATGTCAATAACTCGTATGAGTGTGACATACCTATTGGTGCAGGAATA
TGCGCCAGTTATCAGACTCAAACTAATT------------CACGTAGTGTGGCCAGTCAA
TCTATTATTGCCTACACTATGTCACTTGGTGCAGAAAATTCAGTTGCTTATTCTAATAAC
TCTATTGCCATACCTACAAATTTTACTATTAGTGTGACCACTGAAATTCTACCTGTGTCT
ATGACAAAGACATCGGTAGACTGTACAATGTATATTTGTGGTGATTCAACTGAGTGCAGC
AACCTTTTGTTGCAATATGGTAGTTTTTGCACACAATTAAATCGTGCTTTAACTGGAATA
GCTGTTGAACAGGACAAAAATACTCAAGAAGTTTTTGCTCAAGTTAAACAAATTTATAAG
ACACCACCAATTAAAGATTTTGGTGGTTTCAATTTTTCACAAATATTACCAGATCCATCA
AAACCAAGCAAGAGGTCATTTATTGAGGATTTACTTTTCAATAAAGTGACACTTGCTGAT
GCTGGCTTCATCAAACAATATGGTGATTGCCTTGGTGATATTGCTGCTAGGGATCTTATT
TGTGCTCAAAAGTTCAATGGCCTTACTGTTCTGCCACCTTTGCTCACAGATGAAATGATC
GCTCAATACACTTCTGCACTATTAGCAGGTACAATCACTTCTGGTTGGACTTTTGGTGCA
GGTGCTGCTTTACAAATACCATTTGCCATGCAAATGGCTTATAGGTTTAATGGTATTGGA
GTTACACAGAATGTTCTCTATGAGAACCAAAAATTGATTGCCAACCAGTTTAATAGTGCT
ATTGGCAAAATTCAAGACTCACTTTCTTCTACAGCAAGTGCACTTGGAAAACTTCAAGAT
GTTGTCAACCAAAATGCACAAGCTTTAAACACGCTTGTTAAACAACTTAGCTCCAATTTT
GGAGCTATTTCTAGCGTGTTAAATGATATCCTTTCACGTCTCGACAAAGTTGAGGCTGAA
GTGCAGATTGACAGGTTGATCACAGGCAGACTTCAAAGCTTGCAGACATATGTGACTCAA
CAATTAATTAGAGCTGCAGAAATCAGAGCTTCTGCCAATCTTGCTGCTACTAAAATGTCA
GAGTGTGTACTCGGACAATCAAAAAGAGTTGATTTTTGTGGAAAAGGCTATCATCTTATG
TCTTTCCCTCAGTCAGCACCTCATGGTGTAGTCTTCTTGCATGTGACATATGTCCCTGCA
CAAGAAAAGAACTTCACAACTGCTCCTGCCATTTGTCATGATGGAAAAGCACACTTTCCA
CGTGAAGGTGTTTTCGTTTCAAATGGCACACACTGGTTTGTTACACAAAGGAATTTTTAT
GAACCACAAATTATTACAACAGACAACACATTTGTCTCTGGTAGCTGTGATGTTGTAATA
GGAATTGTCAACAACACAGTTTATGATCCTTTGCAACCAGAACTTGATTCATTCAAGGAG
GAGTTGGATAAATACTTTAAAAATCATACATCACCTGATGTAGATTTAGGTGACATTTCT
GGCATTAATGCTTCAGTTGTCAATATTCAAAAGGAAATTGACCGCCTCAATGAGGTTGCC
AAAAATCTAAATGAATCTCTCATCGATCTCCAAGAACTTGGAAAGTATGAACAGTATATA
AAATGGCCATGGTACATTTGGCTAGGTTTTATAGCTGGCTTGATTGCCATAATAATGGTC
ACGATTATGCTTTGCTGTATGACCAGTTGCTGCAGTTGTCTCAAGGGCTGTTGTTCTTGC
GGATCTTGCTGCAAATTTGATGAAGACGACTCTGAGCCAGTGCTCAAAGGAGTCAAATTA
CATTACACATAAACGAACTT-ATGGATTTGTTTATGAGAATTTTCACACTTGGAACTGTA
ACTTTGAAACAAGGTGAAATTAAGGATGCTACTCCTTCAGATTCTGTTCGCGCTACTGCA
ACGATACCGATACAAGCCTCACTCCCTTTCGGATGGCTTATTGTTGGCGTTGCATTTCTT
GCTGTTTTTCAAAGCGCTTCCAAGATCATAACCCTTAAAAAGAGATGGCAACTAGCACTC
TCTAAGGGTATTCACTTTATTTGCAACTTGCTGCTGCTGTTTGTAACAGTTTACTCACAT
CTTTTGCTCGTTGCTGCTGGTCTTGAAGCCCCATTCCTCTACCTCTACGCTTTAGTCTAC
TTCTTGCAGAGTATAAACTTTGTAAGAATAATAATGAGGCTTTGGCTTTGCTGGAAATGC
CGTTCCAAAAACCCATTACTCTATGATGCTAACTACTTCCTTTGTTGGCATACTAATTGT
TATGACTATTGTATACCTTACAATAGTGTAACTTCTTCAATTGTCATTACTTCAGGTGAT
GGCACAACAAGTCCTATTTCTGAACATGACTACCAGATTGGTGGTTATACTGAAAAATGG
GAGTCTGGAGTAAAAGACTGTGTTGTATTACACAGTTACTTCACTTCAGATTATTACCAG
CTGTACTCAACTCAATTGAGCACAGACACTGGTGTTGAACATGTTACCTTCTTCATCTAC
AATAAAATTGTTGATGAGCCTGAAGAACATGTCCAAATTCACACAATCGACGGTTCATCC
GGAGTTGTTAATCCAGCAATGGAACCAATTTATGATGAACCGACGACGACTACTAGCGTG
CCTTTGTAAGCACAAGCTGATGAGTACGAACTTATGTACTCATTCGTTTCGGAAGAGACA
GGTACGTTAATAGTTAATAGCGTACTTCTTTTTCTTGCTTTCGTGGTATTCTTGCTAGTC
ACACTAGCCATCCTTACTGCGCTTCGATTGTGTGCGTACTGCTGCAATATTGTTAACGTG
AGTCTTGTAAAACCTTCTTTTTACGTTTACTCTCGTGTTAAAAATCTGAATTCTTCTAGA
GTTCCTGATCTTCTGGTCTAAACGAACTAAATATTATATTAGTTTTTCTGTTTGGAACTT
TAATTTTAGCCATGGCAGAT---AACGGTACTATTACCGTTGAAGAGCTGAAAAAGCTCC
TTGAACAGTGGAATCTAGTAATAGGATTCCTATTTCTTACATGGATTTGTCTTCTACAAT
TTGCCTATGCCAACAGGAATAGGTTTTTGTATATAATTAAGTTAATTTTCCTCTGGCTGC
TTTGGCCAGTAACTTTAGCCTGCTTTGTGCTTGCTGCTGTTTACAGAATAAATTGGATCA
CTGGAGGAATCGCTATCGCAATGGCTTGTCTTGTAGGCTTGATGTGGCTGAGCTACTTCA
TTGCTTCTTTCAGGCTATTTGCACGTACGCGTTCCATGTGGTCATTCAATCCAGAAACTA
ACATTTTGCTCAACGTGCCACTCCATGGCACTATTTTGACCAGACCGCTTCTAGAGAGTG
AACTTGTAATCGGAGCTGTCATCCTTCGTGGACATCTTCGTATTGCTGGACACCATCTAG
GACGCTGTGACATCAAGGACCTGCCCAAAGAAATCACTGTTGCTACATCACGAACGCTTT
CTTATTACAAATTGGGAGCTTCACAGCGTGTAGCAGGTGATTCAGGTTTTGCTGCATACA
GTCGCTACAGGATTGGAAACTACAAATTAAACACAGACCATTCCAGTAGCAGTGACAATA
TTGCTTTGCTTGTACAGTAAGTGACAACAGATGTTTCATCTCGTTGACTTTCAGGTTACT
ATAGCAGAGATATTACTAATTATTATGAGGACTTTCAAAGTTTCCATTTGGAACCTTGAT
TACATCATAAACCTTATAATTAAAAATTTATCTAAGTCACTAACTGAGAATAAATATTCT
CAATTAGATGAAGAGCAACCAATGGAGATTGATT-AACGAACATGAAAATTATTCTTTTC
TTGGTACTGGTAACACTTGCTACTTGTGAGCTTTATCACTACCAAGAGTGTGTTAGAGGT
ACAACAGTACTTCTAAAAGAACCTTGCTCTTCTGGAACGTATGAAGGCAATTCACCATTC
CATCCTCTAGCTGATAATAAATTTGCACTGACTTGCTTTAGCACTCAATTTGCTTTTGCT
TGTCCTGACGGCGTGAAACACGTCTATCAGTTACGTGCCAGATCAGTTTCACCCAAACTG
TTCATCAGACAAGAGGAAGTTCAAGAACTTTACTCACCAATTTTTCTTATCATTGCAGCA
ATAGTGTTTATAACACTTTGCTTCACACTCAAAAGAAAAACAGAATGAGTGAACTTTCAT
TAATTGACTTCTATTTGTGCTTTTTAGCCTTTCTGCTATTCCTTGTTTTAATTATGCTTA
TTATCTTTTGGTTCTCACTTGAACTGCAAGATCATAATGAAACTTGTCACGCCTAAACGA
ACATGAAACTTCTTGTTTTCTTAGGAATCCTCACAACAGTAACTGCATTTCACCAAGAAT
GTAGTTTACAGTCATGTGCTCAACACCAACCATATGTAGTTGATGACCCGTGTCCTATTC
ACTTCTATTCTAAATGGTACATTAGAGTAGGAGCTAGAAAATCAGCACCTTTAATTGAAT
TGTGCGTGGATGAGGTTGGTTCTAAATCACCCATTCAGTACATCGATATCGGCAATTATA
CAGTTTCCTGTTCACCTTTTACAATTAATTGCCAGGAGCCTAAATTGGGTAGTCTTGTAG
TGCGTTGTTCGTTCTATGAAGACTTTTTAGAGTATCATGACGTTCGTGTTGTTTTAGATT
TCATCTAAACGAACAAACTAAAATGTCTGATAATGGACCCCAAAACCAACGAAATGCACC
CCGCATTACGTTTGGTGGACCCTCAGATTCAACTGGCAGTAACCAGAATGGAGAACGCAG
TGGAGCACGACCAAAACAACGTCGGCCTCAAGGTTTACCCAATAATACTGCGTCTTGGTT
CACCGCTCTCACTCAACATGGCAAGGAAGACCTTAAATTCCCTCGAGGACAAGGCGTTCC
GATTAATACCAATAGCAGTCCAGATGACCAAATTGGCTACTACCGAAGAGCTACCAGACG
AATTCGTGGTGGTGACGGTAAAATGAAAGATCTCAGTCCAAGATGGTACTTTTACTACCT
AGGAACTGGGCCAGAAGCTGGACTTCCCTATGGTGCTAACAAAGACGGCATCATATGGGT
TGCAACTGAGGGAGCCTTGAATACACCAAAAGATCACATTGGCACCCGCAATCCTGCTAA
CAATGCTGCAATCGTGCTACAACTTCCTCAAGGAACAACATTGCCAAAAGGCTTCTACGC
AGAAGGGAGCAGAGGTGGCAGTCAAGCTTCTTCTCGCTCTTCATCACGTAGTCGCAACAG
TTCAAGAAACTCAACTCCAGGCAGCAGTAGGGGAACTTCCCCTGCTAGGATGGCTGGCAA
TGGCAGTGATGCTGCTCTTGCTTTGCTGCTGCTTGACAGATTGAACCAGCTTGAGAGCAA
AATGTCTGGTAAAGGCCAACAACAACAGAGCCAAACTGTCACTAAGAAATCTGCTGCAGA
GGCTTCTAAGAAACCTCGGCAAAAACGTACTGCCACCAAACAATACAATGTAACACAAGC
TTTTGGCAGACGTGGTCCAGAACAAACCCAAGGAAACTTTGGGGATCAAGAACTAATCAG
GCAAGGAACTGATTACAAACATTGGCCGCAAATTGCACAATTCGCTCCCAGCGCTTCAGC
ATTCTTCGGAATGTCGCGCATTGGCATGGAAGTCACACCTTCGGGAACGTGGTTGACCTA
TACAGGTGCCATTAAATTGGATGACAAAGATCCAAATTTCAAAGATCAAGTCATTTTGCT
GAATAAGCACATTGACGCATACAAAACATTCCCACCAACAGAGCCTAAAAAGGACAAAAA
GAAAAAGGCTGATGAAACTCAAGCCTTACCGCAGAGACAGAAGAAACAGCAAACTGTGAC
TCTTCTTCCTGCTGCAGATTTGGATGACTTCTCCAAACAATTGCAACAATCCATGAGCAG
TGCTGATTCAACTCAGGCCTAAACTCATGCAGACCACACAAGGCAGATGGGCTATATAAA
CGTTTTCGCTTTTCCGTTTACGATATATAGTCTACTCTTGTGCAGAATGAATTCTCGTAA
CTACATAGCACAAGTAGATGTAGTTAACCTTAATCTCACATAGCAATCTTTAATCAGTGT
GTAACATTAGGGAGGACTTGAAAGAGCCACCACATTTTCACCGAGGCCACGCGGAGTACG
ATCGAGGGTACAGTGAATAATGCTAGGGAGAGCTGCCTATATGGAAGAGCCCTAATGTGT
AAAATTAATTTTAGTAGTGCTAT-CCCATGTGATTTTAATAGCTTCTTAGGAGAATGACA
AAAAAAAAAAAAAAAAAAA-------------
>MT040335.1 Pangolin coronavirus isolate PCoV_GX-P5L, complete genome
GCTTTAACTTTTTACAAATCCCAGGTAGCAAAACCAACCAACTCTCGATCTCTTGTAGAT
CTGTTCTCTAAACGAACTTTAAAATCTGTGTGGCTGTCACTTGGCTGCATGCCTAGTGCA
CTCACGCAGTATAA-TAATAATTAATTACTGTCGTTGACAGGAAACGAGTAACTCGTCCG
TCTTCTGCAGACTGCTTACGGTTTCGTCCGTGTTGCAGTCGATCATCAGCATACCTAGGT
TTTGTCCGGGTGTGACCGAAAGGTAAGATGGAGAGCCTTGTCCCTGGTTTCAACGAGAAA
ACACACGTCCAACTCAGTTTGCCTGTTCTTCAGGTTCGCGACGTGCTAGTACGTGGCTTT
GGAGACTCCGTGGAGGAGGCTCTATCAGAGGCACGTCAACATCTTCTTGACGGCACTTGT
GGCATAATCGATGTTGAAAAGGGAGTACTCCCCCAACTCGAACAGCCCTATGTGTTTGTC
AAACGTTCTGATGCCCGAACTGCTCCTCACGGCCATGTAATGGTTGAATTGGTGGCAGAA
CTCGATGGTGTTCAGTACGGTCGTAGCGGTGAGACTCTTGGTGTTCTTGTACCACATGTT
GGTGAAACACCTGTTGCTTATCGCAAAATTCTTCTCCGTAAGAATGGTAATAAGGGAGCC
GGTGGTCATAGTTTCGGCATCGATCTAAAGTCTTATGACTTAGGTGACGAGCTTGGCACT
GATCCCATTGATGACTTTCAAGTCAACTGGAACACTAAACATGGCAGTGGTGTAACTCGT
GAGCTCATGCGTGAGCTTAATGGGGGCGCATACACTCGCTATGTAGACAATAACTTCTGT
GGCCCTGACGGCTACCCTCTTGAGTGCATCAAAGACTTATTAGCTCGTGCTGGAAAGTCT
TCTTGCTCTTTGTCCGAACAACTGGACTTTATTGACACTAAAAGAGGTGTGTACTGCTGC
CGTGAACATGAACATGAAATTGTTTGGTACACGGAACGCTCCGACAAGAGCTACGAATTA
CAGACACCTTTTGAAATCAAATTGGCAAAGAAATTTGACAATTTCACAGGGGAATGTCCA
AACTTTGTCTTCCCACTAAATTCTACAATCAAGACCATTCAACCACGTGTTGAAAAGAAA
AAGCTTGAGGGTTTTATGGGTAGAATTCGATCTGTCTATCCTGTTGCATCACCAAATGAA
TGCAACCCAATGCACCTTTCGACGCTTATGAAGTGTGAACATTGTAGTGAAACTTCATGG
CAAACTGGTGACTTCCTTAAAGCCACTTGTGAATTTTGTGGTACTGAAAATCAAGTCAAA
GAAGGACCTACCACTTGTGGTTACCTTCCTCAAAATGCTGTAGTAAAAATTTTTTGTCCA
GCATGTCATAATCCAGAAATGGGACCTGAGCACAGTCTCGCAGAATACCATAATGAATCT
GGTATTAAAACCACTCTTCGTAAAGGTGGTCGTACCAAAGCATTTGGAGGATGTGTGTTC
TCTTATGTGGGCTGTCACAACAAGTGTGCCTATTGGGTGCCTCGTGCTGCTGCTAACGTA
GGATGTAACCACACAGGAGTTGTGGGAGAAGGTTCTGAAAGTCTCAATGATAACCTTCTT
GAAATACTTACTAAGGAGAAAGTCAACATTAACATTGTTGGTGACTTTAAACTGACTGAA
GAGATCGCCATAATCTTGGCATCTTTTTCTGCATCCACGAGTGCTTTCGTGGAAACTGTG
AAGGGCTTGGATTACAAGTCTTTCAAACAAATTGTTGAATCCTGTGGTAACTTTAAAGTA
ACCAAGGGAAAATTCAAGAAGAATGCTTGGAATATTGGTGAACCAAAGTCCATACTGAGC
CCTCTGTATGCATTTCCCTCAGAAGCTGCTCGTGTGGTACGTTCCATTTTTTCACGCACT
CTTGAAACTGCTCAACACTCTGTGCGTGTCTTGCAAAAGGCCGCTATTACAATTCTGGAC
GGAATTTCACAGTACTCACTCAGATTGATTGATGCTATGTTGTTCACGTCTGAACTTACA
ACAGACAGTATCGTAGTGATGGCATACGTCACAGGTGGTGTTGTACAAATGACTACACAA
TGGCTTACCAATATTTTTGGTACTGTGTATGAAAAATTGAAACCTATTCTTGACTGGCTT
GAAGAGAAGTTCAAGGAAGGGATAGAGTTTCTTAAGGACGGTTGGGAGATTGTAAAATTC
ATCACAACCTGTTCTTGTGAAATCATTGGTGGACAGCTTGTAGCATTCACCACTGAACTT
AAAGACAGTGTGAAGAAATTTTTCAAACTGGTTAACAAATTTCTTGCTCTTTGTGCTGAT
TCCATCGTCATTGGTGGTGCAAAACTTAAAGCTTTGAATTTGGGAGAAACCTTTGTCGCA
CACTCCAGAGGACTCTACAAAAAGTGTGTGAAATCCAGAGGAGACTCTGGTTTACTCATG
CCTCTAAAAGCACCAAAAGAAGTTATCTTCCTTGATGGAGAAACTTTGCCTACAGAGGTA
CTTTCAGAAGAAGTAATACTAAAAACTGGTGAATTACAACCACTTGAGGAACCAACTGCA
CAGGCAGTTGAAGTACCACTCGTAGGTACACCAGTTTGCATTAATGGATTAATGCTGCTT
GAAATTAAAGATACTGAAAAGTATTGTGCTCTTGCACCTAACATGATGGTCACTAATAAT
ACCTTCACTCTAAAAGGTGGTGCACCAACCAAAGTCACATTTGGTGATGACACAGTCATT
GAAGTCCAAGGCTACAAGAATGTGAATATCACATTTGAATTGGATGAACGAGTAGATAAA
GTACTCAACGAAAAGTGCTCTAACTACACTGTAGAACTTGGAACCAACATAGATGAATTG
GCTTGTGTTGTAGCTGAGGCAGTAATAAAGACTTTGCAACCTGTTTCAGAATTACTTACA
CCGCTAGGCATTGACTTAGACGAGTGGGGTGTTGCAACCTATTACTTGTTTGACGAGTCT
GGTGAGTATACTTTGTCTTCACGTATGTATTGTTCATTCTATCCTCCAGATGAGGATTAT
GAAGAAGAATACAGCGAAGAGGAACAACCTGAACAACCAACTCAATATGAGTATGGTACT
GAATCTGATTACAAAGGTTTGCCTTTGGAATTTGGTGCATCTTCTG------TACAACAA
CAGGAAGAACAAGAAGAAGATTGGTTAGAAACTG---------AAGCTGAAGTGGTGGAA
CAAGAAGTTACACCAACTGAGCAAGAGGAAGAGCTACCAATCACTGAAATTGTTCCT---
---GCAGTGGAACAAACTACAATTGTAGAG---CTAGAATGTGATAATTTCACTGGTTAT
TTAAAACTCACTGATAATGTTTCCATTAAAAATGTGGATATTGTAAGTGAGGCTAAAAAT
GTAAAACCTACAATAGTGGTTAATGCTGCTAATGTACACCTAAAACATGGTGGTGGTGTT
GCTGGTGCTCTTAACAAAGCTACTAACAACGCTATGCAAATTGAGTCTGATGACTACATT
GCCAGAAATGGACCACTAAACGTGGGTGGTAGTTGTCTTCTAAATGGACACAATTTGGCT
AAAAACTGCCTTCATGTTGTTGGTCCTAATCTCAACAAGGGTGAAGACATTCAATTACTT
AAAGTTGCCTATGAAAATTTCAATCATCATGAAAAATTACTTGCACCACTTCTCTCAGCA
GGCATCTTTGGTGCACAACCAATACAGTCTTTGAAGGTGTGTATTGAAACAGTACGCACA
CAAGTCTTTTTAGCTGTCTTTGACAAGGACCTCTATGAAGAACTTGTAGCTAGCTTTTTA
GAAATGAAAAGTGAGACTAAAGTACAAGATCACTTTGACGTCGTTGAGACTAAGGTTG--
----AAATTACACCTGAAGAATCTGCTTCAAGTGAGAAACCTACCAAGGAAGAGCCTAAA
AAGGTGAAACCTTGTATTGAAGAAGTTACAACTACTCTAGAAGAAACTAAGTTTCTTACA
GAAAACTTGTTACTGTATGCAGACATTAATGGTAATCTGTATCCAGATTCAACCAGTCTT
GTGGAAAATGTTGATGTCACCTTCCTTAAAAAGGATGCTCCTTATATAGTAGGTGACATA
ATTACTAGTGGTAATTTAACAACCGTTGTCATACCAACAAAGAAAGCAGGTGGTACTACA
GAAATGCTTGCAAAGGCATTGCGTAAAGTACCTACTGACCATTATATAACCACCTACCCC
GGACAGGGTTGCGTTGGTTATACAATTGAGGAAGCAAAAACAGCTCTTAAGAAGAGTAAG
AGTGCTTATTATGTATTACCCTCTATAATTCCAAATAAGAAAGAAGAAATTCTTGGTACT
GTTTCTTGGAACTTGCGTGAAATGCTTACGCATGCTGAAGAAACACGTAAATTAATGCCT
ATTTGCATGGATACAAAGGCTATAATGTCTACTGTGCAAAGGAAGTATAAGGGTATTAAG
ATACAGGAGGGAGTCGTGGACTACGGTGTAAGGTTTTACTTCTATACTAGTAAAACACCT
GTAGCTACACTTATTGCAACTCTTAATTCATTAGGAGAAACCTTGGTCACAATGCCTTTG
GGTTATGTGACACATGGTTTAAATTTAGAAGAGGCTGCTAGGTATATGAGATCACTCAAA
GTACCCGCAACCGTTTCTGTTTCTTCACCAGATGCTGTTACAGCATATAATGGTTACCTT
ACTTCCTCTTCAAAGACTCCTGAAGAGCATTTCATAGAAACCATCTCACTAGCTGGTTCA
TATAAAGACTGGTCCTATTCAGGACAGGCTACTGAATTAGGTATTGAATTTCTTAAAAGA
GGTGACAAAGTTGTCTACCACACAACTAGTAAACCAATCACTTTCCACATGGATGGTGAG
GTTATCAACATTGACAGTCTTAAGACACTCCTAGCTCTTAGGGAAGTTAAGACCATTAAG
GTGTTTACCACAGTTGACAACATTAATCTTCACACTCAAGTTGTGGACATGTCTATGACT
TATGGACAACAGTTTGGTCCAACCTACTTGGACGGAGCTGACGTTACAAAGATTAAACCT
CATGCATCTCATGACAGCAAGACATTTTATGTGTTGCCTAATGATGATACACTACGCAGT
GAGGCTTTTGAGTACTATCACACAACTGATGAAAGTTTTCTAGGTAGATACATGTCAGCA
TTAAATCATACTAAGAAATGGAAATTTCCACAGGTTAATGGTTTAACATCCATTAAATGG
GCAGATAACAATTGTTACCTAGCCACAGCCTTATTAACTCTTCAACAGATAGAATTGAAG
TTTAATCCACCAGCATTGCAAGACGCCTACTACAGGGCTAGAGTTGGTGATGCTGCAAAT
TTCTGTGCACTTATACTTGCTTACTGTAATAAAACAGTGGGTGAGCTAGGTGATGTAAGA
GAAACAATGAGTCATTTGTTTCAACATGCCAACTTGGATTCTTGTAAAAGAGTCCTAAAT
GTGGTGTGTAAAACTTGTGGACAGCAACAAACTACCTTAAAGGGTGTAGAGGCTGTAATG
TATATGGGTACACTTTCTTATGAACAACTTAAGAGAGGTGTAACTGTACCGTGTGTTTGT
GGAAGACAAGCTACACAGTATTTAGTACAACAAGAGTCATCTTTTGTTATGATGTCTGCA
CCACCTGCTGAATATAAACTAAAGCATGGTACTTTCTTGTGTGCTAGTGAGTATACTGGT
AATTACCAGTGTGGTCATTATAAACACATCACTTCAAAGGAAACCTTGTATGTCATAGAT
GGTGCATTGCTCAGCAAAACCTCAGAGTACAAAGGCCCTGTTACAGATGTTTTCTATAAA
GAAAACAGCTACACAACAACCATAAAACCAATTGTTTATAAACTAGACGGTGTTGTGTGT
ACAGAAATTGATCCTAAATTGGATGGTTACTATAAAAAGGATAATGCCTATTTTACTGAA
CAGCCAATTGATTTAGTGCCAACTCAACCTTACCCAAACTCAAACTTTGACAATTTCAAG
TTTGTTTGTGACAACACCAAATTTGCTGATGACTTAAACCAGATGTCTGGTTATAAGAAG
CCTGCTTCTCGTGAGCTTAAGATTACTTTTTTTCCTGACTTGAATGGTGATGTAGTGGCT
ATTGATTATAAACATTACACACCTTCATTCAAGAAAGGTGCTAAGTTGTTGCACAAGCCT
ATTGTATGGCATGTGAATAACACAATTAACAAAGCAACGTTTAAACCAAATACTTGGTGC
TTACGTTGTCTTTGGAGTACTAAACCAGTTGAAACGTCAAATATTTTTGATGTTCTGCAA
TCAGAGGACACACAGGGAATGGAAACTCTTGCCTGTGAGGACACTAAACTTGTCACTGAA
GAAGTAGTGGAAACTCCTACCATACAGAAAGACATAGTAGAGTGTGATGTGAAAACTACC
GAAGTTGTAGGTGACGTCATACTTAAACCAGCACAAGACGGTGTAAAAATAACAGAAGAA
GTTGGTCATGAAGATCTAATGGCTGCTTATGTAGACAATACTAGTCTAACAATTAAGAAA
CCCAATGAATTATCAGTAATGTTGGGTCTAAAAACTTTAAAAACTCACGGTTTGGCTGCT
GTTAATAGTGTCCCTTGGGATACTATTGTTACTTATGCCAAACCGTTTCTTAATAAGGTA
ACTAGTGTTGCTGCAAGTGGAGTTGCGCGTTGTTTAAACCGCATCTGTGTTAACTATATG
CCTTATGTTTTAACTTTGTTGCTGCAATTCTGTACTTTTACTAGAAGTACTAATTCTAGA
ATCAAAGCATCTATGCCAACTACTATAGCTAAAAATACGGTTAAGAGTGTTGGTAAGTTC
TGTTTAGAAGCCTCATTTAATTATTTGAAGTCTCCTAATTTTTCTAAACTCATAACTATT
ATAGTATGGTTTCTTTTGTTAAGTGTTTGTCTAGGTTCTTTAATCTATTCAAGTGCTGCT
TTAGGTGTTTTGATGTCTAATCTAGGTATGCCGTCATACTGTACAAGTTACAGAGATGGT
TATCTAAACTCTACTAATGTCACAACAACAGCTTACTGTACGGGTTCTATACCGTGTAGT
GTCTGTCTTAGTGGTATGGATTCTTTAGATGCTTATCCTGCTCTAGAAACTATTCAAGTT
ACCATTTCTTCTTTTAAATGGGATTTAACTGCTTTTGGCATTATTGCAGAGTGGTGTTTG
GCATATATTCTCTTTACTAGGTTCTTTTATGTACTAGGTTTAGCCGCAATTATGCAATTG
TTCTTTGGCTATTTCGCTGTACATTTTATTAGTAATTCTTGGCTTATGTGGCTCATAATT
AATCTTGTACAAATGGCCCCTATTTCAGCTATGGTTAGAATGTATATCTTTTTCGCATCA
TTTTATTATGTGTGGAAGAGCTATATACATGTTGTTGACGGTTGTACCTCATCTACTTGT
ATGATGTGTTACAAACGTAATAGAGCTACAAGGGTTGAATGCACAACCATTGTAAATGGT
GTAAGAAGATCATTTTATGTCTATGCTAATGGAGGTAAAGGATTTTGTAAACTACATAAC
TGGAATTGTGTCAATTGTGATACTTTCTGTGCAGGTAGTACTTTTATTAGTGATGAAGTC
GCAAGAGACTTGTCCCTACAATTTAAGAGACCCATTAATCCTACAGACCAGTCATCTTAT
GTAGTGGATAGTGTAGCTGTGAAAAATGGTTCGCTGCACCTCTACTTTGACAAGGCTGGC
CAGAAAACCTATGAAAGACATTCTCTTTCTCACTTTGTCAATTTAGACAACTTGAGAGCT
AATAACACTAAAGGATCAATACCCATTAATGTCATTGTGTTTGATGGTAAGTCTAAGTGT
GATGAATCATCAGCTAGAGCAGCTTCTGTTTATTACAGTCAGCTTATGTGTCAACCTATA
TTGTTACTTGACCAGGCGTTAGTGTCTGATGTTGGTGACAGTGCAGAAGTAGCTGTTAAA
ATGTTTGATGCTTATGTTAATACATTCTCATCAACTTTTAACGTGCCTATGGATAAGTTA
AAAACTCTCATTGCAACAGCTGAGACTGAACTTGCTAAGAATGTGTCTTTAGATAATGTC
CTTTCAACATTTATCTCAGCAGCTCGTCAAGGGTTTGTTGATTCTGATGTTGATACTAAG
GACGTTGTGGAATGTCTAAAAATTTCTCATCAATCAGACATTGAAGTTACAGGTGACAGT
TGTAATAACTATATGCTCACCTATAACAAAGTGGAAAACATGACGCCTAGAGATCTAGGT
GCTTGTATTGATTGCAGTGCACGTCATATTAATGCACAAGTAGCAAAAAGTCACAACATT
TCTTTGATTTGGAACATTAAAGATTTCATGTCGCTGTCTGAACAACTGCGTAAACAAATA
CGTAGTGCTGCTAAGAAGAATAACTTGCCTTTTAAGTTGACATGTGCAACTACTAGACAA
GTTGTTAATGTAGTAACAACAAAGATAGCACTTAAAGGTGGTAAATTTGTTACAAATTGG
TTTAAGTACTTGCTTAAAGCCACATTAGTTTGTGTTGTTATAGCTTGTGTCTTTTACTTT
ATTACACCTGTACACGTGCTTACTAAGCATGGTGATTTTGCAGATGAAATCATTGGTTAC
AAAGCTATTGAAGATGGTGTCACACGTGACATTTCATCTAACGACAATTGCTTTGCTAAT
AAACACGTTGGATTTGACTCATGGTTTAGTCAACGTGGTGGTTCTTATACTAATGATAAG
ACTTGTCCAATTGTGGCTGCCGTCATAACTCGTGATGTAGGATTTGTAGTTCCTGGTTTA
CCAGGAACAATTTTCCGTACATTAAGTGGTGACTTTTTACATTTCTTACCTAGAGTGTTT
AGTGCTGTTGGCAATATTTGCTATACACCATCCAAACTTATAGAGTACACTGACTTCGCA
ACATCAGCCTGTGTTTTAGCAGCTGAATGTACCATATTCAAAGATGCAGCTGGAAAGCCT
GTGCCATATTGTTATGACACTAATGTGCTCGAAGGTTCTGTACCTTATGAATCACTCCGT
CCAGACACACGTTATGTCTTGATGGATGGTTCTATTATACAATTCCCTAACACGTACCTT
GAAGGTTCTGTTAGAGTTGTTACAACTTTTGACTCTGAGTACTGTAGACATGGTACTTGT
GAAAAATCTGAAGCTGGCATCTGTGTTTCCACTAGTGGTAGATGGGTGCTTAATAATGAT
TATTATAGATCATTACCTGGTGTGTTTTGTGGTGTTGATTCTGTAAATCTCTTAACAAAT
ATGTTTACACCTTTGATTCAACCTATTGGTGCTTTAGACATATCAGCTTCAATTGTTGCA
GGTGGTTTAGTTGCTATATTTGTAACTTGTCTTGCATACTATTTTATGAGGTTCAGGAGA
GCTTTTGGCGAATACAGTCATGTAGTTGCCTTTAATACTCTCTTGTTTTTGATGTCCTTT
ACTGTACTCTGTCTTACGCCTGTGTATAGTTTCTTACCAGGTGTTTATTCAGTTTTTTAT
TTGTACTTGACATTTTATCTTACTAATGATGTTTCATTTTTAGCTCATGTTCAATGGATG
GTCATGTTCACTCCTTTAGTACCTTTCTGGATTACAATTGTTTATGTCATTTGTATATCT
ACTAAGCATTGTTACTGGTTCTTTAGTAATTACCTTAGACGTAGAGTTGTCTTTAATGGT
ACTTCCTTTAGCACTTTTGAAGAAGCAGCTTTGTGTACATTCTTGCTTAACAAGGAAATG
TATCTTAAATTGCGTAGTGAAACTTTACTTCCACTGACGCAATATAATAGATACTTAGCG
CTTTACAACAAGTACAAATACTTTAGTGGAGCCATGGACACAACTAGCTACAGAGAAGCA
GCATGCTGTCATCTTGCTAAGGCTCTAAATGATTTCAGTAACTCAGGTTCTGATGTGCTC
TACCAACCACCACAGACATCCATTACATCGGCTGTCCTTCAAAGTGGATTTAGAAAAATG
GCTTTTCCATCTGGTAAGGTAGAAGGTTGTATGGTGCAAGTTACTTGTGGAACAACTACA
CTTAATGGTCTTTGGCTTGATGATGTGGTCTATTGTCCAAGACATGTGATCTGCACAGCT
GAAGATATGCTTAATCCAAATTATGAGGATTTGCTTATTCGTAAATCTAACCATAATTTT
CTGGTACAAGCTGGTAATGTTCATTTGAGAGTTATCGGACATTCTATGCAAAATTGTGTT
CTTAAGTTGAAAGTTGACGCTGCCAACCCTAAGACACCAAAATATAAGTTTGTTCGAATT
CAACCCGGACAGACTTTTTCAGTATTAGCTTGTTACAATGGTTCACCATCAGGTGTTTAC
CAGTGTGCTATGAGACCTAATTTTACTATTAAAGGATCATTCCTTAATGGTTCTTGTGGT
AGTGTTGGTTTTAACATAGACTATGACTGTGTCTCTTTTTGCTACATGCATCACATGGAA
CTTCCAACAGGAGTACATGCGGGCACAGATTTAGAAGGTACCTTCTACGGACCTTTTGTT
GACAGACAGACAGCTCAAGCAGCTGGTACAGACACAGTCATTACTATAAATGTTTTGGCT
TGGTTGTATGCAGCTGTTATTAATGGAGATAGATGGTTTCTTAACAGATACACAACTACT
CTTAATGATTTCAACTTAGTTGCTATGAAGTTCAACTATGAACCTCTCACACAAGATCAT
GTTGATATTCTAGGACCACTATCAGCTCAAACTGGTATTGCTGTCTTAGATATGTGTGCT
TCATTAAAGGAATTGCTCCAAAATGGTATGAACGGTCGCACTATCTTAGGTAGTGCCATA
TTAGAAGATGAGTTTACACCATTTGACGTTGTTAGACAATGTTCAGGTGTAACTTTTCAA
AGTGCTATTAAAAGAACTGTCAAAGGTACTCACCATTGGTTGTTGTTAACAATCTTGACA
TCTCTTCTTGTATTGGTTCAAAGTACTCAATGGTCTTTGTTCTTCTTTGTTTATGAAAAT
GCCTTCTTGCCTTTCGCTTTAGGTATAATTGCTATGTCTGCTTTTGCTATGATGTTTGTT
AAGCATAAGCATGCATTCTTGTGTCTATTCCTGTTACCTTCCTTAGCTACTGTAGCTTAC
TTTAATATGGTCTACATGCCTGCTAGTTGGGTGATGCGTATCATGACTTGGTTGGACATG
GTTGATACCAGCTTGTCTGGTTATAAACTTAAGGACTGTATCATGTATGCATCAGCTATT
ATCTTACTCATACTTATGACAGCAAGAACTGTTTATGATGATGGTGCTAGGCGTGTATGG
ACACTAATGAATGTTCTTACACTTGTTTATAAAGTCTATTATGGTAATGCTTTAGATCAA
GCAATTTCTATGTGGGCTCTTATTATCTCTGTCACCTCTAACTATTCAGGCGTTGTTACA
GCCGTCATGTTCTTGGCTAGAGGTATTGTCTTTATGTGCGTTGAGTATTGTCCAATTCTC
TTTATTACAGGTAACACCTTACAGTGTATAATGTTGGTGTACTGCTTTTTAGGCTATTTT
TGTACTTGTTATTTTGGCCTCTTTTGTTTACTCAATCGTTACTTTAGACTTACCCTTGGT
GTTTACGATTATCTCGTTTCCACACAAGAGTTTAGATATATGAATTCACAAGGTCTTTTA
CCACCTAAGAACAGCATAGATGCCTTCAAACTAAATGTTAAGCCTTTAGGTATTGGTGGC
AAACCCTGTATCAAAGTAGCAACTGTTCAATCAAAGATGTCAGATGTGAAATGTACTTCT
GTAGTCCTTCTCTCAGTTTTACAACAACTTAGAGTTGAATCATCTTCAAAGTTGTGGGCA
CAGTGTGTGCAATTGCACAATGATATACTTCTTGCAAAGGACACCACTGAAGCATTTGAA
AAAATGGTTTCATTACTGTCTGTGTTGCTATCCATGCAAGGTGCTGTAGACATAAACAAA
CTCTGTGAAGAAATGTTGGACAACAGAGCAACATTACAGGCTATTGCTTCAGAATTTAGT
TCTTTACCATCCTATGCTGCCTTTGCTACAGCTCAAGAAGCTTATGAGCAAGCGGTGGCT
AACGGTGATTCTGAAGTGGTTCTTAAAAAGTTAAAGAAATCTCTGAATGTGGCAAAGTCT
GAATTTGACCGTGATGCGGCCATGCAGCGTAAGCTAGAAAAGATGGCTGATCAAGCTATG
ACCCAAATGTACAAACAGGCACGGTCTGAAGACAAGAGGGCAAAAGTCACTAGTGCAATG
CAAACTATGCTTTTCACTATGCTTAGAAAACTTGATAATGATGCTCTAAACAACATTATC
AATAATGCCAGAGACGGTTGTGTTCCACTGAACATAATCCCCCTTACTACTGCAGCCAAA
CTAATGGTTGTTGTACCTGACTATAACACCTATAAAAATACTTGTGAAGGTAGTACTTTT
ACTTATGCCTCAGCACTTTGGGAAATTCAACAAGTTGTTGATGCAGATAGCAAAATAGTC
CAACTTAGTGAAATTACTATGGACAATTCTCCTAATATTGCTTGGCCTCTTATTGTAACA
GCTTTAAGAGCCAATTCAGCTGTCAAACTTCAGAATAATGAACTGAGTCCCGTAGCACTT
CGACAGATGTCATGTGCTGCAGGTACTACACAAACAGCTTGTAATGAGGATAATGCATTA
GCCTACTATAACACATCAAAGGGAGGTAGGTTTGTTTTGGCATTACTATCTGATCTTCAA
GATCTCAAGTGGGCCAGATTTCCTAAATCTGATGGTACTGGCACCATTTATACAGAGCTG
GAACCACCTTGTAGGTTTGTTACAGACACACCAAAAGGACCTAAAGTAAAGTATTTGTAC
TTCATTAAGGGTTTGAATAATTTGAATAGAGGTATGGTACTGGGCAGCTTAGCTGCTACT
GTACGTTTACAAGCTGGTAATGCAACAGAAGTGCCTGCCAACTCAACTGTTCTTTCTTTC
TGTGCATTTGCTGTAGATGCATCAAAAGCTTACAGAGACTACCTAGCAAGTGGAGGACAA
CCAATAACAAATTGTGTTAAGATGTTGTGTACACATACAGGTACTGGTCAGGCAATAACT
GTAACACCGGAAGCCAATATGGATCAAGAATCCTTTGGTGGTGCTTCTTGTTGCTTGTAC
TGTAGATGCCACATAGATCATCCTAACCCTAAAGGTTACTGTGAGCTTAAAGGTAAGTAT
GTACAAATACCTACCACTTGTGCTAATGACCCAGTGGGTTTTACACTTAAAAACACAGTC
TGTACCGTCTGCGGCATGTGGAAAGGTTATGGCTGTAGTTGTGATCAACTCCGCGAACCT
ATGCTTCAGTCTGCTGATGCACAGTCGTTTTTAAACGGGTTTGCGGTGTAAGTGCAGCCC
GTCTTACACCGTGCGGCACAGGCACAAGCACTGATGTCGTGTATAGGGCTTTTGACATCT
ACAATGAAAAAGTAGCTGGTTTTGCTAAGTTCCTTAAAACAAATTGTTGCCGTTTTCAAG
AAAAAGACGAAGATGGTAACCTGATAGATTCCTACTTCATAGTTAAGAGACATACTTTCT
CTAACTATCAACATGAAGAAGCTATTTATAACTTGCTTAAAGATTGTCCGGCTGTTGCTG
TTCATGATTTTTTCAAGTTTAGAGTAGATGGTGACATGGTACCACACATATCACGTCAAC
GTCTAACTAAATACACAATGGCAGACTTAGTCTATGCCTTACGTCACTTTGACGAAGGTA
ATTGTGACACTCTTAAAGAAATACTTGTCACATACAATTGTTGTACTGATGACTATTTTA
ATAAGAAGGATTGGTATGATTTTGTAGAGAATCCTGACATTTTACGCGTATATGCTAACT
TAGGTGAGCGTGTACGTCAAGCATTATTAAAGACTGTACAGTTTTGCGATGCTATGCGTG
ATGCAGGTATTGTAGGTGTACTAACTCTAGATAATCAAGATCTCAATGGGAACTGGTATG
ATTTCGGAGATTTCATACAGACTACACCAGGTAGTGGGGTTCCTATTGTTGATTCTTATT
ATTCATTGCTAATGCCTATTCTCACACTTACGAGGGCATTAGCTGCTGAGTCTCATCTAG
ACGCTGATTTGACAAAACCTTATGTAAAATGGGATTTGTTAAAATATGATTTCACGGAAG
AAAGGTTAAACCTTTTTAACCGTTATTTCAAGTATTGGGATCAAACCTACCACCCAAATT
GTGTTAACTGTTTGGATGACAGATGCATTCTGCATTGCGCAAACTTTAATGTGTTATTCT
CTACTGTTTTTCCACCAACAAGTTTTGGTCCATTAGTGAGAAAAATTTTTGTTGATGGTG
TACCTTTTGTAGTTTCAACAGGTTACCACTTCAGAGAGCTAGGTGTTGTACATAATCAAG
ATGTAAACATACATAGCTCGAGACTTAGTTTTAAGGAACTATTAGTGTATGCTGCTGATC
CTGCTATGCATGCAGCTTCTGGTAATCTTTTGCTAGACAAACGCACTACATGCTTTTCAG
TAGCAGCACTAACGAACAATGTTGCTTTTCAAACTGTCAAACCAGGTAATTTTAACAAAG
ACTTTTATGACTTTGCTGTCTCTAAAGGCTTCTTTAAAGAAGGGAGTTCTGTTGAACTCA
AACATTTCTTCTTTGCCCAAGATGGTAATGCTGCTATTAGCGATTACGACTATTATCGGT
ACAATTTACCAACTATGTGTGATATCCGACAGCTACTATTTGTAGTAGAAGTTGTTGATA
AATATTTTGATTGTTATGACGGTGGTTGTATTAATGCAAACCAAGTCATAGTAAACAATT
TAGATAAATCTGCCGGATTTCCATTTAACAAATGGGGAAAAGCCAGACTTTATTATGATT
CTATGAGCTATGAGGATCAAGATGCACTCTTCGCTTATACTAAGCGTAATGTCATCCCTA
CTATAACCCAAATGAATCTTAAGTATGCCATTAGTGCTAAAAATAGAGCTCGCACCGTTG
CAGGTGTTTCTATTTGTAGTACTATGACTAATAGACAGTTTCATCAAAAACTTTTGAAAT
CCATAGCCGCCACAAGAGGTGCCACTGTTGTCATCGGAACTAGTAAATTCTATGGTGGCT
GGAACAATATGTTAAAAACTGTTTACAGTGATGTAGAAAATCCACACCTTATGGGTTGGG
ATTATCCAAAATGTGATAGAGCCATGCCTAACATGCTTAGGATAATGGCTTCTCTTGTTC
TTGCTCGCAAACATACTACTTGCTGTAGTTTGTCACATCGTTTCTATAGATTAGCTAACG
AATGTGCACAAGTTTTAAGTGAAATGGTCATGTGTGGCGGTTCACTATATGTGAAACCAG
GTGGTACATCTTCAGGAGATGCCACAACTGCTTATGCTAATAGTGTCTTCAACATTTGTC
AGGCTGTTACTGCCAATGTGAATGCACTTCTATCAACTGATGGCAACAAGATTGGCGATA
AGTATATTCGCAATCTTCAACACAGACTTTATGAATGTCTCTATAGGAATAGAGATGTTG
ATACAGACTTTGTCAATGAATTTTACGCTTACTTGCGTAAACATTTTTCAATGATGATAC
TTTCTGATGATGCTGTTGTTTGCTTTAATAGCACCTACGCATCACAGGGTCTTGTAGCTA
GCATAAAGAATTTTAAATCAGTTCTTTATTATCAAAATAATGTTTTTATGTCTGAGGCAA
AATGCTGGACTGAGACTGACCTTACAAAGGGACCTCATGAATTTTGCTCTCAACACACTA
TGCTAGTTAAACAAGGTGATGATTATGTGTACTTGCCCTATCCTGATCCATCACGCATTC
TAGGCGCAGGTTGTTTTGTCGATGACATTGTCAAGACAGATGGTACACTAATGATTGAAA
GATTTGTGTCATTGGCTATTGATGCTTATCCACTTACTAAACATCCTAATCAGGAGTATG
CTGATGTCTTTCATTTGTATTTACAATACATACGAAAGTTACATGATGAACTCACAGGAC
ACATGTTAGACATGTATTCTGTTATGCTTACTAATGATAGTACTTCAAGGTATTGGGAGC
CAGAGTTCTATGAAGCAATGTACACACCTCATACAGTCTTACAGGCTGTGGGAGCTTGTG
TTCTCTGCAATTCACAGACTTCCTTAAGATGTGGTGCGTGTATACGTAGACCCTTCTTAT
GCTGTAAATGTTGTTATGACCATGTCATATCAACATCTCATAAATTGGTTTTGTCTGTTA
ATCCGTATGTTTGCAATGCCACAGGTTGTGACGTCACAGACGTTACACAACTTTATTTAG
GAGGTATGAGCTATTATTGCAAAGCACATAAACCGCCTATTAGCTTTCCTCTTTGTGCTA
ATGGACAGGTTTTTGGTTTGTACAAAAACACATGTGTTGGTAGCGATAATGTTACCGACT
TTAATGCTATAGCTACATGTGATTGGACAAATGCTGGTGATTACATTCTTGCGAACACCT
GCACAGAAAGACTTAAACTTTTTGCTGCTGAAACACTTAAAGCAACAGAGGAGACCTTCA
AACTATCTTATGGTATTGCCACTGTACGTGAAGTACTGTCAGATAGAGAATTATATCTTT
CTTGGGAAGTAGGAAAACCTAGACCACCTCTCAATAGAAATTATGTGTTTACTGGTTACA
GAGTAACTAAGAATAGTAAAACACAAATTGGTGAATACACTTTTGAAAAAGGTGATTATG
GTGATGCTGTTGTTTACCGTGGTACAACAACTTATAAATTAAACGTGGGTGACTATTTTG
TGTTAACATCACACACAGTCATGCCACTGAGTGCACCAACATTAGTGCCACAGGAGCATT
ATGTTAGGATTACTGGCTTGTACCCTACACTCAACATTTCAGATGAGTTTTCTAGCAACG
TAGCTAATTACCAGAAAGTTGGTATGCAAAAATACTCAACTTTACAAGGACCACCAGGTA
CTGGTAAAAGTCATTTTGCTATAGGATTAGCATTGTACTATCCTTCAGCACGCATTGTTT
ATACAGCATGTTCACATGCAGCTGTAGATGCACTGTGTGAAAAAGCATTAAAATATCTGC
CCATTGATAAATGTAGCAGAATTATACCAGCACGTGCTCGTGTTGAATGCTTTGACAAAT
TCAAAGTTAATTCGACACTAGAGCAATATGTGTTCTGTACAGTGAATGCACTACCAGAAA
CAACAGCTGACATTGTGGTTTTTGATGAGATATCAATGGCCACTAATTATGATTTAAGTG
TTGTTAATGCTAGGTTAAGGGCAAAACACTATGTATATATAGGTGACCCTGCACAATTGC
CAGCACCACGCACGTTGCTCACTAAGGGTACTCTAGAACCTGAGTACTTTAATTCTGTTT
GCAGATTAATGAAAACTATAGGTCCTGATATGTTTTTAGGTACTTGTAGAAGATGTCCTG
CTGAAATAGTTGACACTGTAAGTGCTCTAGTTTATGATAATAAACTTAGAGCTCATAAAG
ATAAATCACAACAGTGCTTTAAAATGTTTTACAAGGGTGTTATAACACATGATGTCTCAT
CTGCTATTAACAGACCTCAAATTGGTGTAGTTAGAGAATTTCTAACACGCAACCCTACTT
GGAGAAAGGCTGTTTTCATCTCTCCTTATAATTCACAGAATGCTGTTGCTGCCAAAATAT
TAGGTTTACCAACACAAACTGTGGATTCATCACAGGGTTCTGAGTATGACTATGTCATAT
TCACACAAACAACTGAAACTGCACACTCTTGTAATGTTAACCGCTTTAATGTGGCCATTA
CTAGAGCAAAAATTGGTATACTTTGCATAATGTCTGATAGAGACCTTTATGACAAATTAC
AATTTACAAGCCTTGAAGTTCCACGTCGAAACGTGGCAACCTTACAAGCTGAAAATGTAA
CAGGGCTTTTTAAGGATTGTAGTAAGGTTATTACAGGATTACACCCTACACAAGCACCAA
CTTACCTTAGTGTTGATACAAAATTCAAGACTGAAGGTTTGTGTGTCGACATACCAGGAA
TACCAAAAGACATGACCTATAGGAGACTCATCTCTATGATGGGTTTCAAAATGAATTATC
AAGTTAATGGTTACCCTAACATGTTCATCACCCGCGAAGAAGCCATTAAACATGTTCGTG
CATGGGTTGGTTTTGATGTCGAAGGGTGTCATGCTACAAGAGAAGCTGTTGGTACTAATT
TACCATTACAGCTAGGCTTTTCAACAGGTGTCAATCTAGTAGCAGTTCCTACAGGCTACG
TTGATACATCTAATGCAACAGAGTTTTCTAGGGTGAGTGCTAAACCACCACCTGGTGACC
AATTTAAACATCTTATACCACTTATGTACAAAGGATTACCTTGGAACATTGTGCGTATAA
AGATAGTTCAGATGTTAAGTGACACACTTAAAAACCTTTCAGACAGAGTCGTTTTTGTCC
TTTGGGCACATGGCTTTGAGCTGACATCTATGAAATACTTTGTCAAAATAGGACCTGAAC
GCACTTGTTGCTTATGTGACAAACGTGCTACCTGTTTTTGCACAGCATCTGATACTTATG
CGTGTTGGCATCACTCAGTTGGATTTGACTATGTCTACAACCCTTTCATGATTGATGTTC
AACAATGGGGTTTTACTGGTAACCTTCAAAGTAACCATGACCAATACTGTCAAGTACACG
GTAATGCACATGTTGCTAGTTGTGATGCTATCATGACTAGATGTTTAGCAGTCCATGAAT
GCTTTGTTAAGCGTGTTGACTGGACCATTGAATATCCTATTATAGGTGATGAGCTGAAGA
TAAATGCAGCATGCCGTAAAGTACAACATATGGTAGTAAAGGCTGCATTACTTGCTGATA
AGTTTCCAGTTCTTCATGATATTGGTAATCCAAAAGCTATAAAATGTGTACCTCAAGCAG
ACACAGATTGGAAGTTTTATGATGCTCAACCTTGTAGTGATAAAGCTTATAAAATAGAGG
AATTATTCTATTCCTATGCTACCCATTCTGATAAATTCAAGGATGGTGTTTGTCTTTTCT
GGAACTGCAACGTTGACAGATACCCAGCAAATGCAATAGTCTGCAGATTTGACACAAGAG
TTCTGTCCAATCTAAACTTACCAGGTTGTGATGGTGGTAGTTTGTATGTAAATAAACATG
CTTTCCACACACCAGCTTTTGACAAGAGTGCTTTTGTAAATCTTAAGCAATTACCATTCT
TTTACTACTCAGATAGCCCTTGTGAGTCTCATGGCAAACAAGTGGTGTCAGACATAGATT
ATGTACCTTTAAAGTCTGCAACGTGTATTACACGTTGTAACTTAGGTGGGGCTGTTTGCA
GACATCATGCGAATGAATACAGATTGTATTTAGACGCCTATAATATGATGATTTCTGCTG
GTTTTAGCCTTTGGATTTACAAACAATTTGATACCTACAATCTCTGGAACACTTTTACAA
GACTCCAGAGTTTAGAAAATGTGGCTTTCAATGTTATTAATAAGGGACATTTCGATGGAC
AGCAAGGTGAAACACCTGTTTCTATCGTTAATAACACTGTCTACACAAAAGTAGATGGTG
TTGATGTTGAATTGTTTGAGAACAAAACAACACTACCTGTTAATGTAGCGTTTGAGCTCT
GGGCTAAGCGCAATATCAAACCTGTTCCAGAAGTGAAAATACTCAACAATTTGGGTGTTG
ACATTGCTGCTAATACGGTGATTTGGGACTACAAAAGAGAAGCCCCTGCACATGTTTCTA
CAATTGGAGTTTGTACTATGACTGACATAGCAAAGAAATCTACTGAAACTGCATGTTCAC
CACTCACTATCTTATTTGATGGTAGAGTTGAAGGACAAGTTGACTTATTCAGAAATGCCC
GTAATGGTGTTTTAATAACTGAGGGTAATGTAAAAGGATTACAACCATCAGTAGGTCCAA
AACAAGCTAGTCTTAATGGAGTCACATTAATTGGTGAAGCAGTGAAAACACAGTTTAACT
ATTATAAGAAGGTTGATGGTGTAGTACAACAACTACCTGAAACTTACTTTACTCAGAGTA
GAAATTTGCAAGAATTCAAACCCAGGAGTCAAATGGAAATTGATTTCTTAGAATTAGCTA
TGGATGAGTTCATTGAACGATATAAACTAGAAGGCTACGCTTTCGAACATATCGTTTATG
GAGATTTTAGTCATGGTCAGTTAGGTGGATTACATCTATTGATTGGACTTGCTAAGCGTT
CTAAGGATTCACCACTAGAATTAGAGGATTTTATTCCTATGGACAGTACAGTTAAAAATT
ACTTTATTACAGATGCACAAACAGGGTCATCTAAGTGTGTGTGTTCTGTTATAGATTTAT
TACTTGATGATTTTGTTGAAATAATAAAATCACAGGATTTATCAGTAGTTTCTAAAGTGG
TTAAAGTGACTATTGACTATGCAGAAATTGCTTTTATGCTTTGGTGTAAAGATGGCCATG
TAGAGACATTTTACCCAAAATTACAATCTAGTCAAGCTTGGCAACCTGGTGTTGCTATGC
CGAACCTTTACAAAATGCAGAGAATGCTACTTGATAAATGTGATCTTCAAAATTATGGTG
AAGCAGCAACTCTACCTAAAGGCATAATGATGAATGTTGCAAAATATACTCAACTGTGTC
AATATTTAAATACTTTGACTTTAGCTGTACCTTATAACATGAGAGTAATACACTTTGGTG
CTGGTTCTGATAAAGGAGTTGCACCTGGTACAGCAGTTCTTAGACAGTGGTTGCCTACGG
GTACACTACTTGTCGATTCTGATCTTAATGACTTCGTCTCTGACGCTGATTCTACTTTAA
TAGGTGACTGTGCAACCGTACACACTGCTAATAAATGGGATCTCATTATTAGTGATATGT
ACGATCCTAAAACCAAACATGTAACAAGAGAAAATGACTCTAAAGAGGGGTTTTTCACTT
ACATCTGTGGATTTATACAACAAAAGTTAGCCCTTGGAGGTTCTGTGGCCATAAAGATAA
CAGAGCATTCTTGGAATGCTGATCTTTATAAACTCATGGGACACTTTGCATGGTGGACTG
CTTTTGTTACTAATGTAAATGCCTCTTCTTCAGAGGCATTTTTAATTGGATGTAATTATC
TTGGCAAACCACGTGAACAAATAGATGGTTATGTCATGCATGCAAATTACATATTCTGGA
GGAATACTAATCCAATTCAATTATCTTCCTATTCATTATTTGACATGAGTAAATTTCCTC
TTAAATTAAGAGGGACAGCTGTCATGTCCTTAAAAGAAGGACAAATCAATGATATGATAT
TGTCTTTACTTAGTAAAGGCAGACTTATTATTAGAGAAAACAACAAGGTTGTGGTTTCTA
GTGATGTTTTAGTTAATAACTAAACGAACTATGTTTGTTTTTCTTTTTGTCTTGCCTTTG
GTTTCCAGTCAATGTGTCAATTTGACCACAAGAACTGGAATACCGCCAGGTTATACCAAT
TCATCTACTAGAGGTGTCTATTATCCAGACAAAGTTTTTAGGTCTTCAATTTTACATCTT
ACACAAGACCTTTTCTTACCTTTCTTTTCTAATGTTACTTGGTTTAACACCATAAATTAT
CAAGGA------GGCTTTAAGAAGTTTGACAATCCTGTTTTACCATTTAATGATGGTGTT
TACTTTGCCTCCACGGAAAAGTCCAATATTATACGCGGTTGGATTTTTGGAACAACACTT
GATGCCAGAACTCAATCTCTTCTAATAGTTAACAACGCAACCAATGTTGTTATCAAAGTA
TGTGAGTTTCAGTTTTGCACTGATCCATTTTTAGGTGTTTACTATCATAACAACAATAAA
ACATGGGTTGAAAATGAGTTTAGAGTTTATTCAAGTGCCAACAATTGCACTTTCGAATAC
ATTTCTCAACCTTTTCTTATGGACCTTGAAGGAAAGCAAGGTAATTTTAAGAACCTTAGA
GAGTTTGTGTTTAAAAATGTTGATGGTTATTTCAAGATTTACTCTAAACACACACCTATT
GATTTAGTGCGCGACCTCCCCAGAGGTTTTGCTGCATTGGAACCACTGGTGGACCTCCCT
ATAGGTATTAATATTACCAGATTCCAAACATTGCTTGCTTTACATAGAAGTTATCTTACA
CCTGGTAAGCTAGAAAGTGGCTGGACAACTGGAGCTGCTGCTTACTATGTAGGTTACCTA
CAACAGAGGACTTTTCTCTTAAGTTACAATCAAAATGGAACCATTACAGATGCTGTTGAT
TGTTCACTAGACCCTCTTTCAGAGACAAAGTGCACATTAAAATCCCTAACAGTTGAAAAA
GGAATTTACCAGACTTCTAACTTCAGAGTTCAACCAACAATCAGTATAGTTAGATTTCCT
AATATTACAAACTTATGTCCATTTGGAGAAGTGTTTAACGCATCCAAATTTGCATCAGTT
TATGCTTGGAACAGGAAGAGAATTAGCAATTGTGTTGCTGATTACTCTGTACTTTATAAC
TCTACATCATTTTCCACTTTTAAATGTTATGGAGTTTCACCTACAAAACTCAATGACCTT
TGCTTCACCAATGTGTATGCAGACTCATTTGTTGTTAAAGGTGACGAGGTTAGACAAATA
GCACCCGGACAAACTGGTGTTATTGCTGATTATAACTATAAGCTGCCAGATGATTTTACT
GGTTGTGTTATTGCTTGGAACTCAGTTAAGCAAGATGCTTTGACTGGTGGTAATTATGGT
TATTTGTATAGATTATTTAGAAAGTCTAAGCTTAAACCATTTGAGAGAGATATTTCCACT
GAAATATACCAAGCCGGCAGCACACCCTGTAACGGTCAAGTTGGTCTAAATTGTTATTAT
CCTCTTGAAAGGTATGGTTTTCACCCAACTACAGGTGTTAACTACCAACCTTTTAGAGTG
GTTGTTTTATCATTTGAGTTACTTAATGGACCAGCTACTGTTTGTGGACCCAAATTGTCT
ACAACACTAGTTAAAGACAAATGTGTCAATTTCAACTTTAACGGTTTAACTGGCACAGGT
GTTCTTACAACATCTAAGAAACAGTTTCTGCCTTTTCAACAATTTGGTAGAGACATCTCT
GACACTACTGATGCTGTCCGTGACCCACAGACACTTGAAATACTTGACATTACCCCTTGC
TCTTTTGGAGGAGTTAGTGTGATAACACCAGGTACAAACACTTCTAATCAAGTGGCTGTA
CTTTACCAAGATGTTAACTGTACTGAAGTGCCTATGGCCATTCATGCAGAACAACTTACA
CCTGCCTGGCGTGTTTACTCTGCAGGAGCAAATGTGTTTCAAACAAGAGCAGGCTGTTTA
GTAGGTGCTGAGCATGTCAACAATTCTTATGAATGTGACATTCCAGTCGGTGCTGGCATA
TGTGCAAGTTACCATTCCATGTCATCATTT------------CGTAGTGTCAACCAGCGT
TCAATCATTGCTTACACTATGTCTTTAGGTGCAGAAAATTCAGTTGCTTATTCTAATAAT
TCAATTGCCATACCTACTAATTTTACAATAAGTGTTACCACAGAAATTCTACCAGTGTCA
ATGACTAAGACTTCTGTAGATTGTACTATGTACATCTGTGGAGATTCAATTGAGTGTAGT
AATTTATTGCTACAATATGGCAGTTTTTGCACACAATTAAACCGTGCTTTGACTGGGATT
GCTGTTGAACAAGACAAAAACACACAAGAAGTTTTTGCCCAGGTTAAACAAATCTACAAA
ACACCACCTATTAAAGATTTTGGTGGCTTTAACTTTTCACAAATATTGCCAGATCCATCA
AAACCAAGCAAGAGGTCATTTATTGAGGATTTACTCTTCAACAAAGTGACACTTGCTGAT
GCTGGCTTCATCAAACAATATGGTGATTGCCTTGGTGATATTGCTGCTAGAGATCTCATC
TGTGCACAAAAGTTCAATGGACTCACGGTTCTACCGCCTTTGCTCACAGATGAAATGATT
GCTCAATACACTTCTGCACTACTTGCTGGAACAATCACCTCAGGTTGGACCTTTGGTGCA
GGAGCTGCTTTACAAATACCCTTTGCAATGCAAATGGCTTACAGGTTTAATGGCATTGGA
GTCACTCAGAATGTTCTATATGAGAATCAGAAATTAATTGCCAATCAGTTCAACAGTGCT
ATTGGCAAAATACAGGATTCACTTTCATCTACGGCTAGTGCACTTGGTAAACTTCAAGAC
GTCGTAAATCAAAATGCACAGGCTTTAAACACACTTGTCAAACAACTTAGTTCCAATTTT
GGAGCTATTTCGAGTGTGCTTAATGATATTCTTTCACGTCTTGACAAAGTTGAGGCTGAA
GTGCAAATTGATAGGTTAATCACAGGAAGACTACAGAGTCTTCAAACTTATGTGACACAA
CAATTAATCAGAGCAGCAGAAATCAGAGCTTCTGCTAATCTTGCTGCAACAAAAATGTCT
GAGTGCGTACTCGGACAATCTAAAAGAGTTGATTTTTGTGGAAAAGGCTACCATTTAATG
TCTTTCCCTCAATCAGCACCGCATGGTGTTGTTTTCTTGCATGTTACTTATGTACCTGCA
CAAGAAAAGAACTTTACTACTGCTCCTGCTATTTGTCATGAAGGAAAAGCACACTTCCCT
CGTGAAGGTGTCTTCGTTTCAAATGGCACTCATTGGTTTATTACACAAAGGAATTTTTAT
GAACCTCAAATTATTACCACTGACAACACATTCGTCTCTGGTAGCTGTGATGTTGTAATT
GGAATAGTCAACAACACAGTTTATGATCCTTTGCAACCCGAGCTTGACTCATTTAAGGAG
GAGTTAGACAAATACTTCAAAAATCACACATCACCAGATGTTGATCTTGGCGACATATCT
GGCATAAATGCTTCGGTCGTCAACATACAAAAAGAAATTGACCGCCTCAATGAGGTTGCC
AAAAATTTGAATGAATCACTCATTGACCTACAAGAGCTTGGAAAATATGAGCAATACATC
AAATGGCCTTGGTACATTTGGCTTGGTTTTATAGCTGGGCTAATTGCTATCATTATGGTC
ACAATCATGCTATGTTGTATGACTAGTTGCTGTAGTTGCCTCAAGGGTTGTTGCTCTTGC
GGTTCCTGCTGCAAATTTGATGAAGACGATTCAGAACCTGTTCTGAAAGGAGTCAAATTA
CATTACACATAAACGAACTTAATGGATTTGTTTATGAGAATTTTTAATCTTGGATCTGTA
ACATTCAAACCAGGAAAAATTGAAGATGCTACTCCTTCAGATTCTATTCGCGCTACTGCA
ACGATACCGATACAAGCCTCACTCCCTTTCGGATGGCTTATTGTTGGCGTTGCACTTCTT
GCTGTTTTTCAGAGCGCTTCCAAAATAATTACACTCAAAAAGAGGTGGCAATTTGCTCTC
TCCAAGGGTGTTCATTTTGCTTGCAACTTGCTTCTACTATTTGTTACAGTCTACTCTCAC
CTTTTGCTTGTTGCTGCTGGCCTTGAAGCCCAATTTCTCTATCTTTACGCTTTAGTTTAT
TTTCTGCAAAGTGTTAATGCTTGCAGAATTATTATGAGGCTTTGGCTGTGCTGGAAGTGC
AGATCCAAAAATCCATTACTTTATGATGCCAATTACTTTCTTTGCTGGCATACTAATTGC
TATGACTATTGTATACCATATAATAGCATAACTTCTTCAATTGTCATTACATCAGGTGAT
GGCACTACAAGTCCTATTACAGACCATGACTACCAAATTGGTGGTTATACGGAAAAGTGG
GAATCTGGTGTTAAAGACTGTGTTACATTACATGGTTACTTTACATCAGAATGCTACCAG
CTGTACTCTACACAACTTAGTACAGATACTGGTGTTGAACATACTACCTTCTTCATTTAC
AGTAGAATTGTGGATGAACCAGAAGACCATGTTCAAATTCACACAATCGACGGCTCATCA
GGAGTTGTAAATCCAGCAATGGATCCTATCTATGATGAGCCGACGACGACTACTAGCGTG
CCTTTGTAAGCACAAGCTGATGAGTACGAACTTATGTACTCATTCGTTTCGGAAGAGACA
GGTACGTTAATAGTTAATAGCGTACTTCTTTTTCTTGCTTTCGTGGTATTCTTGCTAGTC
ACACTAGCCATCCTTACTGCGCTTCGATTGTGTGCGTACTGCTGCAATATTGTTAACGTG
AGTTTAGTTAAACCTTCTTTTTACGTCTACTCACGTGTTAAAAATCTGAATTCTTCTAGA
GTTCCTGATCTTCTGGTCTAAACGAACTAAATATT---TTAGTTTTTCTGTTTGGAACTT
TAATTTTAGCCATGTCAGCTGACAACGGTACTATTACCGTTGAAGAGCTTAAAAAGCTCT
TAGAACAATGGAACCTAGTAATAGGTTTCCTATTTCTAACATGGATTTGTCTTTTACAGT
TCGCCTATGCTAACAGGAATAGGTTTCTGTACATAATTAAGTTAATTTTCCTCTGGCTAC
TTTGGCCAGTAACTTTAGCTTGCTTTGTGCTTGCTGCTGTTTACAGAATCAATTGGATTA
CCGGTGGAATCGCGATTGCAATGGCTTGTCTTGTGGGCTTGATGTGGCTTAGCTACTTCA
TTGCTTCATTCAGGCTTTTTGCGCGTACGCGTTCCATGTGGTCCTTCAATCCAGAAACAA
ACATACTGCTGAATGTGCCATTGCATGGTACAATTTTGACCAGACCACTCCTAGAAAGTG
AACTTGTCATCGGTGCTGTGATCCTCAGAGGACACCTTCGCATTGCTGGACATCATCTAG
GACGCTGTGACATCAAGGACCTGCCAAAAGAAATCACTGTAGCTACATCACGAACGCTTT
CTTATTACAAATTGGGAGCTTCGCAGCGTGTAGCCGGTGACTCAGGTTTTGCTGCATACA
GTCGCTATCGGATTGGCAACTACAAACTAAACACAGACCATTCCAATAGCAGTGACAATA
TTGCTTTGCTTGTACAGTAAGTGACAACAGATGTTTCATCTCGTTGACTTTCAGGTTACT
ATAGCAGAGATACTTATTATTATTATGAGAACTTTCAAGATTTCCATTTGGAACCTTGAT
TACATCATTAATCTCATAATTAAAAATTTATCTAAGCCTTTAACTGAAAATAAATATTCT
CAGTTAGACGAAGAGCAACCAATGGAGATTGATTAAACGAACATGAAAATTATTCTTCTC
TTGGCATTAGTTACTTTTGCTACATGCGAACGTTACCACTACCAAGAGTGTGTTAGAGGT
ACAACTGTACTAATAAAGGAACCTTGCTCTTCTGGAACTTACGAGGGCAATTCACCATTT
CATCCTCTTGCTGATAATAAATTTGCACTTGCTTGCTCAAGCCAACAATTTGCTTTTGCT
TGCCCTGACGGTACTAAACATACCTTTCAGTTACGTGCGAGATCAGTTTCACCAAAACTT
TTCATCAGACAAGAGGAAGTTCAAGAACTTTACTCACCACTCTTTCTCATAATTGCTGCA
TTAGTGTTTATAACACTTTGCTTCACACTTAAGAGAAAGACAGAATGAGTGAAATTACAC
TAATTGACTTCTATTTTTGCTTTTTAGCCTTTCTGCTATTCCTTGTTTTAATTATGCTCA
TGATATTTTGGTTTGCTTTGACACTCCAAGATGATGATGAGTGTTGCCAAGTCTAAACGA
ACATGAAATTTCTTGTTTTACTTGGAATACTAACAACAGTACACACATTCCATCAGGAAT
GTAGTTTACAGTCATGTCAATTCAATTCACCTTATGTAGTTGATGATCCATGCCCTATAC
ATTTCTACTCGAAATGGTATATTAGGGTCGGTGCTAGAAAATCTGCACCATTGATTGAAC
TCTGTGTTGATGAAGTAGGTTCAAAAACACCTATTAAATACATCGACATTGGCAACTACA
CTGTTTCTTGTTCACCGTTTACTATAAACTGTCAAGAACCTAAATTAGGTAGTCTCGTAG
TTCGTTGTTCGTTCTATGAAGACTTTGTTGATTACCATGACATTCGTGTTGTTTTAGATT
TCATCTAAACGAACAAAC-AAAATGTCTGATAATGGACCCCAAAATC------GTGCACC
CCGCATTACATTTGGTGGACCCTCAGATTCGACTGACAATAACCAGAATGGAGACCGCAG
TGGAGCAAGGCCAAAACAACGAAGGCCCCAGGGATTACCCAATAATACTGCGTCTTGGTT
CACCGCTCTCACTCAACATGGTAAGGAAGACCTTAGATTCCCTCGAGGACAAGGTGTTCC
GATTAACACCAATAGTACCAAAGATGACCAAATTGGCTACTACCGAAGAGCTACCAGACG
AGTTCGTGGTGGTGACGGTAAAATGAAAGATCTCAGTCCACGATGGTACTTCTATTACCT
TGGAACTGGGCCAGAAGCTGGACTTCCCTATGGTGCTAACAAAGAAGGCATCATATGGGT
TGCAACTGAGGGAGCCTTGAATACACCAAAAGATCACATTGGCACCCGCAATCCAAACAA
CAATGCTGCAATCGTGCTACAACTTCCTCAAGGAACAGCTTTGCCTAAAGGTTTCTACGC
AGAAGGGAGCAGAGGCGGCAGTCAAGCTTCTTCACGCTCTTCATCACGTAGTCGCAATAG
TTCCAGAAACTCAACTCCAGGCAGTAGTAGGGGAACTTCTCCTGCTCGAATTGCTGGCAA
TGGTGGTGATGCTGCCCTTGCTTTGCTACTGCTTGATCGGTTGAATGCACTTGAGAGCAA
AATGTCTGGTAAAGGCTCACAAAAACAGAGCCAAACAGTCACTAAGAAATCTGCTGCTGA
GGCTTCCAAGAAACCTCGCCAAAAACGTACTGCCACTAAACAATACAATGTCACTCAGGC
ATTTGGCAGACGTGGTCCTGAACAAACCCAAGGAAATTTTGGGGACCAAGAATTAATCAG
ACAAGGAACTGAGTACAAACATTGGCCGCAAATTGCACAATTTGCACCTAGCGCTTCTGC
ATTCTTCGGAATGTCGCGCATTGGCATGGAAGTCACACCTTCGGGAACATGGCTGACTTA
CACAGGTGCCATCAAGCTTGATGACAAAGATCCAAGCTTCAAAGACAACGTCATACTGCT
GAACAAGCACATTGACGCATACAAAACATTCCCACCAACAGAGCCTAAAAAGGACAAAAA
GAAAAAGACTGACGAAAGCCAGCCTTTACCGCAGAGACAGAAGAAACAACAAACTGTGAC
TCTTCTTCCTGCTGCAGATTTGGATGATTTCTCCAAACAATTGCAACAATCCATGAGCAG
TGCTGATTCAACTCAGGCTTAAACTCATGCAGACCACACAAGGCAGATGGGCTATGTAAA
CGTTTTCGCTTTTCCGTTTACGATACATAGTCTACTCTTGTGCAGAATGAATTCTCGTAG
CTATACAGCACAAGTAGGTATAGTTAACTTTAATCTCACATAGCAATCTTTAATCAGTGT
GTAACATTAGGGAGGACTTGAAAGAGCCACCACATTTTCACCGAGGCCACGCGGAGTACG
ATCGAGGGTACAGTGAATAATGCTAGGGAGAGCTGCCTATATGGAAGAGCCCTAATGTGT
-AAATTAATTTTAGTAGTGCTATCCCCATGTGATTTTAATAGCTTC--------------
--------------------------------
