# Supplementary material for: Excessive G–U transversions in novel allele variants in SARS-CoV-2 genomes
Source: PeerJ. 2020 Jul 28;8:e9648. doi: 10.7717/peerj.9648 (PMC7394058; doi:10.7717/peerj.9648)
Supplement: Supplemental Information 2 [file peerj-08-9648-s002.zip › SARS_trio.fasta]

>NC_004718.3 SARS coronavirus, complete genome
ATATTAGGTTTTTACCTACCCAGGAAAAGCCAACCAACCTCGATCTCTTGTAGATCTGTT
CTCTAAACGAACTTTAAAATCTGTGTAGCTGTCGCTCGGCTGCATGCCTAGTGCACCTAC
GCAGTATAAACAATAATAAATTTTACTGTCGTTGACAAGAAACGAGTAACTCGTCCCTCT
TCTGCAGACTGCTTACGGTTTCGTCCGTGTTGCAGTCGATCATCAGCATACCTAGGTTTC
GTCCGGGTGTGACCGAAAGGTAAGATGGAGAGCCTTGTTCTTGGTGTCAACGAGAAAACA
CACGTCCAACTCAGTTTGCCTGTCCTTCAGGTTAGAGACGTGCTAGTGCGTGGCTTCGGG
GACTCTGTGGAAGAGGCCCTATCGGAGGCACGTGAACACCTCAAAAATGGCACTTGTGGT
CTAGTAGAGCTGGAAAAAGGCGTACTGCCCCAGCTTGAACAGCCCTATGTGTTCATTAAA
CGTTCTGATGCCTTAAGCACCAATCACGGCCACAAGGTCGTTGAGCTGGTTGCAGAAATG
GACGGCATTCAGTACGGTCGTAGCGGTATAACACTGGGAGTACTCGTGCCACATGTGGGC
GAAACCCCAATTGCATACCGCAATGTTCTTCTTCGTAAGAACGGTAATAAGGGAGCCGGT
GGTCATAGCTATGGCATCGATCTAAAGTCTTATGACTTAGGTGACGAGCTTGGCACTGAT
CCCATTGAAGATTATGAACAAAACTGGAACACTAAGCATGGCAGTGGTGCACTCCGTGAA
CTCACTCGTGAGCTCAATGGAGGTGCAGTCACTCGCTATGTCGACAACAATTTCTGTGGC
CCAGATGGGTACCCTCTTGATTGCATCAAAGATTTTCTCGCACGCGCGGGCAAGTCAATG
TGCACTCTTTCCGAACAACTTGATTACATCGAGTCGAAGAGAGGTGTCTACTGCTGCCGT
GACCATGAGCATGAAATTGCCTGGTTCACTGAGCGCTCTGATAAGAGCTACGAGCACCAG
ACACCCTTCGAAATTAAGAGTGCCAAGAAATTTGACACTTTCAAAGGGGAATGCCCAAAG
TTTGTGTTTCCTCTTAACTCAAAAGTCAAAGTCATTCAACCACGTGTTGAAAAGAAAAAG
ACTGAGGGTTTCATGGGGCGTATACGCTCTGTGTACCCTGTTGCATCTCCACAGGAGTGT
AACAATATGCACTTGTCTACCTTGATGAAATGTAATCATTGCGATGAAGTTTCATGGCAG
ACGTGCGACTTTCTGAAAGCCACTTGTGAACATTGTGGCACTGAAAATTTAGTTATTGAA
GGACCTACTACATGTGGGTACCTACCTACTAATGCTGTAGTGAAAATGCCATGT---CCT
GCCTGTCAAGACCCAGAGATTGGACCTGAGCATAGTGTTGCAGATTATCACAACCACTCA
AACATTGAAACTCGACTCCGCAAGGGAGGTAGGACTAGATGTTTTGGAGGCTGTGTGTTT
GCCTATGTTGGCTGCTATAATAAGCGTGCCTACTGGGTTCCTCGTGCTAGTGCTGATATT
GGCTCAGGCCATACTGGCATTACTGGTGACAATGTGGAGACCTTGAATGAGGATCTCCTT
GAGATACTGAGTCGTGAACGTGTTAACATTAACATTGTTGGCGATTTTCATTTGAATGAA
GAGGTTGCCATCATTTTGGCATCTTTCTCTGCTTCTACAAGTGCCTTTATTGACACTATA
AAGAGTCTTGATTACAAGTCTTTCAAAACCATTGTTGAGTCCTGCGGTAACTATAAAGTT
ACCAAGGGAAAGCCCGTAAAAGGTGCTTGGAACATTGGACAACAGAGATCAGTTTTAACA
CCACTGTGTGGTTTTCCCTCACAGGCTGCTGGTGTTATCAGATCAATTTTTGCGCGCACA
CTTGATGCAGCAAACCACTCAATTCCTGATTTGCAAAGAGCAGCTGTCACCATACTTGAT
GGTATTTCTGAACAGTCATTACGTCTTGTCGACGCCATGGTTTATACTTCAGACCTGCTC
ACCAACAGTGTCATTATTATGGCATATGTAACTGGTGGTCTTGTACAACAGACTTCTCAG
TGGTTGTCTAATCTTTTGGGCACTACTGTTGAAAAACTCAGGCCTATCTTTGAATGGATT
GAGGCGAAACTTAGTGCAGGAGTTGAATTTCTCAAGGATGCTTGGGAGATTCTCAAATTT
CTCATTACAGGTGTTTTTGACATCGTCAAGGGTCAAATACAGGTTGCTTCAGATAACATC
AAGGATTGTGTAAAATGCTTCATTGATGTTGTTAACAAGGCACTCGAAATGTGCATTGAT
CAAGTCACTATCGCTGGCGCAAAGTTGCGATCACTCAACTTAGGTGAAGTCTTCATCGCT
CAAAGCAAGGGACTTTACCGTCAGTGTATACGTGGCAAGGAGCAGCTGCAACTACTCATG
CCTCTTAAGGCACCAAAAGAAGTAACCTTTCTTGAAGGTGATTCACATGACACAGTACTT
ACCTCTGAGGAGGTTGTTCTCAAGAACGGTGAACTCGAAGCACTCGAGACGCCCGTTGAT
AGCTTCACAAATGGAGCTATCGTTGGCACACCAGTCTGTGTAAATGGCCTCATGCTCTTA
GAGATTAAGGACAAAGAACAATACTGCGCATTGTCTCCTGGTTTACTGGCTACAAACAAT
GTCTTTCGCTTAAAAGGGGGTGCACCAATTAAAGGTGTAACCTTTGGAGAAGATACTGTT
TGGGAAGTTCAAGGTTACAAGAATGTGAGAATCACATTTGAGCTTGATGAACGTGTTGAC
AAAGTGCTTAATGAAAAGTGCTCTGTCTACACTGTTGAATCCGGTACCGAAGTTACTGAG
TTTGCATGTGTTGTAGCAGAGGCTGTTGTGAAGACTTTACAACCAGTTTCTGATCTCCTT
ACCAACATGGGTATTGATCTTGATGAGTGGAGTGTAGCTACATTCTACTTATTTGATGAT
GCTGGTGAAGAAAACTTTTCATCACGTATGTATTGTTCCTTTTACCCTCCAGATGAGGAA
GAAGAGGACGATGCAGAGTGTGAGGAAGAAGAAATT---GATGAAACCTGTGAACATGAG
TACGGTACAGAGGATGATTATCAAGGTCTCCCTCTGGAATTTGGTGCCTCAGCTGAAACA
GTTCGAGTTGAGGAAGAAGAAGAGGAAGACTGGCTGGATGATACTACTGAGCAATCAGAG
ATTGAGCCAGAACCAGAACCTACACCTGAAGAACCAGTTAATCAGTTTACTGGTTATTTA
AAACTTACTGACAATGTTGCCATTAAATGTGTTGACATCGTTAAGGAGGCACAAAGTGCT
AATCCTATGGTGATTGTAAATGCTGCTAACATACACCTGAAACATGGTGGTGGTGTAGCA
GGTGCACTCAACAAGGCAACCAATGGTGCCATGCAAAAGGAGAGTGATGATTACATTAAG
CTAAATGGCCCTCTTACAGTAGGAGGGTCTTGTTTGCTTTCTGGACATAATCTTGCTAAG
AAGTGTCTGCATGTTGTTGGACCTAACCTAAATGCAGGTGAGGACATCCAGCTTCTTAAG
GCAGCATATGAAAATTTCAATTCACAGGACATCTTACTTGCACCATTGTTGTCAGCAGGC
ATATTTGGTGCTAAACCACTTCAGTCTTTACAAGTGTGCGTGCAGACGGTTCGTACACAG
GTTTATATTGCAGTCAATGACAAAGCTCTTTATGAGCAGGTTGTCATGGATTATCTTGAT
AACCTGAAGCCTAGAGTGGAAGCACCTAAACAAGAGGAGCCACCAAACACAGAAGATTCC
AAAACTGAGGAGAAATCTGTCGTACAGAAGCCTGTCGATGTGAAGCCAAAAATTAAGGCC
TGCATTGATGAGGTTACCACAACACTGGAAGAAACTAAGTTTCTTACCAATAAGTTACTC
TTGTTTGCTGATATCAATGGTAAGCTTTACCATGATTCTCAGAACATGCTTAGAGGTGAA
GATATGTCTTTCCTTGAGAAGGATGCACCTTACATGGTAGGTGATGTTATCACTAGTGGT
GATATCACTTGTGTTGTAATACCCTCCAAAAAGGCTGGTGGCACTACTGAGATGCTCTCA
AGAGCTTTGAAGAAAGTGCCAGTTGATGAGTATATAACCACGTACCCTGGACAAGGATGT
GCTGGTTATACACTTGAGGAAGCTAAGACTGCTCTTAAGAAATGCAAATCTGCATTTTAT
GTACTACCTTCAGAAGCACCTAATGCTAAGGAAGAGATTCTAGGAACTGTATCCTGGAAT
TTGAGAGAAATGCTTGCTCATGCTGAAGAGACAAGAAAATTAATGCCTATATGCATGGAT
GTTAGAGCCATAATGGCAACCATCCAACGTAAGTATAAAGGAATTAAAATTCAAGAGGGC
ATCGTTGACTATGGTGTCCGATTCTTCTTTTATACTAGTAAAGAGCCTGTAGCTTCTATT
ATTACGAAGCTGAACTCTCTAAATGAGCCGCTTGTCACAATGCCAATTGGTTATGTGACA
CATGGTTTTAATCTTGAAGAGGCTGCGCGCTGTATGCGTTCTCTTAAAGCTCCTGCCGTA
GTGTCAGTATCATCACCAGATGCTGTTACTACATATAATGGATACCTCACTTCGTCATCA
AAGACATCTGAGGAGCACTTTGTAGAAACAGTTTCTTTGGCTGGCTCTTACAGAGATTGG
TCCTATTCAGGACAGCGTACAGAGTTAGGTGTTGAATTTCTTAAGCGTGGTGACAAAATT
GTGTACCACACTCTGGAGAGCCCCGTCGAGTTTCATCTTGACGGTGAGGTTCTTTCACTT
GACAAACTAAAGAGTCTCTTATCCCTGCGGGAGGTTAAGACTATAAAAGTGTTCACAACT
GTGGACAACACTAATCTCCACACACAGCTTGTGGATATGTCTATGACATATGGACAGCAG
TTTGGTCCAACATACTTGGATGGTGCTGATGTTACAAAAATTAAACCTCATGTAAATCAT
GAGGGTAAGACTTTCTTTGTACTACCTAGTGATGACACACTACGTAGTGAAGCTTTCGAG
TACTACCATACTCTTGATGAGAGTTTTCTTGGTAGGTACATGTCTGCTTTAAACCACACA
AAGAAATGGAAATTTCCTCAAGTTGGTGGTTTAACTTCAATTAAATGGGCTGATAACAAT
TGTTATTTGTCTAGTGTTTTATTAGCACTTCAACAGCTTGAAGTCAAATTCAATGCACCA
GCACTTCAAGAGGCTTATTATAGAGCCCGTGCTGGTGATGCTGCTAACTTTTGTGCACTC
ATACTCGCTTACAGTAATAAAACTGTTGGCGAGCTTGGTGATGTCAGAGAAACTATGACC
CATCTTCTACAGCATGCTAATTTGGAATCTGCAAAGCGAGTTCTTAATGTGGTGTGTAAA
CATTGTGGTCAGAAAACTACTACCTTAACGGGTGTAGAAGCTGTGATGTATATGGGTACT
CTATCTTATGATAATCTTAAGACAGGTGTTTCCATTCCATGTGTGTGTGGTCGTGATGCT
ACACAATATCTAGTACAACAAGAGTCTTCTTTTGTTATGATGTCTGCACCACCTGCTGAG
TATAAATTACAGCAAGGTACATTCTTATGTGCGAATGAGTACACTGGTAACTATCAGTGT
GGTCATTACACTCATATAACTGCTAAGGAGACCCTCTATCGTATTGACGGAGCTCACCTT
ACAAAGATGTCAGAGTACAAAGGACCAGTGACTGATGTTTTCTACAAGGAAACATCTTAC
ACTACAACCATCAAGCCTGTGTCGTATAAACTCGATGGAGTTACTTACACAGAGATTGAA
CCAAAATTGGATGGGTATTATAAAAAGGATAATGCTTACTATACAGAGCAGCCTATAGAC
CTTGTACCAACTCAACCATTACCAAATGCGAGTTTTGATAATTTCAAACTCACATGTTCT
AACACAAAATTTGCTGATGATTTAAATCAAATGACAGGCTTCACAAAGCCAGCTTCACGA
GAGCTATCTGTCACATTCTTCCCAGACTTGAATGGCGATGTAGTGGCTATTGACTATAGA
CACTATTCAGCGAGTTTCAAGAAAGGTGCTAAATTACTGCATAAGCCAATTGTTTGGCAC
ATTAACCAGGCTACAACCAAGACAACGTTCAAACCAAACACTTGGTGTTTACGTTGTCTT
TGGAGTACAAAGCCAGTAGATACTTCAAATTCATTTGAAGTTCTGGCAGTAGAAGACACA
CAAGGAATGGACAATCTTGCTTGTGAAAGTCAACAACCCACCTCTGAAGAAGTAGTGGAA
AATCCTACCATACAGAAGGAAGTCATAGAGTGTGACGTGAAAACTACCGAAGTTGTAGGC
AATGTCATACTTAAACCATCAGATGAAGGTGTTAAAGTAACACAAGAGTTAGGTCATGAG
GATCTTATGGCTGCTTATGTGGAAAACACAAGCATTACCATTAAGAAACCTAATGAGCTT
TCACTAGCCTTAGGTTTAAAAACAATTGCCACTCATGGTATTGCTGCAATTAATAGTGTT
CCTTGGAGTAAAATTTTGGCTTATGTCAAACCATTCTTAGGACAAGCAGCAATTACAACA
TCAAATTGCGCTAAGAGATTAGCACAACGTGTGTTTAACAATTATATGCCTTATGTGTTT
ACATTATTGTTCCAATTGTGTACTTTTACTAAAAGTACCAATTCTAGAATTAGAGCTTCA
CTACCTACAACTATTGCTAAAAATAGTGTTAAGAGTGTTGCTAAATTATGTTTGGATGCC
GGCATTAATTATGTGAAGTCACCCAAATTTTCTAAATTGTTCACAATCGCTATGTGGCTA
TTGTTGTTAAGTATTTGCTTAGGTTCTCTAATCTGTGTAACTGCTGCTTTTGGTGTACTC
TTATCTAATTTTGGTGCTCCTTCTTATTGTAATGGCGTTAGAGAATTGTATCTTAATTCG
TCTAACGTTACTACTATGGATTTCTGTGAAGGTTCTTTTCCTTGCAGCATTTGTTTAAGT
GGATTAGACTCCCTTGATTCTTATCCAGCTCTTGAAACCATTCAGGTGACGATTTCATCG
TACAAGCTAGACTTGACAATTTTAGGTCTGGCCGCTGAGTGGGTTTTGGCATATATGTTG
TTCACAAAATTCTTTTATTTATTAGGTCTTTCAGCTATAATGCAGGTGTTCTTTGGCTAT
TTTGCTAGTCATTTCATCAGCAATTCTTGGCTCATGTGGTTTATCATTAGTATTGTACAA
ATGGCACCCGTTTCTGCAATGGTTAGGATGTACATCTTCTTTGCTTCTTTCTACTACATA
TGGAAGAGCTATGTTCATATCATGGATGGTTGCACCTCTTCGACTTGCATGATGTGCTAT
AAGCGCAATCGTGCCACACGCGTTGAGTGTACAACTATTGTTAATGGCATGAAGAGATCT
TTCTATGTCTATGCAAATGGAGGCCGTGGCTTCTGCAAGACTCACAATTGGAATTGTCTC
AATTGTGACACATTTTGCACTGGTAGTACATTCATTAGTGATGAAGTTGCTCGTGATTTG
TCACTCCAGTTTAAAAGACCAATCAACCCTACTGACCAGTCATCGTATATTGTTGATAGT
GTTGCTGTGAAAAATGGCGCGCTTCACCTCTACTTTGACAAGGCTGGTCAAAAGACCTAT
GAGAGACATCCGCTCTCCCATTTTGTCAATTTAGACAATTTGAGAGCTAACAACACTAAA
GGTTCACTGCCTATTAATGTCATAGTTTTTGATGGCAAGTCCAAATGCGACGAGTCTGCT
TCTAAGTCTGCTTCTGTGTACTACAGTCAGCTGATGTGCCAACCTATTCTGTTGCTTGAC
CAAGCTCTTGTATCAGACGTTGGAGATAGTACTGAAGTTTCCGTTAAGATGTTTGATGCT
TATGTCGACACCTTTTCAGCAACTTTTAGTGTTCCTATGGAAAAACTTAAGGCACTTGTT
GCTACAGCTCACAGCGAGTTAGCAAAGGGTGTAGCTTTAGATGGTGTCCTTTCTACATTC
GTGTCAGCTGCCCGACAAGGTGTTGTTGATACCGATGTTGACACAAAGGATGTTATTGAA
TGTCTCAAACTTTCACATCACTCTGACTTAGAAGTGACAGGTGACAGTTGTAACAATTTC
ATGCTCACCTATAATAAGGTTGAAAACATGACGCCCAGAGATCTTGGCGCATGTATTGAC
TGTAATGCAAGGCATATCAATGCCCAAGTAGCAAAAAGTCACAATGTTTCACTCATCTGG
AATGTAAAAGACTACATGTCTTTATCTGAACAGCTGCGTAAACAAATTCGTAGTGCTGCC
AAGAAGAACAACATACCTTTTAGACTAACTTGTGCTACAACTAGACAGGTTGTCAATGTC
ATAACTACTAAAATCTCACTCAAGGGTGGTAAGATTGTTAGTACTTGTTTTAAACTTATG
CTTAAGGCCACATTATTGTGCGTTCTTGCTGCATTGGTTTGTTATATCGTTATGCCAGTA
CATACATTGTCAATCCATGATGGTTACACAAATGAAATCATTGGTTACAAAGCCATTCAG
GATGGTGTCACTCGTGACATCATTTCTACTGATGATTGTTTTGCAAATAAACATGCTGGT
TTTGACGCATGGTTTAGCCAGCGTGGTGGTTCATACAAAAATGACAAAAGCTGCCCTGTA
GTAGCTGCTATCATTACAAGAGAGATTGGTTTCATAGTGCCTGGCTTACCGGGTACTGTG
CTGAGAGCAATCAATGGTGACTTCTTGCATTTTCTACCTCGTGTTTTTAGTGCTGTTGGC
AACATTTGCTACACACCTTCCAAACTCATTGAGTATAGTGATTTTGCTACCTCTGCTTGC
GTTCTTGCTGCTGAGTGTACAATTTTTAAGGATGCTATGGGCAAACCTGTGCCATATTGT
TATGACACTAATTTGCTAGAGGGTTCTATTTCTTATAGTGAGCTTCGTCCAGACACTCGT
TATGTGCTTATGGATGGTTCCATCATACAGTTTCCTAACACTTACCTGGAGGGTTCTGTT
AGAGTAGTAACAACTTTTGATGCTGAGTACTGTAGACATGGTACATGCGAAAGGTCAGAA
GTAGGTATTTGCCTATCTACCAGTGGTAGATGGGTTCTTAATAATGAGCATTACAGAGCT
CTATCAGGAGTTTTCTGTGGTGTTGATGCGATGAATCTCATAGCTAACATCTTTACTCCT
CTTGTGCAACCTGTGGGTGCTTTAGATGTGTCTGCTTCAGTAGTGGCTGGTGGTATTATT
GCCATATTGGTGACTTGTGCTGCCTACTACTTTATGAAATTCAGACGTGTTTTTGGTGAG
TACAACCATGTTGTTGCTGCTAATGCACTTTTGTTTTTGATGTCTTTCACTATACTCTGT
CTGGTACCAGCTTACAGCTTTCTGCCGGGAGTCTACTCAGTCTTTTACTTGTACTTGACA
TTCTATTTCACCAATGATGTTTCATTCTTGGCTCACCTTCAATGGTTTGCCATGTTTTCT
CCTATTGTGCCTTTTTGGATAACAGCAATCTATGTATTCTGTATTTCTCTGAAGCACTGC
CATTGGTTCTTTAACAACTATCTTAGGAAAAGAGTCATGTTTAATGGAGTTACATTTAGT
ACCTTCGAGGAGGCTGCTTTGTGTACCTTTTTGCTCAACAAGGAAATGTACCTAAAATTG
CGTAGCGAGACACTGTTGCCACTTACACAGTATAACAGGTATCTTGCTCTATATAACAAG
TACAAGTATTTCAGTGGAGCCTTAGATACTACCAGCTATCGTGAAGCAGCTTGCTGCCAC
TTAGCAAAGGCTCTAAATGACTTTAGCAACTCAGGTGCTGATGTTCTCTACCAACCACCA
CAGACATCAATCACTTCTGCTGTTCTGCAGAGTGGTTTTAGGAAAATGGCATTCCCGTCA
GGCAAAGTTGAAGGGTGCATGGTACAAGTAACCTGTGGAACTACAACTCTTAATGGATTG
TGGTTGGATGACACAGTATACTGTCCAAGACATGTCATTTGCACAGCAGAAGACATGCTT
AATCCTAACTATGAAGATCTGCTCATTCGCAAATCCAACCATAGCTTTCTTGTTCAGGCT
GGCAATGTTCAACTTCGTGTTATTGGCCATTCTATGCAAAATTGTCTGCTTAGGCTTAAA
GTTGATACTTCTAACCCTAAGACACCCAAGTATAAATTTGTCCGTATCCAACCTGGTCAA
ACATTTTCAGTTCTAGCATGCTACAATGGTTCACCATCTGGTGTTTATCAGTGTGCCATG
AGACCTAATCATACCATTAAAGGTTCTTTCCTTAATGGATCATGTGGTAGTGTTGGTTTT
AACATTGATTATGATTGCGTGTCTTTCTGCTATATGCATCATATGGAGCTTCCAACAGGA
GTACACGCTGGTACTGACTTAGAAGGTAAATTCTATGGTCCATTTGTTGACAGACAAACT
GCACAGGCTGCAGGTACAGACACAACCATAACATTAAATGTTTTGGCATGGCTGTATGCT
GCTGTTATCAATGGTGATAGGTGGTTTCTTAATAGATTCACCACTACTTTGAATGACTTT
AACCTTGTGGCAATGAAGTACAACTATGAACCTTTGACACAAGATCATGTTGACATATTG
GGACCTCTTTCTGCTCAAACAGGAATTGCCGTCTTAGATATGTGTGCTGCTTTGAAAGAG
CTGCTGCAGAATGGTATGAATGGTCGTACTATCCTTGGTAGCACTATTTTAGAAGATGAG
TTTACACCATTTGATGTTGTTAGACAATGCTCTGGTGTTACCTTCCAAGGTAAGTTCAAG
AAAATTGTTAAGGGCACTCATCATTGGATGCTTTTAACTTTCTTGACATCACTATTGATT
CTTGTTCAAAGTACACAGTGGTCACTGTTTTTCTTTGTTTACGAGAATGCTTTCTTGCCA
TTTACTCTTGGTATTATGGCAATTGCTGCATGTGCTATGCTGCTTGTTAAGCATAAGCAC
GCATTCTTGTGCTTGTTTCTGTTACCTTCTCTTGCAACAGTTGCTTACTTTAATATGGTC
TACATGCCTGCTAGCTGGGTGATGCGTATCATGACATGGCTTGAATTGGCTGACACTAGC
TTGTCTGGTTATAGGCTTAAGGATTGTGTTATGTATGCTTCAGCTTTAGTTTTGCTTATT
CTCATGACAGCTCGCACTGTTTATGATGATGCTGCTAGACGTGTTTGGACACTGATGAAT
GTCATTACACTTGTTTACAAAGTCTACTATGGTAATGCTTTAGATCAAGCTATTTCCATG
TGGGCCTTAGTTATTTCTGTAACCTCTAACTATTCTGGTGTCGTTACGACTATCATGTTT
TTAGCTAGAGCTATAGTGTTTGTGTGTGTTGAGTATTACCCATTGTTATTTATTACTGGC
AACACCTTACAGTGTATCATGCTTGTTTATTGTTTCTTAGGCTATTGTTGCTGCTGCTAC
TTTGGCCTTTTCTGTTTACTCAACCGTTACTTCAGGCTTACTCTTGGTGTTTATGACTAC
TTGGTCTCTACACAAGAATTTAGGTATATGAACTCCCAGGGGCTTTTGCCTCCTAAGAGT
AGTATTGATGCTTTCAAGCTTAACATTAAGTTGTTGGGTATTGGAGGTAAACCATGTATC
AAGGTTGCTACTGTACAGTCTAAAATGTCTGACGTAAAGTGCACATCTGTGGTACTGCTC
TCGGTTCTTCAACAACTTAGAGTAGAGTCATCTTCTAAATTGTGGGCACAATGTGTACAA
CTCCACAATGATATTCTTCTTGCAAAAGACACAACTGAAGCTTTCGAGAAGATGGTTTCT
CTTTTGTCTGTTTTGCTATCCATGCAGGGTGCTGTAGACATTAATAGGTTGTGCGAGGAA
ATGCTCGATAACCGTGCTACTCTTCAGGCTATTGCTTCAGAATTTAGTTCTTTACCATCA
TATGCCGCTTATGCCACTGCCCAGGAGGCCTATGAGCAGGCTGTAGCTAATGGTGATTCT
GAAGTCGTTCTCAAAAAGTTAAAGAAATCTTTGAATGTGGCTAAATCTGAGTTTGACCGT
GATGCTGCCATGCAACGCAAGTTGGAAAAGATGGCAGATCAGGCTATGACCCAAATGTAC
AAACAGGCAAGATCTGAGGACAAGAGGGCAAAAGTAACTAGTGCTATGCAAACAATGCTC
TTCACTATGCTTAGGAAGCTTGATAATGATGCACTTAACAACATTATCAACAATGCGCGT
GATGGTTGTGTTCCACTCAACATCATACCATTGACTACAGCAGCCAAACTCATGGTTGTT
GTCCCTGATTATGGTACCTACAAGAACACTTGTGATGGTAACACCTTTACATATGCATCT
GCACTCTGGGAAATCCAGCAAGTTGTTGATGCGGATAGCAAGATTGTTCAACTTAGTGAA
ATTAACATGGACAATTCACCAAATTTGGCTTGGCCTCTTATTGTTACAGCTCTAAGAGCC
AACTCAGCTGTTAAACTACAGAATAATGAACTGAGTCCAGTAGCACTACGACAGATGTCC
TGTGCGGCTGGTACCACACAAACAGCTTGTACTGATGACAATGCACTTGCCTACTATAAC
AATTCGAAGGGAGGTAGGTTTGTGCTGGCATTACTATCAGACCACCAAGATCTCAAATGG
GCTAGATTCCCTAAGAGTGATGGTACAGGTACAATTTACACAGAACTGGAACCACCTTGT
AGGTTTGTTACAGACACACCAAAAGGGCCTAAAGTGAAATACTTGTACTTCATCAAAGGC
TTAAACAACCTAAATAGAGGTATGGTGCTGGGCAGTTTAGCTGCTACAGTACGTCTTCAG
GCTGGAAATGCTACAGAAGTACCTGCCAATTCAACTGTGCTTTCCTTCTGTGCTTTTGCA
GTAGACCCTGCTAAAGCATATAAGGATTACCTAGCAAGTGGAGGACAACCAATCACCAAC
TGTGTGAAGATGTTGTGTACACACACTGGTACAGGACAGGCAATTACTGTAACACCAGAA
GCTAACATGGACCAAGAGTCCTTTGGTGGTGCTTCATGTTGTCTGTATTGTAGATGCCAC
ATTGACCATCCAAATCCTAAAGGATTCTGTGACTTGAAAGGTAAGTACGTCCAAATACCT
ACCACTTGTGCTAATGACCCAGTGGGTTTTACACTTAGAAACACAGTCTGTACCGTCTGC
GGAATGTGGAAAGGTTATGGCTGTAGTTGTGACCAACTCCGCGAACCCTTGATGCAGTCT
GCGGATGCATCAACGTTTTTAAACGGGTTTGCGGTGTAAGTGCAGCCCGTCTTACACCGT
GCGGCACAGGCACTAGTACTGATGTCGTCTACAGGGCTTTTGATATTTACAACGAAAAAG
TTGCTGGTTTTGCAAAGTTCCTAAAAACTAATTGCTGTCGCTTCCAGGAGAAGGATGAGG
AAGGCAATTTATTAGACTCTTACTTTGTAGTTAAGAGGCATACTATGTCTAACTACCAAC
ATGAAGAGACTATTTATAACTTGGTTAAAGATTGTCCAGCGGTTGCTGTCCATGACTTTT
TCAAGTTTAGAGTAGATGGTGACATGGTACCACATATATCACGTCAGCGTCTAACTAAAT
ACACAATGGCTGATTTAGTCTATGCTCTACGTCATTTTGATGAGGGTAATTGTGATACAT
TAAAAGAAATACTCGTCACATACAATTGCTGTGATGATGATTATTTCAATAAGAAGGATT
GGTATGACTTCGTAGAGAATCCTGACATCTTACGCGTATATGCTAACTTAGGTGAGCGTG
TACGCCAATCATTATTAAAGACTGTACAATTCTGCGATGCTATGCGTGATGCAGGCATTG
TAGGCGTACTGACATTAGATAATCAGGATCTTAATGGGAACTGGTACGATTTCGGTGATT
TCGTACAAGTAGCACCAGGCTGCGGAGTTCCTATTGTGGATTCATATTACTCATTGCTGA
TGCCCATCCTCACTTTGACTAGGGCATTGGCTGCTGAGTCCCATATGGATGCTGATCTCG
CAAAACCACTTATTAAGTGGGATTTGCTGAAATATGATTTTACGGAAGAGAGACTTTGTC
TCTTCGACCGTTATTTTAAATATTGGGACCAGACATACCATCCCAATTGTATTAACTGTT
TGGATGATAGGTGTATCCTTCATTGTGCAAACTTTAATGTGTTATTTTCTACTGTGTTTC
CACCTACAAGTTTTGGACCACTAGTAAGAAAAATATTTGTAGATGGTGTTCCTTTTGTTG
TTTCAACTGGATACCATTTTCGTGAGTTAGGAGTCGTACATAATCAGGATGTAAACTTAC
ATAGCTCGCGTCTCAGTTTCAAGGAACTTTTAGTGTATGCTGCTGATCCAGCTATGCATG
CAGCTTCTGGCAATTTATTGCTAGATAAACGCACTACATGCTTTTCAGTAGCTGCACTAA
CAAACAATGTTGCTTTTCAAACTGTCAAACCCGGTAATTTTAATAAAGACTTTTATGACT
TTGCTGTGTCTAAAGGTTTCTTTAAGGAAGGAAGTTCTGTTGAACTAAAACACTTCTTCT
TTGCTCAGGATGGCAACGCTGCTATCAGTGATTATGACTATTATCGTTATAATCTGCCAA
CAATGTGTGATATCAGACAACTCCTATTCGTAGTTGAAGTTGTTGATAAATACTTTGATT
GTTACGATGGTGGCTGTATTAATGCCAACCAAGTAATCGTTAACAATCTGGATAAATCAG
CTGGTTTCCCATTTAATAAATGGGGTAAGGCTAGACTTTATTATGACTCAATGAGTTATG
AGGATCAAGATGCACTTTTCGCGTATACTAAGCGTAATGTCATCCCTACTATAACTCAAA
TGAATCTTAAGTATGCCATTAGTGCAAAGAATAGAGCTCGCACCGTAGCTGGTGTCTCTA
TCTGTAGTACTATGACAAATAGACAGTTTCATCAGAAATTATTGAAGTCAATAGCCGCCA
CTAGAGGAGCTACTGTGGTAATTGGAACAAGCAAGTTTTACGGTGGCTGGCATAATATGT
TAAAAACTGTTTACAGTGATGTAGAAACTCCACACCTTATGGGTTGGGATTATCCAAAAT
GTGACAGAGCCATGCCTAACATGCTTAGGATAATGGCCTCTCTTGTTCTTGCTCGCAAAC
ATAACACTTGCTGTAACTTATCACACCGTTTCTACAGGTTAGCTAACGAGTGTGCGCAAG
TATTAAGTGAGATGGTCATGTGTGGCGGCTCACTATATGTTAAACCAGGTGGAACATCAT
CCGGTGATGCTACAACTGCTTATGCTAATAGTGTCTTTAACATTTGTCAAGCTGTTACAG
CCAATGTAAATGCACTTCTTTCAACTGATGGTAATAAGATAGCTGACAAGTATGTCCGCA
ATCTACAACACAGGCTCTATGAGTGTCTCTATAGAAATAGGGATGTTGATCATGAATTCG
TGGATGAGTTTTACGCTTACCTGCGTAAACATTTCTCCATGATGATTCTTTCTGATGATG
CCGTTGTGTGCTATAACAGTAACTATGCGGCTCAAGGTTTAGTAGCTAGCATTAAGAACT
TTAAGGCAGTTCTTTATTATCAAAATAATGTGTTCATGTCTGAGGCAAAATGTTGGACTG
AGACTGACCTTACTAAAGGACCTCACGAATTTTGCTCACAGCATACAATGCTAGTTAAAC
AAGGAGATGATTACGTGTACCTGCCTTACCCAGATCCATCAAGAATATTAGGCGCAGGCT
GTTTTGTCGATGATATTGTCAAAACAGATGGTACACTTATGATTGAAAGGTTCGTGTCAC
TGGCTATTGATGCTTACCCACTTACAAAACATCCTAATCAGGAGTATGCTGATGTCTTTC
ACTTGTATTTACAATACATTAGAAAGTTACATGATGAGCTTACTGGCCACATGTTGGACA
TGTATTCCGTAATGCTAACTAATGATAACACCTCACGGTACTGGGAACCTGAGTTTTATG
AGGCTATGTACACACCACATACAGTCTTGCAGGCTGTAGGTGCTTGTGTATTGTGCAATT
CACAGACTTCACTTCGTTGCGGTGCCTGTATTAGGAGACCATTCCTATGTTGCAAGTGCT
GCTATGACCATGTCATTTCAACATCACACAAATTAGTGTTGTCTGTTAATCCCTATGTTT
GCAATGCCCCAGGTTGTGATGTCACTGATGTGACACAACTGTATCTAGGAGGTATGAGCT
ATTATTGCAAGTCACATAAGCCTCCCATTAGTTTTCCATTATGTGCTAATGGTCAGGTTT
TTGGTTTATACAAAAACACATGTGTAGGCAGTGACAATGTCACTGACTTCAATGCGATAG
CAACATGTGATTGGACTAATGCTGGCGATTACATACTTGCCAACACTTGTACTGAGAGAC
TCAAGCTTTTCGCAGCAGAAACGCTCAAAGCCACTGAGGAAACATTTAAGCTGTCATATG
GTATTGCCACTGTACGCGAAGTACTCTCTGACAGAGAATTGCATCTTTCATGGGAGGTTG
GAAAACCTAGACCACCATTGAACAGAAACTATGTCTTTACTGGTTACCGTGTAACTAAAA
ATAGTAAAGTACAGATTGGAGAGTACACCTTTGAAAAAGGTGACTATGGTGATGCTGTTG
TGTACAGAGGTACTACGACATACAAGTTGAATGTTGGTGATTACTTTGTGTTGACATCTC
ACACTGTAATGCCACTTAGTGCACCTACTCTAGTGCCACAAGAGCACTATGTGAGAATTA
CTGGCTTGTACCCAACACTCAACATCTCAGATGAGTTTTCTAGCAATGTTGCAAATTATC
AAAAGGTCGGCATGCAAAAGTACTCTACACTCCAAGGACCACCTGGTACTGGTAAGAGTC
ATTTTGCCATCGGACTTGCTCTCTATTACCCATCTGCTCGCATAGTGTATACGGCATGCT
CTCATGCAGCTGTTGATGCCCTATGTGAAAAGGCATTAAAATATTTGCCCATAGATAAAT
GTAGTAGAATCATACCTGCGCGTGCGCGCGTAGAGTGTTTTGATAAATTCAAAGTGAATT
CAACACTAGAACAGTATGTTTTCTGCACTGTAAATGCATTGCCAGAAACAACTGCTGACA
TTGTAGTCTTTGATGAAATCTCTATGGCTACTAATTATGACTTGAGTGTTGTCAATGCTA
GACTTCGTGCAAAACACTACGTCTATATTGGCGATCCTGCTCAATTACCAGCCCCCCGCA
CATTGCTGACTAAAGGCACACTAGAACCAGAATATTTTAATTCAGTGTGCAGACTTATGA
AAACAATAGGTCCAGACATGTTCCTTGGAACTTGTCGCCGTTGTCCTGCTGAAATTGTTG
ACACTGTGAGTGCTTTAGTTTATGACAATAAGCTAAAAGCACACAAGGATAAGTCAGCTC
AATGCTTCAAAATGTTCTACAAAGGTGTTATTACACATGATGTTTCATCTGCAATCAACA
GACCTCAAATAGGCGTTGTAAGAGAATTTCTTACACGCAATCCTGCTTGGAGAAAAGCTG
TTTTTATCTCACCTTATAATTCACAGAACGCTGTAGCTTCAAAAATCTTAGGATTGCCTA
CGCAGACTGTTGATTCATCACAGGGTTCTGAATATGACTATGTCATATTCACACAAACTA
CTGAAACAGCACACTCTTGTAATGTCAACCGCTTCAATGTGGCTATCACAAGGGCAAAAA
TTGGCATTTTGTGCATAATGTCTGATAGAGATCTTTATGACAAACTGCAATTTACAAGTC
TAGAAATACCACGTCGCAATGTGGCTACATTACAAGCAGAAAATGTAACTGGACTTTTTA
AGGACTGTAGTAAGATCATTACTGGTCTTCATCCTACACAGGCACCTACACACCTCAGCG
TTGATATAAAGTTCAAGACTGAAGGATTATGTGTTGACATACCAGGCATACCAAAGGACA
TGACCTACCGTAGACTCATCTCTATGATGGGTTTCAAAATGAATTACCAAGTCAATGGTT
ACCCTAATATGTTTATCACCCGCGAAGAAGCTATTCGTCACGTTCGTGCGTGGATTGGCT
TTGATGTAGAGGGCTGTCATGCAACTAGAGATGCTGTGGGTACTAACCTACCTCTCCAGC
TAGGATTTTCTACAGGTGTTAACTTAGTAGCTGTACCGACTGGTTATGTTGACACTGAAA
ATAACACAGAATTCACCAGAGTTAATGCAAAACCTCCACCAGGTGACCAGTTTAAACATC
TTATACCACTCATGTATAAAGGCTTGCCCTGGAATGTAGTGCGTATTAAGATAGTACAAA
TGCTCAGTGATACACTGAAAGGATTGTCAGACAGAGTCGTGTTCGTCCTTTGGGCGCATG
GCTTTGAGCTTACATCAATGAAGTACTTTGTCAAGATTGGACCTGAAAGAACGTGTTGTC
TGTGTGACAAACGTGCAACTTGCTTTTCTACTTCATCAGATACTTATGCCTGCTGGAATC
ATTCTGTGGGTTTTGACTATGTCTATAACCCATTTATGATTGATGTTCAGCAGTGGGGCT
TTACGGGTAACCTTCAGAGTAACCATGACCAACATTGCCAGGTACATGGAAATGCACATG
TGGCTAGTTGTGATGCTATCATGACTAGATGTTTAGCAGTCCATGAGTGCTTTGTTAAGC
GCGTTGATTGGTCTGTTGAATACCCTATTATAGGAGATGAACTGAGGGTTAATTCTGCTT
GCAGAAAAGTACAACACATGGTTGTGAAGTCTGCATTGCTTGCTGATAAGTTTCCAGTTC
TTCATGACATTGGAAATCCAAAGGCTATCAAGTGTGTGCCTCAGGCTGAAGTAGAATGGA
AGTTCTACGATGCTCAGCCATGTAGTGACAAAGCTTACAAAATAGAGGAACTCTTCTATT
CTTATGCTACACATCACGATAAATTCACTGATGGTGTTTGTTTGTTTTGGAATTGTAACG
TTGATCGTTACCCAGCCAATGCAATTGTGTGTAGGTTTGACACAAGAGTCTTGTCAAACT
TGAACTTACCAGGCTGTGATGGTGGTAGTTTGTATGTGAATAAGCATGCATTCCACACTC
CAGCTTTCGATAAAAGTGCATTTACTAATTTAAAGCAATTGCCTTTCTTTTACTATTCTG
ATAGTCCTTGTGAGTCTCATGGCAAACAAGTAGTGTCGGATATTGATTATGTTCCACTCA
AATCTGCTACGTGTATTACACGATGCAATTTAGGTGGTGCTGTTTGCAGACACCATGCAA
ATGAGTACCGACAGTACTTGGATGCATATAATATGATGATTTCTGCTGGATTTAGCCTAT
GGATTTACAAACAATTTGATACTTATAACCTGTGGAATACATTTACCAGGTTACAGAGTT
TAGAAAATGTGGCTTATAATGTTGTTAATAAAGGACACTTTGATGGACACGCCGGCGAAG
CACCTGTTTCCATCATTAATAATGCTGTTTACACAAAGGTAGATGGTATTGATGTGGAGA
TCTTTGAAAATAAGACAACACTTCCTGTTAATGTTGCATTTGAGCTTTGGGCTAAGCGTA
ACATTAAACCAGTGCCAGAGATTAAGATACTCAATAATTTGGGTGTTGATATCGCTGCTA
ATACTGTAATCTGGGACTACAAAAGAGAAGCCCCAGCACATGTATCTACAATAGGTGTCT
GCACAATGACTGACATTGCCAAGAAACCTACTGAGAGTGCTTGTTCTTCACTTACTGTCT
TGTTTGATGGTAGAGTGGAAGGACAGGTAGACCTTTTTAGAAACGCCCGTAATGGTGTTT
TAATAACAGAAGGTTCAGTCAAAGGTCTAACACCTTCAAAGGGACCAGCACAAGCTAGCG
TCAATGGAGTCACATTAATTGGAGAATCAGTAAAAACACAGTTTAACTACTTTAAGAAAG
TAGACGGCATTATTCAACAGTTGCCTGAAACCTACTTTACTCAGAGCAGAGACTTAGAGG
ATTTTAAGCCCAGATCACAAATGGAAACTGACTTTCTCGAGCTCGCTATGGATGAATTCA
TACAGCGATATAAGCTCGAGGGCTATGCCTTCGAACACATCGTTTATGGAGATTTCAGTC
ATGGACAACTTGGCGGTCTTCATTTAATGATAGGCTTAGCCAAGCGCTCACAAGATTCAC
CACTTAAATTAGAGGATTTTATCCCTATGGACAGCACAGTGAAAAATTACTTCATAACAG
ATGCGCAAACAGGTTCATCAAAATGTGTGTGTTCTGTGATTGATCTTTTACTTGATGACT
TTGTCGAGATAATAAAGTCACAAGATTTGTCAGTGATTTCAAAAGTGGTCAAGGTTACAA
TTGACTATGCTGAAATTTCATTCATGCTTTGGTGTAAGGATGGACATGTTGAAACCTTCT
ACCCAAAACTACAAGCAAGTCAAGCGTGGCAACCAGGTGTTGCGATGCCTAACTTGTACA
AGATGCAAAGAATGCTTCTTGAAAAGTGTGACCTTCAGAATTATGGTGAAAATGCTGTTA
TACCAAAAGGAATAATGATGAATGTCGCAAAGTATACTCAACTGTGTCAATACTTAAATA
CACTTACTTTAGCTGTACCCTACAACATGAGAGTTATTCACTTTGGTGCTGGCTCTGATA
AAGGAGTTGCACCAGGTACAGCTGTGCTCAGACAATGGTTGCCAACTGGCACACTACTTG
TCGATTCAGATCTTAATGACTTCGTCTCCGACGCAGATTCTACTTTAATTGGAGACTGTG
CAACAGTACATACGGCTAATAAATGGGACCTTATTATTAGCGATATGTATGACCCTAGGA
CCAAACATGTGACAAAAGAGAATGACTCTAAAGAAGGGTTTTTCACTTATCTGTGTGGAT
TTATAAAGCAAAAACTAGCCCTGGGTGGTTCTATAGCTGTAAAGATAACAGAGCATTCTT
GGAATGCTGACCTTTACAAGCTTATGGGCCATTTCTCATGGTGGACAGCTTTTGTTACAA
ATGTAAATGCATCATCATCGGAAGCATTTTTAATTGGGGCTAACTATCTTGGCAAGCCGA
AGGAACAAATTGATGGCTATACCATGCATGCTAACTACATTTTCTGGAGGAACACAAATC
CTATCCAGTTGTCTTCCTATTCACTCTTTGACATGAGCAAATTTCCTCTTAAATTAAGAG
GAACTGCTGTAATGTCTCTTAAGGAGAATCAAATCAATGATATGATTTATTCTCTTCTGG
AAAAAGGTAGGCTTATCATTAGAGAAAACAACAGAGTTGTGGTTTCAAGTGATATTCTTG
TTAACAACT-AAACGAACATGTTTATTTTCTTATTATTTCTTACTCTCACTAGTGGTAGT
GACCTTGACCGGTGCACCACTTTTGATGATGTTCAAGCTCCTAATTACACTCAACATACT
TCATCTATGAGGGGGGTTTACTATCCTGATGAAATTTTTAGATCAGACACTCTTTATTTA
ACTCAGGATTTATTTCTTCCATTTTATTCTAATGTTACAGGGTTTCATACTATTAATCAT
ACG------------------TTTGGCAACCCTGTCATACCTTTTAAGGATGGTATTTAT
TTTGCTGCCACAGAGAAATCAAATGTTGTCCGTGGTTGGGTTTTTGGTTCTACCATGAAC
AACAAGTCACAGTCGGTGATTATTATTAACAATTCTACTAATGTTGTTATACGAGCATGT
AACTTTGAATTGTGTGACAACCCTTTCTTTGCTGTTTCTAAACCCATGGGTACACAGACA
CATACTATGATATTCGATAATGCATTTAATTGCACTTTCGAGTACATATCTGATGCCTTT
TCGCTTGATGTTTCAGAAAAGTCAGGTAATTTTAAACACTTACGAGAGTTTGTGTTTAAA
AATAAAGATGGGTTTCTCTATGTTTATAAGGGCTATCAACCTATAGATGTAGTTCGTGAT
CTACCTTCTGGTTTTAACACTTTGAAACCTATTTTTAAGTTGCCTCTTGGTATTAACATT
ACAAATTTTAGAGCCATTCTTACAGCCTTTTCACCTGCTCAAGACATTTGGGGCACGTCA
GCTGCAGCCTATTTTGTTGGCTATTTAAAGCCAACTACATTTATGCTCAAGTATGATGAA
AATGGTACAATCACAGATGCTGTTGATTGTTCTCAAAATCCACTTGCTGAACTCAAATGC
TCTGTTAAGAGCTTTGAGATTGACAAAGGAATTTACCAGACCTCTAATTTCAGGGTTGTT
CCCTCAGGAGATGTTGTGAGATTCCCTAATATTACAAACTTGTGTCCTTTTGGAGAGGTT
TTTAATGCTACTAAATTCCCTTCTGTCTATGCATGGGAGAGAAAAAAAATTTCTAATTGT
GTTGCTGATTACTCTGTGCTCTACAACTCAACATTTTTTTCAACCTTTAAGTGCTATGGC
GTTTCTGCCACTAAGTTGAATGATCTTTGCTTCTCCAATGTCTATGCAGATTCTTTTGTA
GTCAAGGGAGATGATGTAAGACAAATAGCGCCAGGACAAACTGGTGTTATTGCTGATTAT
AATTATAAATTGCCAGATGATTTCATGGGTTGTGTCCTTGCTTGGAATACTAGGAACATT
GATGCTACTTCAACTGGTAATTATAATTATAAATATAGGTATCTTAGACATGGCAAGCTT
AGGCCCTTTGAGAGAGACATATCTAATGTGCCTTTCTCCCCTGATGGCAAACCTTGCACC
CCACCTGCTCTTAATTGTTATTGGCCATTAAATGATTATGGTTTTTACACCACTACTGGC
ATTGGCTACCAACCTTACAGAGTTGTAGTACTTTCTTTTGAACTTTTAAATGCACCGGCC
ACGGTTTGTGGACCAAAATTATCCACTGACCTTATTAAGAACCAGTGTGTCAATTTTAAT
TTTAATGGACTCACTGGTACTGGTGTGTTAACTCCTTCTTCAAAGAGATTTCAACCATTT
CAACAATTTGGCCGTGATGTTTCTGATTTCACTGATTCCGTTCGAGATCCTAAAACATCT
GAAATATTAGACATTTCACCTTGCGCTTTTGGGGGTGTAAGTGTAATTACACCTGGAACA
AATGCTTCATCTGAAGTTGCTGTTCTATATCAAGATGTTAACTGCACTGATGTTTCTACA
GCAATTCATGCAGATCAACTCACACCAGCTTGGCGCATATATTCTACTGGAAACAATGTA
TTCCAGACTCAAGCAGGCTGTCTTATAGGAGCTGAGCATGTCGACACTTCTTATGAGTGC
GACATTCCTATTGGAGCTGGCATTTGTGCTAGTTACCATACAGTTTCTTTATTACGTAGT
ACTAGCCAAAAATCTATTGTGGCTTATACTATGTCTTTAGGTGCTGATAGTTCAATTGCT
TACTCTAATAACACCATTGCTATACCTACTAACTTTTCAATTAGCATTACTACAGAAGTA
ATGCCTGTTTCTATGGCTAAAACCTCCGTAGATTGTAATATGTACATCTGCGGAGATTCT
ACTGAATGTGCTAATTTGCTTCTCCAATATGGTAGCTTTTGCACACAACTAAATCGTGCA
CTCTCAGGTATTGCTGCTGAACAGGATCGCAACACACGTGAAGTGTTCGCTCAAGTCAAA
CAAATGTACAAAACCCCAACTTTGAAATATTTTGGTGGTTTTAATTTTTCACAAATATTA
CCTGACCCTCTAAAGCCAACTAAGAGGTCTTTTATTGAGGACTTGCTCTTTAATAAGGTG
ACACTCGCTGATGCTGGCTTCATGAAGCAATATGGCGAATGCCTAGGTGATATTAATGCT
AGAGATCTCATTTGTGCGCAGAAGTTCAATGGACTTACAGTGTTGCCACCTCTGCTCACT
GATGATATGATTGCTGCCTACACTGCTGCTCTAGTTAGTGGTACTGCCACTGCTGGATGG
ACATTTGGTGCTGGCGCTGCTCTTCAAATACCTTTTGCTATGCAAATGGCATATAGGTTC
AATGGCATTGGAGTTACCCAAAATGTTCTCTATGAGAACCAAAAACAAATCGCCAACCAA
TTTAACAAGGCGATTAGTCAAATTCAAGAATCACTTACAACAACATCAACTGCATTGGGC
AAGCTGCAAGACGTTGTTAACCAGAATGCTCAAGCATTAAACACACTTGTTAAACAACTT
AGCTCTAATTTTGGTGCAATTTCAAGTGTGCTAAATGATATCCTTTCGCGACTTGATAAA
GTCGAGGCGGAGGTACAAATTGACAGGTTAATTACAGGCAGACTTCAAAGCCTTCAAACC
TATGTAACACAACAACTAATCAGGGCTGCTGAAATCAGGGCTTCTGCTAATCTTGCTGCT
ACTAAAATGTCTGAGTGTGTTCTTGGACAATCAAAAAGAGTTGACTTTTGTGGAAAGGGC
TACCACCTTATGTCCTTCCCACAAGCAGCCCCGCATGGTGTTGTCTTCCTACATGTCACG
TATGTGCCATCCCAGGAGAGGAACTTCACCACAGCGCCAGCAATTTGTCATGAAGGCAAA
GCATACTTCCCTCGTGAAGGTGTTTTTGTGTTTAATGGCACTTCTTGGTTTATTACACAG
AGGAACTTCTTTTCTCCACAAATAATTACTACAGACAATACATTTGTCTCAGGAAATTGT
GATGTCGTTATTGGCATCATTAACAACACAGTTTATGATCCTCTGCAACCTGAGCTTGAC
TCATTCAAAGAAGAGCTGGACAAGTACTTCAAAAATCATACATCACCAGATGTTGATCTT
GGCGACATTTCAGGCATTAACGCTTCTGTCGTCAACATTCAAAAAGAAATTGACCGCCTC
AATGAGGTCGCTAAAAATTTAAATGAATCACTCATTGACCTTCAAGAATTGGGAAAATAT
GAGCAATATATTAAATGGCCTTGGTATGTTTGGCTCGGCTTCATTGCTGGACTAATTGCC
ATCGTCATGGTTACAATCTTGCTTTGTTGCATGACTAGTTGTTGCAGTTGCCTCAAGGGT
GCATGCTCTTGTGGTTCTTGCTGCAAGTTTGATGAGGATGACTCTGAGCCAGTTCTCAAG
GGTGTCAAATTACATTACACATAAACGAACTT-ATGGATTTGTTTATGAGATTTTTTACT
CTTAGATCAATTACTGCACAGCCAGTAAAAATTGACAATGCTTCTCCTGCAAGTACTGTT
CATGCTACAGCAACGATACCGCTACAAGCCTCACTCCCTTTCGGATGGCTTGTTATTGGC
GTTGCATTTCTTGCTGTTTTTCAGAGCGCTACCAAAATAATTGCGCTCAATAAAAGATGG
CAGCTAGCCCTTTATAAGGGCTTCCAGTTCATTTGCAATTTACTGCTGCTATTTGTTACC
ATCTATTCACATCTTTTGCTTGTCGCTGCAGGTATGGAGGCGCAATTTTTGTACCTCTAT
GCCTTGATATATTTTCTACAATGCATCAACGCATGTAGAATTATTATGAGATGTTGGCTT
TGTTGGAAGTGCAAATCCAAGAACCCATTACTTTATGATGCCAACTACTTTGTTTGCTGG
CACACACATAACTATGACTACTGTATACCATATAACAGTGTCACAGATACAATTGTCGTT
ACTGAAGGTGACGGCATTTCAACACCAAAACTCAAAGAAGACTACCAAATTGGTGGTTAT
TCTGAGGATAGGCACTCAGGTGTTAAAGACTATGTCGTTGTACATGGCTATTTCACCGAA
GTTTACTACCAGCTTGAGTCTACACAAATTACTACAGACACTGGTATTGAAAATGCTACA
TTCTTCATCTTTAACAAGCTTGTTAAAGACCCACCGAATGTGCAAATACACACAATCGAC
GGCTCTTCAGGAGTTGCTAATCCAGCAATGGATCCAATTTATGATGAGCCGACGACGACT
ACTAGCGTGCCTTTGTAAGCACAAGAAAGTGAGTACGAACTTATGTACTCATTCGTTTCG
GAAGAAACAGGTACGTTAATAGTTAATAGCGTACTTCTTTTTCTTGCTTTCGTGGTATTC
TTGCTAGTCACACTAGCCATCCTTACTGCGCTTCGATTGTGTGCGTACTGCTGCAATATT
GTTAACGTGAGTTTAGTAAAACCAACGGTTTACGTCTACTCGCGTGTTAAAAATCTGAAC
TCTTCTGAAGGAGTTCCTGATCTTCTGGTCTAAACGAACTAACTATTATTATTATTCTGT
TTGGAACTTTAACATTGCTTATCATGGCAGACAACGGTACTATTACCGTTGAGGAGCTTA
AACAACTCCTGGAACAATGGAACCTAGTAATAGGTTTCCTATTCCTAGCCTGGATTATGT
TACTACAATTTGCCTATTCTAATCGGAACAGGTTTTTGTACATAATAAAGCTTGTTTTCC
TCTGGCTCTTGTGGCCAGTAACACTTGCTTGTTTTGTGCTTGCTGCTGTCTACAGAATTA
ATTGGGTGACTGGCGGGATTGCGATTGCAATGGCTTGTATTGTAGGCTTGATGTGGCTTA
GCTACTTCGTTGCTTCCTTCAGGCTGTTTGCTCGTACCCGCTCAATGTGGTCATTCAACC
CAGAAACAAACATTCTTCTCAATGTGCCTCTCCGGGGGACAATTGTGACCAGACCGCTCA
TGGAAAGTGAACTTGTCATTGGTGCTGTGATCATTCGTGGTCACTTGCGAATGGCCGGAC
ACTCCCTAGGGCGCTGTGACATTAAGGACCTGCCAAAAGAGATCACTGTGGCTACATCAC
GAACGCTTTCTTATTACAAATTAGGAGCGTCGCAGCGTGTAGGCACTGATTCAGGTTTTG
CTGCATACAACCGCTACCGTATTGGAAACTATAAATTAAATACAGACCACGCCGGTAGCA
ACGACAATATTGCTTTGCTAGTACAGTAAGTGACAACAGATGTTTCATCTTGTTGACTTC
CAGGTTACAATAGCAGAGATATTGATTATCATTATGAGGACTTTCAGGATTGCTATTTGG
AATCTTGACGTTATAATAAGTTCAATAGTGAGACAATTATTTAAGCCTCTAACTAAGAAG
AATTATTCGGAGTTAGATGATGAAGAACCTATGGAGTTAGATTATCCATAAAACGAACAT
GAAAATTATTCTCTTCCTGACATTGATTGTATTTACATCTTGCGAGCTATATCACTATCA
GGAGTGTGTTAGAGGTACGACTGTACTACTAAAAGAACCTTGCCCATCAGGAACATACGA
GGGCAATTCACCATTTCACCCTCTTGCTGACAATAAATTTGCACTAACTTGCACTAGCAC
ACACTTTGCTTTTGCTTGTGCTGACGGTACTCGACATACCTATCAGCTGCGTGCAAGATC
AGTTTCACCAAAACTTTTCATCAGACAAGAGGAGGTTCAACAAGAGCTCTACTCGCCACT
TTTTCTCATTGTTGCTGCTCTAGTATTTTTAATACTTTGCTTCACCATTAAGAGAAAGAC
AGAATGAATGAGCTCACTTTAATTGACTTCTATTTGTGCTTTTTAGCCTTTCTGCTATTC
CTTGTTTTAATAATGCTTATTATATTTTGGTTTTCACTCGAAATCCAGGATCTAGAAGAA
CCTTGTACCAAAGTCTAAACGAACATGAAACTTCTCATTGTTTTGACTTGTATTTCTCTA
TGCAGTTGCAT---------ATGCACTGTAGTACAGCGCTGTGCATCTAATAAACCTCAT
GTGCTTGAAGATCCTTGTAA-----------------------------GGTACAACACT
AGGGGTAATACTTATAGCA--------------------------------------CTG
CTTGGCTTTGTGCTCTAGGAAAGGTTTTACCTTTTCATAGATGGCACACTATGGTTCAAA
CATGCACACCTAATGTTACTATCAACTGTCAAGATCCAGCTGGTGGTGCGCTTATAGCTA
GGTGTTGGTACCTTCATGAAGGTCACCAAACTGCTGCATTTAGAGACGTACTTGTTGTTT
TAAATAAACGAACAAATTAAAATGTCTGATAATGGACCCCAATCAAACCAACGTAGTGCC
CCCCGCATTACATTTGGTGGACCCACAGATTCAACTGACAATAACCAGAATGGAGGACGC
AATGGGGCAAGGCCAAAACAGCGCCGACCCCAAGGTTTACCCAATAATACTGCGTCTTGG
TTCACAGCTCTCACTCAGCATGGCAAGGAGGAACTTAGATTCCCTCGAGGCCAGGGCGTT
CCAATCAACACCAATAGTGGTCCAGATGACCAAATTGGCTACTACCGAAGAGCTACCCGA
CGAGTTCGTGGTGGTGACGGCAAAATGAAAGAGCTCAGCCCCAGATGGTACTTCTATTAC
CTAGGAACTGGCCCAGAAGCTTCACTTCCCTACGGCGCTAACAAAGAAGGCATCGTATGG
GTTGCAACTGAGGGAGCCTTGAATACACCCAAAGACCACATTGGCACCCGCAATCCTAAT
AACAATGCTGCCACCGTGCTACAACTTCCTCAAGGAACAACATTGCCAAAAGGCTTCTAC
GCAGAGGGAAGCAGAGGCGGCAGTCAAGCCTCTTCTCGCTCCTCATCACGTAGTCGCGGT
AATTCAAGAAATTCAACTCCTGGCAGCAGTAGGGGAAATTCTCCTGCTCGAATGGCTAGC
GGAGGTGGTGAAACTGCCCTCGCGCTATTGCTGCTAGACAGATTGAACCAGCTTGAGAGC
AAAGTTTCTGGTAAAGGCCAACAACAACAAGGCCAAACTGTCACTAAGAAATCTGCTGCT
GAGGCATCTAAAAAGCCTCGCCAAAAACGTACTGCCACAAAACAGTACAACGTCACTCAA
GCATTTGGGAGACGTGGTCCAGAACAAACCCAAGGAAATTTCGGGGACCAAGACCTAATC
AGACAAGGAACTGATTACAAACATTGGCCGCAAATTGCACAATTTGCTCCAAGTGCCTCT
GCATTCTTTGGAATGTCACGCATTGGCATGGAAGTCACACCTTCGGGAACATGGCTGACT
TATCATGGAGCCATTAAATTGGATGACAAAGATCCACAATTCAAAGACAACGTCATACTG
CTGAACAAGCACATTGACGCATACAAAACATTCCCACCAACAGAGCCTAAAAAGGACAAA
AAGAAAAAGACTGATGAAGCTCAGCCTTTGCCGCAGAGACAAAAGAAGCAGCCCACTGTG
ACTCTTCTTCCTGCGGCTGACATGGATGATTTCTCCAGACAACTTCAAAATTCCATGAGT
GGAGCTTCTGCTGATTCAACTCAGGCATAAACACTCATGATGACCACACAAGGCAGATGG
GCTATGTAAACGTTTTCGCAATTCCGTTTACGATACATAGTCTACTCTTGTGCAGAATGA
ATTCTCGTAACTAAACAGCACAAGTAGGTTTAGTTAACTTTAATCTCACATAGCAATCTT
TAATCAATGTGTAACATTAGGGAGGACTTGAAAGAGCCACCACATTTTCATCGAGGCCAC
GCGGAGTACGATCGAGGGTACAGTGAATAATGCTAGGGAGAGCTGCCTATATGGAAGAGC
CCTAATGTGTAAAATTAATTTTAGTAGTGCTATCCCCATGTGATTTTAATAGCTTCTTAG
GAGAATGACAAAAAAAAAAAAAAAAAAAAAAAA
>DQ648856.1 Bat coronavirus (BtCoV/273/2005), complete genome
ATATTAGGTTTTTACCTACCCAGGAAAAGCCAACCAACCTCGATCTCTTGTAGATCTGTT
CTTTAAACGAACTTCAAAATCTGTGTGGCTGTCGCTTGGCTGTATGCCTAGTGCACCTAC
ACAGTATAAATAAT----AACTTTACTGTCGTTGACAAGAAACGGGTAACTCGTCCTTCT
TCTGCAGACTGCTTACGGTTTCGTCCGTGTTGTAGTCGATCATCAGCATACCTAGGTTTC
GTCCGGGTGTGACCGAAAGGTAAGATGGAGAGCCTTGTTCTTGGTGTCAACGAGAAAACA
CACGTCCAACTCAGTTTACCTGTTCTTCAGGTTAGTGACGTGTTAGTGCGTGGTTTCGGG
GATACTGTGGAAGAAGCCCTAGCGGAAGCACGTGAACATCTTAAAAATGGCACTTGTGGC
CTAGTAGAGCTGGAAAAAGGTGTTTTACGCCAGCTTGAAGAGCCCTATGTGTTCATTAAA
CGATCTGAAGCCTTAAGCACCACTCATGGCCATAAGGTTGTTGAATTGGTGGCTGAAATG
AATGGCATTCAGTTCGGTCGTAGCGGTACAACACTGGGAGTTCTCGTGCCACATGTGGGC
GAAACCCCAATTGCGTACCGCAATGTTCTTCTTCGCAAGAACGGTAATAAGGGAGCTGGT
GGTCATAGCTACGGCATCGATCTAAAGTCTTATGACTTAGGTGACGAGCTTAACACTGAT
CCCATTGAAGATTATGAACAAAAATGGAACACTAAGCATGGCAGGGGTGCTCTCCGTGAA
CTCATTCGTGAGCTTAATGGAGGTGCAGTCACTCGCTATGTTGATAACAACTTCTGTGGC
CCTGATGGGTATCCTCTTGACTGCATTAAAGATCTTCTCGCTCGTGCGGGTAAGTCGATG
TGCACTCTTTCCGAACAACTTGATTTCATTGAATCGAAGCGCGGTGTCTATTGCTGCCGT
GAACATGAGCATGAAATTGCTTGGTACACTGAGCGCTCAGACAAGAGTTATGAGCACCAG
ACACCATTCGAGGTTAAGAGTGCCAAGAAATTTGACACTTTTAAAGGGGAATGCCCGAAG
TTCGTATTTCCTCTCAACTCTAAAGTCAAAGTCATTCAACCACGTGTTGAAAAGAAAAAG
ACTGAAGGTTTCATGGGGCGTATACGCTCTGTGTACCAAGTTGCCACTCCAAATGAATGC
AACGACATGCACTTGTCTGTCTTTATGAAGTGCAATCATTGTGATGAAGCTTCTTGGCAG
ACGTGTGATTTTCTCAAAGCCACTTGTGAATATTGTGGCACTGAAAATCCAGTGAGTGGA
GGACCTACTACATGTGGGTACCTACCTACTAATGCTGTAGTAAAGATGCCCTCTGTCCCT
GCTTGTCAGAATAAAGAAGTGGGACCTGAGCATAGTGTTGCAGACTACCACAATCACTCA
AACATTGAAACTCGACTCCGCAAGGGAGGTAGGACTAAATGTTTTGGAGGCTGTGTGTTT
TCCTATGTTGGCTGCTATAACAAGCGTGCTTACTGGGTTCCTCGTGCTAGTGCCGATATA
GGTTCAAACCATACTGGCATTACTGGTGACAATGTAGAAGTTCTTAATGAAGACCTCCTT
GAGATACTGAATCGTGAACGTGTTAATATTAACATTGTTGGCGATTTTCAGTTGAATGAA
GAGATTGCCATCATTTTAGCGTCTCTTTCTGCTTCTACGAGTGCTTTTGTTGACACTGTA
AAGAGTCTTGATTACAAGTCTTTTAAAGCCATTGTTGAGTCTTGCGGAAACTACAAAGTT
ACCAAGGGCAAGCCTGTGAAAGGTGCTTGGAACATTGGACAACAAAAATCTATTCTGACA
CCACTGTGTGGATTTCCCTCACAGGCTGCTGGTGTTATTAGATCTATTTTCTCTCGCACA
CTAGATGCAGCAAATAATTCTATCCCAGATTTACAAAGAGCAGCTGTCACCATCCTCGGT
GACATTTCCGAACAGTCACTGCGTCTTGTTGATACAATGGTGTGTACATCAGACTTGATT
ACCAACAGTGTTATCATCATGGCATATGTTACTGGTGGTCTTGTACAGCAAACAGTGCAA
TGGTTGTCTAATGTGTTAGGCACCACAGTCGACAAACTCAAACCTGTATTTACATGGCTT
GAGACTAAGCTTAATGCAGGAATAGAGTTTCTCAAGGATGCTTGGGAAATTCTTAAATTC
CTAGTTACAGGTGTGTTTGACATTGTTAAAGGTCAAATACGGGTGTTTTCGGACAACCTC
AAAGAATGTGTAAAAACTTTTGTTGGTGTTGTCAACAAAGCGCTTGAAATGTGCATTGAC
CAAGTCACAATCGCAGGCACCAAGGTGAGATCACTCAACCTTGGAGAGGTTTTTATTGCG
CAAAGCAAGGGCCTCTACCGTCAGTGTGTTCGTGGCAAGGAGCAGCTGCAACTACTCATG
CCTTTGAAGGCACCTAAAGAAGTCACTTTCCTTGAAGGAGACTCACATGATACAGTACTA
ATCTCCGAAGAGGTTGTTCTTAAAAATGGTGAGCTTGAAGCACTCGAGACACCAGTTGAC
AGTTTCACAAATGGAGCCGTCGTAGGCACTCCAGTTTGTGTCAATGGCCTCATGCTCTTG
GAGCTCAAAGATAAGGAACAGTATTGTGCTTTATCTCCAGGCTTATTAGCTACAAACAAT
GTCTTCCGTCTAAATGGAGGTGCACCGGTTAAAGGTGTAACCTTTGGAGAAAACACTGTT
TTAGAAGTTCAAGGTTACAAGAATGTGAAAATCACATTTGAGCTTGATGAGCGTGTAGAC
AAAGTGCTTAACGAGAAGTGTTCTGTCTACACTGTTGAATCCGGTACAGAGGTTACTGAA
TTCGCATGTGTTGTTGCAGAAGCCGTTGTAAAAACTTTGCAACCAGTTTCTGACCTTCTT
ACTAAGATGGGTATTGACCTTGATGAGTGGAGTGTAGCTACATTCTACTTGTTTGATGAT
GCTGGTGAAGAAAAACTTTCATCACGCATGTACTGTTCCTTCTACCCTCCTGATGAGGAA
GAAGACTGCGAAGAGTATGAGGATGAGGAAGAAGTTCCTGATGAAACCTGTGAACACGAA
TACGGCACAGAGGATGACTATAAAGGTCTTCCTCTTGAGTTTGGTTCGTCAACAGAAA--
-TACAACAGGTTGAAGATGAAGAGGAAGACTGGCTTGATGATGTTGGTGAAGCA------
---GAACCTGAACCAGAACCTCTACCTGCAGAACCAGTTAATCAGTTTACTGGTTACTTT
AAACTTACTGACAATGTTGCCATTAAATGTGTTGACATCGTTAAGGAAGCGCAAAGTGCC
AAACCTGCGGTTATTGTTAATGCTGCTAACATTCACCTAAAACATGGTGGTGGTGTAGCA
GGTGCACTCAACAAAGCAACCAATGGTGCCATGCAACAGGAGAGTGATGATTACATTAAA
CGAAATGGACCACTCACAGTAGGTGGTTCATGTTTGCTTTCTGGACACAATTTGGCTAAG
AAGTGTATGCATGTTGTTGGCCCAAACCTAAATGCTGGTGAGGATATCCAACTACTTAAA
GCTGCATATGACAACTTTAATTCACAGGACGTATTACTTGCACCACTACTGTCAGCAGGC
ATATTTGGTGCTAAACCACTTCAGTCTTTAAAGATGTGTGTTGAAGTAGTTCGCACACAA
GTTTACCTCGCGGTCAATGATAGGAGTCTTTATGATCAGGTTGTATTAGATTATCTGGAC
AGTTTGAAACCTAAAGTGGAGTCTCCCAAAAAGGAGGAGAATCCAAAATTGGAAGAGCAT
AAAGCGAAACAGCCAGCTG------AAAAACCTGTTGACGTCAAACCTAAAATTAAGGCT
TGTGTCGAAGAGGTTACTACAACATTGGAAGAAACTAAACTTCTCACCCAAAATCTGCTT
CTTTTTGCTGATATCAATGGTAAACTTTACCCGGATTCTCAGAATATGCTAAGAGGTGAA
GACATGTCTTTTCTAGAAAAGGACGCACCATATGTAGTAGGTGATGTCATCACTAGTGGT
GATATTACTTGTGTTATAATACCTGCTAAGAAGGCTGGTGGTACTACAGAAATGCTTGCA
AAGGCATTAAAGAAAGTGCCAGTGTGTGAGTATATAACTACATATCCCGGACAAGGATGT
GCTGGTTATACACTCGAAGAAGCAAAGACTGCGCTTAAAAGGTGCAAATCTGCATGCTAT
GTATTACCTTCAAAAACACCTAATGTAAAAGATGAAATCCTTGGAACGGTGTCTTGGAAT
TTAAGGGAAATGCTTGCTCATGCTGAAGAGACAAGAAAATTAATGCCTATTTGCATGGAC
ATTAGAGCCATAATGGCTACAATCCAACGTAAGTATAAAGGTATTAAGATTCAAGAAGGA
ATCGTTGACTATGGTGTTCGGTTCTTTTTCTATACTAGCAAAGAGCCTGTAGCTTCTATT
ATTACAAAACTCAATTCTTTAAATGAACCACTTATCACAATGCCGATAGGTTATGTGACA
CATGGTTTTAACCTGGAAGAAGCTGCGCGTTGTATGCGCTCTCTTAAAGCTCCTGCTGTA
GTGTCAGTGTCTTCACCAGACGCAGTTACTACATACAATGGATACCTCACATCATCTTCA
AAGACACCTGAGGAACACTTCATAGAGACCATCTCCCTTGCGGGTACGTATAGAGACTGG
TCTTACTCTGGACAACGTACGGAATTAGGTGTTGAATTTCTCAAGCGTGGAGATAAGATT
GTCTACCACACTATTGAAAAACCCACCGAGTTCTATCTTGACGGTGAGGTTCTCCCACTT
GACAAGCTCAAGAGTCTTTTGTCTCTTCGTGAGGTTAAGACTATTAAAGTGTTTACTACT
GTAGACAATACTAACCTCCACACACAACTTGTGGACATGTCTATGACATATGGACAGCAC
TTTGGTCCAACCTATTTGGACGGTGCTGATGTCACCAAGGTTAAGCCTCATGTTAATCAT
GAGGGTAAGACCTTCTTTGTACTACCTAGTGATGACACACTGCGTAGTGAAGCATTTGAA
TATTACCACACTCTCGACGAGAGTTTTCTTGGTAGATACATGTCTGCTTTGAATCACACA
AAGAAATGGAAATTTCCTCAAGTTGGTGGTTTAACTTCAATCAAATGGGCTGACAATAAC
TGTTATTTGTCCAGTGTTTTATTAGCACTTCAGCAGATTGAGGTGAAGTTTAATGCACCC
GCACTACAAGAGGCCTATTATAGAGCTCGTGCTGGTGATGCTGCTAATTTTTGTGCGCTC
ATACTCGCTTACAGTAATAAAACTGTGGGTGAGTTGGGTGATGTTAGGGAAACTATGACC
CATCTTCTACAACATGCCAACTTGGAATCCGCTAAGAGGGTTCTTAATTTGGTGTGTAAG
CATTGCGGACAGAAAACTACCACCTTAATGGGTGTAGAAGCCGTGATGTATATGGGTACT
TTGTCTTATGATGAGCTTAAGGCAGGTGTTTCAATTCCTTGTGTGTGTGGTCGTGATGCT
ACACAATATCTAGTACAACAAGAGTCTTCTTTTGTTATGATGTCTGCACCTCCTGCTGAG
TACAAGTTGCAGCAGGGTACATTTTTATGCGCTAATGAGTACACTGGTAATTATCAGTGT
GGTCATTACACTCACATAACTGCCAAGGAAACGCTCTATCGTATAGATGGAGCTCACCTT
ACAAAAATGTCAGAATATAAAGGACCAGTGACTGATGTTTTCTATAAAGAAACATCTTAC
ACTACAACTATTAAGCCTGTGTCATACAAACTCGACGGAGTTACTTACACAGAGATTGAA
CCTAAATTAGATGGGTATTATAAAAAGGATAATGCTTACTACACTGAGCAGCCTATTGAT
CTTGTGCCAACTCAACCATTGCCAAATGCGAGTTTTGACAATTTCAAACTCACATGCTCT
AACATTAAGTTTGCTGATGACCTTAATCAAATGACAGGCTTTAAAAAGCCAGCTTCACGT
GAGCTATCTGTCACATTCTTTCCAGACTTGAATGGCGATGTAGTGGCTATTGACTATAGA
CATTACTCAGCGAGTTTCAAGAAAGGTGCTAAACTGCTACATAAGCCAATTATTTGGCAT
ATCAATCAGACTACAAACAAGACAACTTACAAGCCAAACATTTGGTGTTTACGTTGTCTT
TGGAGTACAAAGCCAGTTGAAACCTCAAATTCATTTGAAGTTCTGGAAGTAGAAGACACA
CAAGGAATGGATAATCTTGCTTGTGAAAGCCAACCACTAACCTCTGAAGAAGTAGTGGAA
AATCCTACCGTACAGAAGGAAGTAATAGAGTGTGACGTGAAAACTACCGAAGTTGTAGGC
AATGTCATACTAAAACCATCAGACGAAGGTGTCAAAGTGACACAAGAGTTAGGCCATGAA
GATCTAATGGCTGCTTATGTAGAAAATACAAGCATTACCATTAAGAAACCTAATGAGCTC
TCGTTGGCCTTAGGTTTAAAAACACTTGCCACTCATGGTGCTGCTGCAATCAATAGTGTC
CCTTGGAGTAAGGTTTTGGCTTATGTTAAGCCTTTTCTAGGACAAGCAACAGTCACAACA
TCCAACTGCATGAAGAAATGTGTGCAGCGCATTTTTAACAACTATATGCCTTATGTCATT
ACATTATTATTCCAGTTGTGCACTTTCACAAAGGGCACCAACTCAAGAATTAGAGCATCA
CTTCCTACAACTATTGCTAAAAATAGTGTTAAGAGTGTTGCAAAATTATGTTTGGACGTT
TGCATTGATTATGTGAAATCTCCTAAATCTTCTAAATTGTTCACAATTGCAATGTGGCTA
TTGTTGTTAAGCATTTGCTTGGGTTCATTAATCTATGTGACTGCAGCTTTTGGTGTGCTT
TTATCTAATTTAGGCATCCCTTCTTATTGTGGTGGTGTTAGAGATTTGTATATCAATTCC
TCTAATGTCACCATTATGGACTTCTGTGAGGGCTCTTTTCCTTGTAGTGTTTGTTTAAGT
GGACTAGATTCTCTTGATTCTTACCCCGCTTTAGAAACTATTCAGGTTACGATTTCATCG
TATAAGTTGGACCTAACATTTTTAGGTTTAGCAGCTGAATGGTTTTTGGCATACATGTTG
TTTACAAAATTTTTCTACTTACTTGGTCTCTCTGCTATAATGCAGGTGTTCTTTGGCTAC
TTTGCTAGTCATTTCATCAGCAATTCATGGCTTATGTGGTTTATCATTAGCATTGTACAA
ATGGCGCCTGTTTCTGCTATGGTCAGGATGTACATTTTCTTTGCTTCTTTCTATTATATA
TGGAAAAGCTATGTTCATATTATGGATGGTTGCACTTCTTCGACTTGCATGATGTGCTAC
AAGCGCAATCGTGCTACGCGCGTTGAGTGTACAACTATAGTTAATGGCATGAAAAGATCT
TTCTATGTCTATGCAAACGGAGGCCGTGGCTTCTGTAAGGCTCACAATTGGAACTGTCTT
AATTGTGATACATTCTGTACTGGTAGTACTTTCATTAGCGACGAAGTAGCTCATGATTTG
TCACTCCAGTTTAAGAGACCAATTAATCCTACAGACCAGTCTTCTTATGTTGTTGATAGT
GTTGCTGTGAAGAACGGTGCACTCCACCTCTACTTTGATAAGGCTGGTCAGAAGACTTAC
GAGAGACACCCACTTTCTCATTTTGTCAATTTGGACAATCTGAGAGCTAACAACACTAAG
GGTTCATTACCTATTAATGTTATTGTCTTTGACGGCAAGTCCAAATGCGACGAGTCTGCC
GCCAAGTCTGCATCTGTTTATTACAGTCAGCTTATGTGCCAACCTATTCTGTTACTTGAC
CAAGCTCTTGTTTCGGATGTTGGTGATAGTACCGAGGTTTCTGTCAAGATGTTTGATGCT
TATGTCGACACCTTTTCAGCAACTTTTAGTGTTCCTATGGAAAAACTTAAGGCACTAGTG
GCCACGGCTCATAGTGAGTTGGCTAAGGGTGTTGCTTTGGATGGTGTCTTATCCACATTT
ATTTCAGCTGCCCGTCAAGGCGTTGTTGATACTGATGTTGATACAAAGGACGTCATTGAA
TGTCTCAAGCTTTCTCATCACTCTGACTTAGAAGTGACAGGTGACAGCTGTAATAACTTC
ATGCTCACCTATAACAAAGTTGAAAACATGACGCCCAGAGATCTTGGTGCATGTATTGAT
TGTAATGCAAGGCATATTAATGCCCAAGTAGCAAAAAGTCACAATGTCTCGCTCATCTGG
AACGTCAAAGACTATATGTCATTGTCTGAACAGTTGCGCAAGCAAATTCGTAGTGCTGCT
AAAAAGAACAACATACCCTTTAGGCTCACTTGTGCTACTACTAGGCAAGTTTTAAACGTC
ATAACTACTAAAATTTCACTCAAGGGTGGTAAGGTTGTTAGTACTTGGTTTAAATTTATG
CTGAAAGTCACACTTTTGTGTGTTCTATCTGCATTATTCTGTTACATCATTATGCCAGTA
CACTCATTGTCTGTTCATGATGGTTATACAAATGAAATCATTGGATACAAAGCTATCCAG
GACGGTGTCACTCGTGACATAGTGTCTACTGATGATTGTTTTGCAAACAAACATGCTGGT
TTCGACTCTTGGTTTAGCCAGCGTGGTGGTTCTTATAGGAATGATAAGAGCTGCCCTGTT
GTAGCTGCCATCATTACTAGGGAGATTGGTTTCATCGTGCCTGGATTACCTGGTACTGTG
TTAAGAACAATTAATGGTGACTTTTTGCATTTTCTACCTCGCGTTTTTAGTGCCGTTGGC
AACATTTGCTACACACCATCAAAACTTATTGAGTATAGTGATTTTGCTACTTCTGCTTGC
GTCTTGGCTGCGGAATGTACCATTTTTAAGGATGCTATGGGTAAACCTGTGCCATATTGT
TATGACACTAACTTACTAGAGGGTTCTATTTCTTACAGTGAGCTGCGTCCTGACACTCGT
TATGTGCTTATGGATGGCTCTATCATACAATTCCCTAACACCTACCTAGAAGGTTCTGTT
AGAGTGGTTACAACTTTTGATGCAGAATACTGCCGTCATGGCACATGTGAGAGGTCAGAA
GCTGGTATTTGCCTGTCTACTAGTGGTAGATGGGTTCTTAATAATGAACACTATAGGGCT
TTGCCAGGAGTCTTTTGTGGTGTTGATGCCATGAATCTTATTGCTAACATCTTCACACCT
CTTGTTCAACCTGTTGGTGCTTTAGATGTATCTGCTTCTGTAGTGGCGGGTGGTATTATT
GCCATATTGGTGACTTGTGCTGCTTACTACTTTATGAAATTCAGGCGTGCATTTGGTGAG
TACAACCATGTTGTAGCTGCTAATGCATTACTGTTTTTGATGTCTTTCACTATACTCTGT
TTGGCACCTGCCTATAGCTTTTTGCCAGGAGTTTATTCTGTCTTTTACTTGTACTTGACA
TTCTATTTTACTAATGATGTTTCATTTTTAGCTCACCTTCAATGGTTTGCTATGTTTTCT
CCCATTGTGCCTTTCTGGATAACAGCCATTTATGTGTTCTGCATCTCCTTGAAGCACTGC
CACTGGTTCTTTAATAACTACCTTAAGAGAAGAGTCATGTTTAATGGAGTTACATTTAGC
ACCTTTGAGGAGGCTGCTTTATGTACCTTTTTACTTAACAAGGAAATGTACCTCAAATTG
CGTAGTGAGACACTCTTGCCACTTACACAGTACAACAGGTACCTTGCTCTCTATAACAAG
TACAAGTATTTCAGTGGGGCCTTGGACACAACCAGCTATCGTGAAGCAGCTTGCTGCCAC
TTAGCAAAGGCTCTTAATGACTTCAGTAACTCCGGTGCTGATGTCCTCTACCAACCACCA
CAAACTTCAATCACATCTGCAGTTTTGCAGAGTGGTTTTAGAAAAATGGCATTCCCGTCT
GGTAAAGTTGAAGGGTGCATGGTTCAAGTCACTTGTGGAACCACAACTCTTAACGGATTG
TGGTTAGATGACACAGTATATTGTCCAAGACATGTTATTTGCACAGCAGAAGACATGCTT
AATCCAAACTATGAAGACCTGCTCATCCGTAAGTCTAACCATAGCTTCCTTGTCCAGGCT
GGTAATGTCCAACTTCGTGTCATCGGCCATTCCATGCAAAATTGTCTGCTTAGGCTTAAA
GTTGATACCTCTAACCCTAAGACACCAAAGTATAAATTTGTCCGTATCCAACCAGGTCAG
ACATTTTCAGTCTTAGCTTGTTACAATGGTTCACCATCAGGAGTTTACCAGTGTGCCATG
AGACCTAACTACACCATTAAGGGTTCTTTCCTCAATGGGTCATGTGGTAGTGTTGGTTTT
AACATTGACTATGATTGCGTGTCCTTTTGCTATATGCATCACATGGAGCTTCCAACAGGA
GTACACGCTGGCACCGACTTAGAAGGTAAATTCTATGGTCCCTTTGTTGACAGACAAACT
GCACAGGCTGCAGGCACAGACACAACCATTACATTGAACGTTTTGGCTTGGCTCTATGCT
GCTGTTATTAATGGAGATAGATGGTTCCTTAATAGGTTTACCACAACTCTGAATGATTTT
AACCTTGTGGCAATGAAATACAACTATGAGCCACTGACACAAGATCATGTTGACATACTG
GGACCCCTTTCTGCACAAACAGGAATAGCTGTCTTAGATATGTGTGCTGCTCTAAAAGAG
CTTCTACAGAATGGTATGAATGGTCGTACTATTCTTGGTAGCACTATTCTAGAAGATGAG
TTTACGCCTTTCGATGTTGTTAGACAATGTTCTGGTGTGACTTTTCAAGGTAAGTTCAAG
AAAATAGTTAAGGGCACTCATCATTGGATGCTCCTTACTTTCTTGACATCACTTTTAATT
CTCGTTCAAAGTACACAGTGGTCACTGTTTTTCTTTGTTTATGAGAATGCTTTCTTGCCA
TTTACTTTTGGTATTATGGCTATTGCTGCTTGTGCTATGCTTCTGGTCAAGCATAAACAT
GCCTTCCTGTGCTTGTTTCTGTTACCTTCTCTTGCAACAGTTGCTTATTTCAATATGGTC
TACATGCCTGCTAGCTGGGTGATGCGTATTATGACATGGCTCGAATTGGCTGATACTAGC
TTGTCTGGTTATCGGCTTAAAGACTGTGTTATGTATGCGTCAGCCTTAGTACTACTCACC
CTCATGACTGCTCGTACTGTCTATGATGATGCTGCTAGGCGTGTATGGACATTGATGAAT
GTCATTACACTTGTTTATAAAGTCTATTATGGTAATTCCTTAGATCAAGCTATTTCCATG
TGGGCTCTTGTTATTTCTGTAACCTCTAACTATTCTGGTGTCGTTACGACTATCATGTTC
TTAGCTAGAGCTATAGTTTTTGTGTGTGTTGAGTATTACCCTTTCTTGTTCATTACTGGC
AACACCTTACAGTGTATTATGCTTGTCTATTGTTTCTTAGGCTATTGTTGCTGCTGCTAC
TTTGGCCTCTTTTGTTTACTCAACCGCTACTTTAGACTTACTCTTGGTGTTTATGACTAT
TTGGTCTCCACACAGGAGTTTAGATATATGAACTCACAAGGGCTTTTGCCACCTAAGAGT
AGTATTGATGCATTCAAGCTTAACATTAAATTGCTGGGCATTGGAGGAAAACCATGCATA
AAAGTTGCTACTGTTCAGTCTAAAATGTCTGACGTGAAGTGCACTTCTGTTGTACTACTT
TCTGTTCTTCAACAACTTAGAGTAGAATCATCTTCTAAATTGTGGGCACAATGTGTGCAA
TTGCACAATGACATTTTATTGGCTAAAGACACAACTGAAGCCTTTGAAAAGATGGTTTCT
CTTCTGTCTGTTCTGCTATCTATGCAAGGTGCTGTAGACATCAACAAACTGTGCGAGGAA
ATGCTCGACAACCGCGCTACCCTGCAGGCTATTGCTTCAGAATTTAGTTCTTTACCATCA
TATGCTGCCTATGCTACAGCTCAAGAGGCTTATGAGCAGGCTGTAGCAAATGGTGATTCT
GAAGTTGTTCTTAAAAAGTTAAAGAAATCTTTGAATGTGGCTAAATCTGAGTTTGACCGT
GATGCTGCCATGCAACGTAAGTTGGAGAAGATGGCGGATCAGGCTATGACCCAAATGTAC
AAACAGGCAAGATCTGAAGACAAGAGGGCAAAAGTTACTAGTGCAATGCAGACAATGCTT
TTCACTATGCTTAGGAAGCTAGATAATGATGCACTTAACAACATTATCAACAATGCACGT
GATGGTTGTGTACCACTCAACATCATACCACTTACAACAGCAGCTAAACTCATGGTTGTT
GTACCTGATTATGGAACCTACAAGAATACTTGTGATGGTAACACTTTTACATATGCATCT
GCTCTCTGGGAAATTCAGCAAGTTGTTGATGCAGATAGTAAAATTGTCCCGCTTAGTGAA
ATTAATATGGATAATTCACCAAATCTAGCTTGGCCTCTTATTGTTACTGCACTAAGAGCC
AACTCAGCTGTCAAACTACAGAATAATGAACTGAGTCCAGTAGCACTACGACAGATGTCT
TGTGCAGCTGGTACTACACAAACAGCTTGTACTGATGACAATGCACTTGCCTATTACAAC
AACTCTAAGGGAGGTAGGTTTGTGCTGGCATTACTATCAGACCATCAAGATCTCAAGTGG
GCTAGATTCCCTAAGAGTGACGGAACAGGTACTATTTATACAGAACTGGAACCACCTTGT
AGGTTTGTTACAGACACCCCAAAAGGACCTAAAGTGAAATACTTGTATTTCATTAAGGGC
TTAAACAACCTAAATAGAGGTATGGTATTGGGCAGTTTAGCTGCTACAGTACGTCTTCAG
GCTGGTAATGCAACTGAAGTGCCAGCCAACTCAACTGTGCTTTCTTTCTGCGCCTTTGCT
GTTGATCCAGCTAAAGCATACAAAGATTACCTATCAAGTGGAGGACAACCAATCACCAAT
TGCGTGAAGATGCTGTGCACACACACTGGTACAGGACAGGCAATTACCGTAACACCCGAA
GCCAATATGGATCAAGAGTCCTTTGGTGGTGCTTCATGTTGTCTGTATTGTAGATGCCAC
ATTGATCATCCAAATCCTAAGGGATTTTGTGACCTGAAAGGTAAGTATGTTCAAATACCT
ACCACCTGTGCTAATGACCCAGTGGGTTTCACACTTAGAAACACAGTCTGTACTGTCTGC
GGAATGTGGAAAGGTTATGGTTGTAGTTGTGACCAACTCCGCGAACCCATGATGCAGTCG
GCGGATGCGTCACCGTTTTTAAACGGGTTTGCGGTGTAAGTGCAGCCCGTCTTACACCGT
GCGGCACAGGCACTAGCACTGATGTCGTTTACAGGGCTTTTGACATCTACAACGAAAAGG
TTGCTGGTTTTGCAAAGTTCCTAAAAACTAATTGCTGCCGATTCCAGGAGAAGGATGAGG
AAGGCAATTTAATAGACTCTTATTTCGTAGTTAAGAGACATACTATGTCCAACTACCAGC
ATGAAGAGGCTATTTACAACTTGCTTAAAGAGTGCCCAGCTGTTGCTGTGCATGACTTTT
TCAAGTTTAGAGTAGATGGTGACATGGTACCACATATATCACGTCAACGTCTAACTAAGT
ACACAATGGCAGACTTAGTCTATGCTCTACGTCATTTTGACGAGGGCAATTGTGACACAT
TAAAGGAAATACTCGTCACATACAATTGTTGTGGTGACGATTATTTCAATAAGAAGGATT
GGTATGACTTTGTAGAAAATCCTGACATCCTGCGCGTATATGCAAACCTTGGTGAGCGTG
TACGTCAAGCTTTATTAAAGACTGTGCAATTCTGCGATGCCATGCGCGATGCGGGCATCG
TAGGTGTACTGACACTAGATAATCAGGATCTGAATGGGAACTGGTACGATTTTGGTGATT
TCGTGCAAGTAGCACCAGGCTGCGGAGTTCCTATTGTGGATTCATACTATTCTTTGCTGA
TGCCTATTCTCACACTAACGAGGGCTTTAGCTGCTGAGTCCCATATGGACGCTGATCTCA
CAAAACCACTCATTAAGTGGGATTTGTTGAAATATGACTTTACGGAAGAGAGACTCTGTC
TCTTCGACCGTTACTTTAAATATTGGGATCAGACATACCACCCCAATTGTACCAACTGTT
TGGATGATAGGTGTATCCTCCATTGTGCAAACTTTAATGTATTGTTTTCTACTGTGTTCC
CACCTACAAGCTTTGGACCATTAGTAAGGAAAATATTTGTAGATGGTGTACCTTTTGTTG
TTTCAACGGGTTACCATTTCCGTGAGTTAGGAGTTGTACATAATCAGGATGTAAACTTAC
ATAGCTCACGTCTCAGTTTTAAGGAACTTTTAGTGTATGCCGCTGACCCAGCCATGCATG
CAGCTTCTGGCAATTTATTGCTAGACAAACGCACTACATGCTTTTCAGTGGCTGCACTAA
CAAACAATGTCTCTTTTCAAACTGTCAAACCCGGTAATTTTAATAAGGACTTTTATGACT
TTGCTGTGTCTAAAGGCTTCTTTAAGGAAGGAAGTTCTGTTGAACTAAAACACTTCTTCT
TTGCTCAGGATGGCAATGCTGCTATCAGCGATTATGACTATTATCGTTATAATCTGCCAA
CAATGTGTGATATCAGACAACTCCTATTCGTAGTTGAAGTTGTTGATAAGTACTTTGATT
GTTACGATGGTGGCTGTATTAATGCTAACCAAGTAATCGTAAACAATCTGGATAAATCAG
CTGGATTTCCATTTAATAAATGGGGTAAGGCTAGGCTTTATTATGATTCAATGAGTTATG
AGGACCAAGATGCACTTTTCGCGTACACTAAGCGTAACGTCCTCCCTACTATAACTCAAA
TGAATCTTAAGTATGCCATTAGTGCAAAGAATAGAGCTCGCACTGTAGCAGGTGTCTCTA
TCTGTAGTACTATGACCAATAGACAGTTTCATCAGAAATTACTAAAGTCAATAGCCGCCA
CTAGAGGAGCTACTGTAGTAATTGGAACAAGCAAATTTTACGGTGGCTGGCATAACATGT
TAAAAACTGTCTACAGTGATGTAGAAAATCCCCACCTTATGGGTTGGGACTATCCAAAGT
GTGACAGAGCCATGCCTAACATGCTTAGAATTATGGCTTCTCTTGTTCTTGCTCGCAAAC
ATAGCACTTGTTGTAACTTGTCACACCGTTTCTATAGATTAGCTAATGAGTGTGCACAAG
TATTAAGTGAGATGGTCATGTGCGGAGGCTCACTATATGTAAAACCAGGTGGAACATCAT
CAGGTGATGCCACAACTGCCTACGCTAATAGTGTGTTTAACATTTGTCAAGCGGTGACAG
CTAATGTAAATGCACTTCTCTCAACTGATGGTAACAAGATTGCTGACAAGTACGTTCGCA
ACCTTCAACACAGACTATATGAGTGTCTCTATAGAAATAGAGACGTTGATCATGAATTTG
TGGACGAATTTTACGCATATTTGCGTAAGCACTTCTCCATGATGATTCTTTCTGATGATG
CCGTTGTGTGCTACAATAGTAACTATGCGGCGCAAGGTTTAGTAGCTAGCATCAAGAACT
TTAAAGCAGTTCTTTACTATCAAAACAATGTGTTTATGTCTGAGGCAAAATGCTGGACTG
AGACTGATCTTACCAAAGGACCTCATGAATTTTGCTCTCAGCATACAATGCTAGTTAAAC
AAGGAGATGACTATGTGTACCTGCCTTATCCAGATCCATCAAGAATATTAGGCGCAGGCT
GTTTTGTTGATGACATCGTCAAAACAGATGGTACACTTATGATTGAAAGGTTTGTGTCAC
TTGCGATTGACGCTTACCCACTTACTAAACACCCAAACCAGGAATATGCTGATGTTTTCC
ACTTGTATTTGCAATACATTAGGAAATTACATGATGAGCTTACTGGTCACATGTTGGACA
TGTACTCTGTAATGCTAACTAATGACAATACATCACGGTACTGGGAACCTGAGTTTTACG
AAGCCATGTACACACCACATACAATCTTGCAGGCTGTAGGTGCATGTGTGTTGTGTAATT
CACAGACTTCACTTCGTTGCGGCGCGTGCATTAGGAGACCGTTCCTTTGTTGCAAGTGCT
GCTATGACCATGTTATTTCAACATCTCATAAATTAGTACTGTCTGTTAATCCCTATGTTT
GCAATGCCCCAGGTTGTGGCGTTACTGATGTAACACAACTGTACTTAGGAGGTATGAGTT
ACTACTGCAAGTCACATAAGCCTCCCATTAGTTTCCCATTGTGTGCTAATGGTCAGGTTT
TTGGTCTATATAAGAACACATGTGTAGGCAGTGACAATGTTACTGACTTTAATGCTATAG
CAACATGTGATTGGACTAATGCTGGCGATTACATACTTGCCAACACTTGTACAGAGAGAC
TCAAGCTTTTCGCAGCTGAAACGCTCAAAGCAACTGAGGAGACATTCAAGCTATCTTATG
GTATTGCTACTGTACGTGAAGTACTGTCTGATAGAGAACTTCATCTTTCATGGGAGGTAG
GAAAACCAAGACCACCATTGAATAGGAATTATGTCTTTACTGGTTACCGTGTAACTAAAA
ATAGTAAAGTACAAATTGGAGAGTACACATTTGAAAAAGGTGACTATGGTGATGCTGTTG
TGTACAGAGGTACTACAACATACAAATTGAATGTTGGTGATTACTTTGTGCTAACATCAC
ACACAGTAATGCCACTAAGTGCACCAACACTAGTGCCTCAAGAGCACTATGTGAGAATAA
CTGGCTTATACCCAACTCTCAACATTTCAGAAGAGTTTTCTAGCAATGTTGCAAACTACC
AGAAGGTCGGTATGCAAAAATATTCAACACTCCAGGGACCACCAGGTACCGGTAAGAGTC
ATTTTGCTATTGGACTTGCACTCTACTACCCGTCTGCTCGCATAGTGTATACAGCTTGCT
CTCATGCTGCTGTTGATGCACTATGCGAAAAGGCATTGAAATACTTGCCTATAGACAAGT
GCAGTAGAATCATACCTGCACGTGCGCGTGTGGAGTGCTTTGACAAATTCAAAGTGAATT
CAACATTAGAACAGTACGTTTTCTGCACTGTAAATGCACTGCCTGAAACTACTGCTGACA
TAGTAGTCTTTGATGAAATTTCAATGGCAACTAATTATGACTTGAGTGTCGTCAATGCTA
GACTACGTGCAAAACACTACGTTTACATTGGTGACCCTGCTCAATTACCGGCGCCACGCA
CATTGCTTACTAAGGGCACACTTGAACCTGAATACTTTAACTCGGTGTGCAGACTCATGA
AAACAATAGGTCCTGACATGTTTCTTGGAACATGTCGCCGTTGTCCTGCTGAAATTGTCG
ACACAGTGAGTGCTTTAGTTTATGATAATAAGCTAAAAGCACACAAAGAAAAGTCAGCTC
AATGCTTTAAGATGTTTTACAAGGGTGTGATCACACATGATGTTTCATCTGCAATCAACA
GGCCCCAAATAGGTGTTGTAAGAGAGTTTCTTACGCGCAACCCTGCTTGGAGAAAAGCTG
TTTTCATTTCACCATATAATTCACAGAATGCAGTGGCTTCTAAAATTTTAGGATTACCCA
CTCAAACTGTTGATTCTTCACAGGGCTCAGAGTATGACTATGTCATATTCACACAAACCA
CTGAGACCGCACACTCTTGCAATGTCAACCGCTTTAATGTGGCTATCACAAGAGCAAAAA
TTGGCATTTTGTGCATAATGTCTGACAGAGATCTTTATGATAAGCTGCAATTTACGAGTC
TGGAAGTACCACGTCGCAATGTGGCTACGTTACAAGCAGAAAATGTAACTGGACTCTTTA
AGGACTGTAGTAAAATCATTACTGGTCTTCACCCTACACAGGCACCGACACACCTCAGTG
TTGATACTAAATTCAAGACTGAAGGCCTCTGTGTTGACATACCAGGCATACCTAAGGACA
TGACCTATCGCAGACTCATCTCTATGATGGGCTTCAAAATGAACTATCAAGTCAATGGTT
ACCCTAATATGTTTATCACCCGTGAAGAAGCCATTCGTCACGTTCGTGCATGGATTGGTT
TCGACGTTGAGGGTTGTCATGCAACAAGGGATGCTGTGGGAACTAACCTACCACTCCAAT
TAGGATTTTCGACAGGTGTTAACTTAGTAGCTGTACCCACTGGCTATGTTGACACTGAGA
ATAACACAGAGTTCACTAGAGTCAATGCAAAACCTCCTCCAGGTGACCAATTCAAACATC
TTATACCACTAATGTACAAGGGCTTGCCCTGGAATGTTGTGCGTATTAAGATCGTACAAA
TGCTCAGTGACACGCTGAAGGGATTGTCTGACAGAGTCGTGTTTGTCCTTTGGGCTCATG
GCTTTGAACTTACATCAATGAAGTATTTTGTCAAGATTGGACCAGAAAGAACGTGTTGTC
TGTGTGACAAGCGTGCAACTTGCTTCTCTACTTCATCTGACACTTATGCTTGCTGGAACC
ACTCTGTGGGTTTTGACTATGTCTACAACCCATTCATGATTGATGTCCAGCAATGGGGCT
TTACAGGTAACCTTCAGAGCAACCATGACCAACACTGTCAAGTGCATGGTAACGCTCATG
TGGCTAGCTGTGATGCTATCATGACTAGATGTCTTGCAGTCCATGAGTGCTTTGTTAAGC
GCGTTGATTGGTCTGTTGAATACCCGGTTATTGGAGATGAACTGAAGATCAATGCAGCTT
GCAGAAAAGTACAGCATATGGTTGTTAAGTCTGCATTGCTTGCTGACAAGTTCCCAGTTC
TGCATGATATAGGAAATCCAAAGGCTATTAAATGTGTACCGCAGGCTGACGTAGAATGGA
AGTTCTACGATGTTCAGCCATGCAGTGACAAGGCTTATAAGATAGAAGAACTCTTCTACT
CCTATGCCACCCACCATGACAAATTCACTGATGGTGTTTGCTTGTTTTGGAACTGTAACG
TTGATCGTTATCCAGCCAATGCTATCGTTTGTAGGTTTGATACACGAGTTCTCTCCAATC
TAAACCTACCTGGTTGTGATGGTGGTAGTCTGTATGTAAACAAACATGCATTCCACACTC
CAGCTTTTGATAAGAGTGCATTTACTCATTTGAAACAACTGCCATTCTTTTATTACTCTG
ATAGTCCTTGCGAGTCGCATGGCAAGCAGGTTGTGTCAGACATTGATTATGTTCCACTAA
AGTCTGCAACGTGTATTACACGTTGCAACCTGGGTGGAGCTGTTTGCAGACATCATGCAA
ATGAGTATAGACAGTACTTAGATGCATACAACATGATGATTTCAGCTGGTTTTAGCCTAT
GGATTTACAAACAGTTTGACACATACAACCTGTGGAACACCTTTACCAGGTTACAGAGTC
TAGAAAATGTGGCTTACAATGTTATTAATAAAGGACACTTTGATGGACAGATTGGCGAAG
CACCTGTGTCTATCATCAATAATGCTGTTTACACTAAAGTAGACGGCGTTGATGTGGAGA
TCTTCGAGAACAAGACAACACTTCCTGTGAATGTAGCGTTTGAGCTTTGGGCTAAGCGTA
ACATCAAGCCAGTGCCAGAGATTAAGATACTTAACAATTTGGGTGTCGACATCGCTGCCA
ATACTGTTATCTGGGACTACAAAAGAGAAGCGCCAGCACATGTCTCAACAATAGGTATCT
GCACAATGACTGACATTGCCAAGAAACCTACTGAAAGCGCTTGTTCGTCGCTTACCGTCT
TATTCGATGGTAGAGTTGAAGGACAGGTTGACTTATTCAGAAATGCACGTAATGGTGTTT
TAATAACGGAAGGTTCAGTCAAGGGTTTAACACCATCAAAAGGACCTGTGCAAGCAAGTG
TCAATGGAGTCACATTGATTGGAGAATCAGTAAAAACACAGTTTAATTATTTCAAGAAAG
TAGATGGCATCATCCAACAATTGCCTGAAACCTACTTTACACAGAGTAGAGACTTAGAGG
ATTTTAAGCCCAGATCACAAATGGAAACGGACTTCCTCGAGCTCGCAATGGATGAATTCA
TACAGCGATACAAGCTAGAAGGCTATGCCTTCGAGCATATCGTTTATGGAGATTTCAGTC
ATGGACAACTAGGCGGACTTCATCTAATGATAGGTCTTGCCAAGAGATCACAAGACTCAC
CGTTAAAATTAGAGGATTTTATCCCTATGGACAGCACAGTGAAGAATTATTTCATAACAG
ATGCTCAAACAGGTTCGTCAAAATGTGTCTGCTCTGTTATTGATCTTTTACTTGATGACT
TTGTAGAAATAATAAAGTCACAAGATCTTTCAGTAGTTTCAAAAGTGGTCAAAGTCACAA
TAGACTATGCTGAAATATCATTTATGCTTTGGTGTAAAGATGGACATGTTGAAACCTTTT
ACCCAAAATTACAAGCGAGTCAGGCATGGCAACCGGGCGTTGCAATGCCCAACTTGTATA
AGATGCAAAGAATGCTTCTTGAAAAATGTGACCTTCAGAATTATGGTGAAAACGCTGTTA
TACCAAAAGGAATAATGATGAATGTCGCAAAATATACCCAACTGTGTCAATACTTAAACA
CACTTACATTAGCTGTGCCTTACAACATGAGAGTCATACACTTTGGCGCTGGCTCTGACA
AAGGAGTGGCGCCTGGTACAGCTGTGCTCAGACAGTGGTTGCCAATTGGCACACTACTTG
TCGATTCTGACCTTAATGATTTTGTCTCTGACGCTGATTCTACATTAATTGGAGACTGTG
CTACTGTACATACAGCTAATAAATGGGATCTCATTGTTAGCGATATGTATGACCCTAAAA
CTAAGCATGTGACAGAGGAGAATGACTCAAAAGAAGGGTTTTTCACCTATCTGTGTGGAT
TTATAAAACAAAAACTAGCCCTGGGAGGTTCCGTGGCTGTAAAGATAACAGAGCATTCTT
GGAATGCTGATCTCTACAAGCTTATGGGATATTTCTCATGGTGGACAGCTTTTGTCACAA
ATGTCAATGCGTCATCCTCTGAGGCATTTTTGATTGGAGTTAATTACCTTGGTAAGCCGA
AAGAGCAAATTGATGGCTATACCATGCATGCTAACTACGTCTTCTGGAGGAATACAAATC
CTATTCAATTGTCTTCTTATTCATTATTTGACATGAGCAAATTCCCTCTCAAATTAAGGG
GGACTGCTGTTATGTCTTTAAAAGAGAATCAAATCAATGACATGATTTATTCCCTGTTGG
AAAAGGGTAGACTTATCATTAGAGAAAACAACACAGTTGTAGTCTCAAGTGATGTTCTTG
TTAATCATT-AAACGAACATGAAAATTTTAATTTTTGCTTTCCTAGTTACCCTAGTTAAA
GCACAAGAAGGTTGTGGCGTGATCAACCTCAGGACACAACCTAAATTAACACAAGTCTCC
TCCTCGCGTAGAGGTGTTTATTATAATGATGATATATTCCGTTCTGATGTTTTACATCTC
ACGCAGGATTATTTCTTACCATTCCATTCTAACCTAACACAGTACTTTTCTCTTAATATT
GAGTCAGATAAAATTGTTTATTTTGACAATCCCATATTGAAATTTGGTGACGGTGTTTAC
TTCGCAGCCACCGAAAAGTCTAATGTAATAAGAGGCTGGGTGTTTGGTTCCACTTTTGAC
AACACCACTCAGTCTGCTATTATAGTCAATAATTCCACACACATTATTATACGTGTGTGC
TATTTTAACCTCTGTAAAGACCCCATGTATACTGTGTCT------GCTGGCACCCAAAAG
TCCTCATGGGTTTATCAGAGTGCTTTCAATTGCACATACGATAGAGTGGAAAAAAGCTTC
CAACTAGACACATCCCCTAAGACTGGTAATTTTACTGACTTACGTGAGTTTGTCTTTAAA
AATCGTGATGGGTTTTTCACTGCTTACCAGACTTATACCCCAGTTAACCTCCTTAGAGGT
TTGCCATCAGGTCTTTCAGTTTTAAAACCCATTCTTAAATTACCATTTGGAATTAATATT
ACTTCTTTTAGAGTGGTTATGGCTATGTTCAGTAAAACCACTTCTAATTATGTGCCAGAA
AGTGCTGCTTATTATGTGGGTAATCTTAAACAGTCCACCTTTATGCTCAGTTTTAATCAG
AATGGAACTATTGTAGATGCTGTGGATTGTTCTCAAGATCCACTTGCAGAGTTAAAGTGT
ACTACAAAAAGTTTTAATGTCTCCAAAGGCATTTATCAAACTTCCAATTTCAGAGTATCA
CCAGTTACTGAGGTTGTTAGATTTCCAAATATTACAAATCTCTGTCCTTTTGACAAGGTT
TTTAATGCCACACGCTTTCCTAGTGTCTATGCCTGGGAAAGAACAAAGATTTCTGATTGT
GTTGCAGATTACACTGTTTTCTACAACTCAACTTCTTTTTCGACTTTCAACTGTTACGGA
GTCTCTCCTTCTAAGTTGATTGATTTGTGTTTTACAAGTGTGTATGCAGACACATTTTTG
ATAAGATTTTCCGAAGTCAGACAAGTAGCACCTGGTCAGACTGGTGTTATTGCAGACTAC
AATTATAAACTACCTGACGACTTTACAGGCTGTGTTATAGCTTGGAACACTGCTAAGCAA
GACGTCGG---------------TAGCTATTTTTATAGGTCTCATCGCTCTAGCAAATTA
AAACCCTTTGAAAGAGACCTTT--------------------------------------
-CATCAGTTGAAGAAAATGGCCGTACACTCAGTACGTATGATTTTAACCAAAATGTACCT
CTTGAGTACCAAGCCACTAGAGTTGTTGTTCTTTCTTTTGAACTTCTTAATGCACCTGCT
ACAGTGTGTGGACCAAAATTATCCACTTCATTGGTTAAGAACCAGTGCGTCAACTTCAAC
TTTAATGGATTTAAAGGTACTGGTGTGTTGACCGACTCGTCTAAAACGTTTCAGTCTTTT
CAGCAGTTTGGTCGGGATGCATCTGATTTTACTGATTCAGTGCGTGACCCGCAAACTTTA
CGGATACTTGACATTTCACCGTGCTCTTTTGGTGGTGTGAGTGTCATAACACCAGGAACT
AACACTTCATCTGCAGTGGCTGTTCTTTACCAAGATGTAAACTGCACTGATGTTCCCAGA
ACAATACAAGCAGATCAATTAGCACCCTCTTGGCGTGTTTATACCACTGGACCCTATGTT
TTCCAAACACAAGCAGGGTGCCTTATAGGAGCTGAACATGTCAACGCATCCTATCAGTGT
GACATTCCAATTGGTGCTGGCATTTGTGCTAGCTATCATACAGCCTCACACTTACGGAGT
ACAGGTCAAAAATCCATTGTGGCCTATACTATGTCATTAGGTGCTGAAAATTCTGTGGCA
TATGCTAATAATTCCATTGCCATACCTACTAATTTTTCTATTAGTGTCACTACTGAAGTG
ATGCCTGTTTCTATGGCTAAAACATCTGTCGATTGTACTATGTACATCTGTGGTGATTCT
TTAGAGTGCAGTAACCTACTGCTTCAGTATGGTAGCTTCTGTACCCAACTTAATCGTGCC
CTTTCTGGCATTGCTGTAGAACAGGATAAAAACACCCAAGAGGTGTTTGCCCAGGTTAAA
CAGATGTATAAAACACCAACCATAAGAGATTTTGGTGGTTTTAATTTCTCTCAGATATTA
CCAGACCCTTTGAAGCCTACTAAGCGTTCTTTTATAGAGGATTTGCTCTACAACAAAGTA
ACACTCGCGGATGCAGGTTTCATGAAACAGTATGCAGACTGTCTGGGTGGTATTAACGCA
AGAGATCTCATCTGTGCTCAAAAGTTTAATGGACTGACAGTCTTACCACCTTTGCTCACT
GATGACATGATTGCTGCCTATACTGCAGCGCTCATTAGTGGCACTGCCACTGCAGGCTGG
ACTTTCGGTGCAGGTGCAGCCCTTCAAATACCTTTTGCTATGCAAATGGCTTATAGGTTT
AATGGCATTGGAGTTACTCAAAATGTTCTCTACGAGAACCAAAAACAAATTGCCAATCAG
TTCAATAAGGCTATTACTCAAATTCAAGAATCACTCACAACTACATCGACAGCATTGGGC
AAGCTGCAAGACGTAGTCAACCAGAATGCTCAAGCATTAAATACACTTGTCAAACAACTT
AGCTCCAATTTTGGTGCTATTTCAAGTGCTTTGAATGACATCCTCTCACGACTTGACAAA
GTTGAGGCAGAGGTGCAAATTGACAGGTTGATTACAGGCAGATTACAAAGCCTCCAAACC
TATGTAACACAACAACTAATCAGAGCTGCTGAAATCAGGGCTTCTGCTAATCTTGCTGCT
ACCAAAATGTCTGAGTGTGTTCTTGGACAATCGAAAAGAGTTGATTTTTGTGGAAAAGGC
TACCACCTTATGTCTTTCCCTCAATCCGCTCCACATGGTGTTGTGTTCTTACATGTCACT
TATGTGCCATCACAAGAAAAGAACTTCACCACTGCCCCAGCAATTTGTCATGAAGGTAAG
GCATACTTCCCTCGTGAAGGTGTGTTTGTATCTAATGGCAGTTCTTGGTTTATTACACAG
AGGAATTTTTATTCACCACAGATAATCACAACAGACAATACATTTGTCGCCGGAAGTTGT
GATGTCGTCATTGGAATCATTAACAATACAGTTTATGATCCTCTGCAACCTGAGCTTGAC
TCATTTAAACAAGAGCTAGACAAGTACTTCAAAAATCATACATCACCTGATGTTGATCTT
GGCGATATTTCAGGCATTAACGCTTCTGTCGTCGATATTCAAAAAGAAATTGACCGCCTC
AATGAGGTCGCCAAAAATTTAAATGAATCACTCATTGACCTTCAAGAACTTGGCAAATAT
GAGCAATATATTAAATGGCCTTGGTATGTCTGGCTTGGCTTTATAGCAGGGTTAGTAGGA
TTATTCATGGCCATCATTCTTCTTTGTTACTTTACTAGCTGCTGCAGCTGCTGTAAAGGC
ATGTGCTCCTGTGGTTCTTGCTGCAGATTTGATGAAGACGACTCTGAGCCAGTGCTCAAA
GGAGTCAAATTACATTACACATAAACGAACTTAATGGATTTGTTTATGAGTATTTTCACA
CTTGGATCAATCACACGTCAACCAAGTAAGATTGAAAATGCTTTTCTTGCAAGTACTGTT
CATGCTACTGCAACGATACCGCTACAAGCCTCATTCTCTTTCCGATGGCTTGTTATTGGC
GTTGCACTTCTTGCTGTTTTTCAAAGCGCTTCCAAAGTAATTGCGCTTCATAAGAAGTGG
CAGCTTGCCTTATACAAAGGCATCCAATTAGTTTGTAACTTGCTGCTACTCTTTGTGACA
ATTTATTCACATTTTCTACTTTTAGCTGCTGGCATTGAGGTACAATTTTTGTACATCTAT
GCTTTGATTTATATTCTGCAAATTTTAAGCTTTTGCAGATTTGTCATGAGATGCTGGCTT
TGTTGGAAGTGCAAATCCAAGAATCCATTATTATATGATGCCAACTACTTTGTTTGCTGG
CATACATATAATTATGACTACTGTATACCATACAACAGTGTCACAGATACAATCGTCGTT
ACTTCAGGTGACGGCATTTCAACACCAGAACTCAAAGAAGACTACCAAATTGGTGGTTAT
TCTGAGGATTGGCACTCAGGTGTTAAAGACTATGTCGTTGTACATGGCTATTTCACCGAA
GTTCACTACCAGCTTGAGTCTACACAAATTACTACAGACACTGGTATTCAAAACGCTACA
TTCTTCATCTTTAACAAGCTTGTTAAGGATCCGCCGAATGTGCAAATACACACAATCGAC
GGCTCTTCAGGAGTTGTAAATCCAGCAATGGACCCAATTTATGATGAGCCGACGACGACT
ACTAGCGTGCCTTTGTAAGCACAAGAAAGTGAGTACGAACTTATGTACTCATTCGTTTCG
GAAGAAACAGGTACGTTAATAGTTAATAGCGTACTTCTTTTTGTTGCTTTCGTGGTATTC
TTGCTAGTTACACTAGCCATCCTTACTGCGCTTCGATTGTGTGCGTACTGCTGCAATATT
GTTAACGTGAGTTTAGTAAAACCAACAGTTTACGTTTACTCGCGTGTTAAAAATCTGAAC
TCCTCTGATTGTGTTCCTGATCTTCTGGTCTAAACGAACTAACTATTATT----TTCTGT
TTGGAACTTTAACATTGCTTATCATGGCTGAGAACGGAACCATTTCTGTTGAGGAGCTTA
AAAGACTCCTGGAACAATGGAACCTAGTAATAGGCTTCCTCTTCCTCGCCTGGATTATGT
TATTACAATTTGCCTATTCTAATCGGAACAGGCTTTTGTACATAATAAAGCTTGTCTTCC
TCTGGCTCTTGTGGCCAGTAACACTTGCTTGCTTTGTGCTTGCTGCTGTTTACAGAATTA
ATTGGGTGACTGGCGGTATTGCGATTGCAATGGCTTGCATCGTAGGCTTGATGTGGCTTA
GCTACTTCGTTGCTTCCTTCAGGCTGTTTGCTCGTACCCGCTCAATGTGGTCATTCAACC
CAGAAACAAACATTCTTCTCAATGTGCCTCTTCGAGGGACAATTGTAACCAGACCGCTCA
TGGAAAGTGAACTTGTCATTGGCGCTGTGATCATTCGTGGTCACCTGCGAATGGCTGGAC
ACTCCCTAGGGCGCTGTGATATTAAGGACCTGCCAAAGGAGATCACTGTGGCTACATCAC
GAACGCTTTCTTATTACAAATTAGGAGCGTCGCAGCGTGTAGGCACTGATTCAGGTTTTG
CTGCATACAACCGCTACCGTATTGGAAACTACAAATTAAACACAGACCACTCTGGTAGCA
ACGACAATATTGCTTTGCTAGTACAGTAAGTGACAACAGATGTTTCATCTCGTTGACTTT
CAGGTTACAATAGCAGAGATATTGATTATCATTATGAGGACTTTCAGGATTGCCATTTGG
AATCTTGATGTACTAATAAGTTCAATAGTGAGACAATTATTTAAGCCTCTAACTAAGAAG
AAATATCCTCAGTTAGATGATGAAGAACCTATGGAGTTAGATTATCCATAAAACGAACAT
GAAAATTATTCTCTTCCTGACACTGATTGCACTTGCAACTTGCGAGTTATATCACTATCA
GGAGTGTGTTAGAGGTACCACTGTACTATTAGAAGAACCTTGCCCATCAGGAACATATGA
GGGCAATTCACCATTTCATCCCCTTGCTGACAACAAATTTGCACTAACTTGCATTAGCAC
ACATTTTGCTTTTGCCTGTGCTGACGGTACTAGACATACCTATCAGCTTCGTGCAAGATC
AGTTTCACCTAAACTTTTCACCAGACAAGAGAAAGTTTACCAAGAGCTCTATTCGCCGCT
TTTTCTCATTGTTGCGGCTTTAGTATTTATAATACTTTGCTTCACCATTAAGAGAAAGAC
AGAATGAGTGAGCTCACTTTAATTGACTTCTATTTGTGCTTTTTAGCCTTTCTGCTATTC
CTTGTTCTAATAATGCTTATCATATTTTGGTTTTCACTTGAACTCCAGGATATAGAAGAA
CCTTGTAACAAAGTTTAAACAAACATGAAATTTCTCATTGTTATGACTTGTATATCTCTT
TGCTGCTGTAT---------ACGCACTGTGGTACAGCGCTGTGCATCTAATACACCTTAT
GTTCTTGAAAACCCATGTCCCACTGGTTATCAGCCAGAGTGGAACATTAGGTATAACACT
AGGGGTAATACTTATAACA--------------------------------------GTG
CTAGACTGTGTGCTTTAGGAAAAGTTTTATCTTTTCATAGGTGGCACACTATGGTTCAAG
CATGTACACCTAATGTCACCATCAATTGTCAAGATCCAGTAGGTGGTGCACTTGTAGCGA
GATGTTGGTACTTTTACCAAGGTTCCCAGACCGCTACATTTAGAGACATACATGTAGATC
TGTTCTTTAAACGAACTTAAAATGTCTGATAATGGACCCCA---AAACCAACGTAGTGCC
CCCCGCATTACATTTGGTGGACCCTCAGATTCAACTGACAATAACCAGGATGGAGGACGC
AGTGGTGCACGGCCAAAACAACGCCGACCCCAGGGTTTACCCAATAATACTGCGTCTTGG
TTCACAGCTCTCACTCAGCATGGTAAGGAAGGACTCAAATTCCCTCAAGGCCAGGGAGTT
CCTATCAACACCAATAGTGGCAGAGATGACCAAATTGGCTACTACAGAAGAGCTACCCGA
CGAGTTCGTGGTGGTGACGGTAAAATGAAAGAGCTCAGCCCCAGATGGTACTTCTATTAC
CTAGGAACTGGCCCAGAAGCTTCACTTCCCTATGGTGCCAATAAAGAAGGCATCGTATGG
GTTGCAACTGAGGGTGCCTTGAATACACCAAAAGATCATATTGGCACCCGCAATCCTAAT
AACAATGCTGCTATTGTGCTACAACTTCCTCAAGGAACAACATTGCCAAAAGGCTTCTAC
GCAGAAGGGAGCAGGAATGGTAGTCAAGCCTCTTCTCGCTCCTCATCACGTAGTCGTGGA
AATTCAAGAACTTCAACTCCTGGCAGCAGTAGGGGAAATTCTCCTGCTCGAGTGGCTAGC
GGAGGTGGTGAAACTGCCCTCGCGCTATTGCTGTTAGACAGATTGAACCAGCTGGAGAGC
AAAGTTTCTGGTAAAGGCCAACAACAACAAGGCCAAACTGTCACTAAGAAATCTGCTTCA
GAGGCATCTAAAAAGCCTCGACAAAAACGTACTGCAACCAAACAGTACAATGTCACCCAA
GCTTTTGGGCGACGTGGTCCAGATCAAACTCAAGGAAACTTTGGAGACCAGGAGTTAATC
AGACAAGGAACTGATTATAAACACTGGCCGCAAATAGCACAGTTTGCTCCAAGTGCCTCT
GCATTCTTCGGAATGTCACGCATTAGCATGGAAGTCACACCTTCGGGAACATGGCTGACT
TATCATGGAGCCATTAAATTGGATGACAAAGATCCCCAATTCAAAGACAACGTCATACTG
CTGAACAAGCACATTGACGCATACAAAACATTCCCACCAACAGAGCCTAAAAAGGACAAA
AAGAAAAAGACTGATGAAGCTCAGCCTTTACCGCAGAGACAAAAGAAACAGCCCACTGTG
ACTCTTCTTCCTGCGGCCGACATGGATGATTTCTCCAGACAACTTCAAAATTCCATGAGT
GGAGCTTCTGCTGATTCAACTCAGGCATAAACACTCATGATGACCACACAAGGCAGATGG
GCTATGTAAACGTTTTCGCAATTCCGTTTACGATACATAGTCTACTCTTGTGCAGAATGA
ATTCTCGTAACTAAACAGCACAAGTAGGTTTAGTTAACTTTAATTTCACATAGCAATCTT
TAATCAATGTGTAATGTTAGGGAGGACTTGAAAGAGCCACCACATTTTCACCGAGGCCAC
GCGGAGTACGATCGAGGGTACAGTGAATAATGCTAGGGAGAGCTGCCTATATGGAAGAGC
CCTAATGTGTAAAATTAATTTTAGTAGTGCTATCCCCATGTGATTTTAATAGCTTCTTAG
GAGAATGACAAAAAAAAAAAA------------
>KY417146.1 Bat SARSlike coronavirus isolate Rs4231, complete genome
ATATTAGGTTTTTACCTACCCAGGAAAAGCCAACCAACCTCGATCTCTTGTAGATCTGTT
CTCTAAACGAACTTTAAAATCTGTGTAGCTGTCGCTCGGCTGCATGCCTAGTGCACCTAC
GCAGTATAAACAATAATAAATTTTACTGTCGTTGACAAGAAACGAGTAACTCGTCCCTCT
TCTGCAGACTGCTTACGGTTTCGTCCGTGTTGCAGTCGATCATCAGCATACCTAGGTTTC
GTCCGGGTGTGACCGAAAGGTAAGATGGAGAGCCTTGTTCTTGGTGTCAACGAGAAAACA
CACGTCCAACTCAGTTTGCCTGTTCTTCAGGTTAGAGACGTGCTAGTGCGTGGCTTCGGG
GACTCTGTGGAAGAGGCCCTATCGGAGGCACGTGAACATCTTAAAAATGGCACTTGTGGT
TTAGTAGAGCTGGAAAAAGGCGTATTGCCCCAGCTTGAACAGCCCTATGTGTTCATTAAA
CGTTCTGATGCCTTAAGCACCAATCACGGCCACAAGGTCGTTGAGCTGGTTGCAGAATTG
GACGGCATTCAGTATGGTCGTAGCGGTATAACTCTGGGAGTGCTCGTGCCACATGTGGGC
GAAACCCCAATCGCATACCGCAATGTTCTTCTTCGTAAGAACGGTAATAAGGGAGCCGGT
GGCCATAGCTTTGGCATCGATCTAAAGTCTTATGACTTAGGTGACGAGCTTGGCACTGAT
CCCATTGAAGATTACGAACAAAACTGGAACACTAAGCATGGCAGTGGTGTACTCCGTGAA
CTCACTCGTGAGCTCAATGGAGGTGCATTCACTCGCTATGTCGACAACAACTTCTGTGGC
CCAGATGGGTACCCTCTTGATTGCATCAAGGATTTTCTCGCTCGCGCGGGCAAGTCAATG
TGCACTCTTTCTGAACAACTTGATTACATTGAGTCGAAGAGAGGTGTCTACTGCTGCCGT
GACCATGAGCATGAAGTTGCCTGGTTCACTGAGCGCTCTGATAAGAGCTATGAGCATCAG
ACACCCTTCGAAATTAAGAGTGCCAAGAAATTTGACACCTTCAAAGGAGAATGCCCAAAG
TTTGTATTTCCTCTCAATTCAAAAGTCAAAGTCATTCAACCACGTGTTGACAAGAAAAAG
ACTGAAGGTTTCATGGGGCGTATACGTTCTGTGTACCCTGTTGCATCTCCACAGGAGTGT
AACAACATGCACTTGTCTACCTTGATGAAATGTAATCATTGCGATGAAGTTTCATGGCAG
ACGTGCGACTTTCTGAAAGCCACTTGTGAACAGTGTGGCACTGAAAATTTAGTCACTGAA
GGACCTACTACATGTGGGTACCTACCTACTAATGCTGTAGTGAAAATGCCATGT---CCT
GCTTGTCAAGACCCGGAGATTGGACCTGAGCATAGTGTTGCAGATTATCACAACCACTCA
AACATTGAAACTCGACTCCGCAAGGGAGGTAGGACTAGATGTTTTGGAGGCTGTGTGTTT
GCCTATGTCGGCTGCTACAACAAGCGTGCCTACTGGGTTCCTCGTGCTAGTGCTGATATT
GGTTCAGGCCATACTGGCATTACTGGTGACAACGTGGAGACCTTGAATGAGGATCTCCTT
GAGATACTGAGTCGTGAACGTGTTAACATTAACATTGTTGGCGATTTTCAGTTGACTGAA
GAGGTTGCCATCATTTTGGCATCTTTTTCCGCTTCTACAAGTGCCTTTATTGACACTATA
AAGAGTCTTGATTACAAGTCTTTCAAAGCCATTGTTGAGTCCTGCGGTAACTACAAAGTC
ACTAAGGGAAAGCCCGTAAAAGGTGCTTGGAACATTGGACAACAGAGATCAGTTTTAACA
CCACTGTGTGGTTTTCCCTCACAGGCTGCTGGTGTTATCAGATCAATCTTTGCACGCACA
CTTGATGCAGCAAACCACTCAATTCCTGACTTGCAAAGAGCAGCTGTCACCATACTTGAT
GGTATTTCTGAACAGTCATTGCGTCTTGTTGATGCCATGGTTTACACCTCAGACCTACTC
ACTAACAGTGTCATTATTATGGCATATGTAACTGGTGGTCTTGTACAACAGACTTCTCAG
TGGTTGTCTAATCTTTTGGGCACTACTGTTGAAAAACTTAGGCCCATCTTTGCATGGATT
GAGGCGAAACTTAGTGCAGGAGTTGAATTTCTCAAGGATGCTTGGGAGATTCTCAAATTT
CTCATTACAGGTGTTTTTGACATCGTCAAGGGTCAAATACAGGTCGCTTCAGATAACATC
AAGGATTGTGTAAAATGCTTCATTGATGTTGTTAACAAAGCACTCGAAATGTGCATTGAC
CAAGTCACTATCGCTGGCGCAAAGTTGCGATCACTCAACTTGGGTGAAGTCTTCATCGCT
CAAAGCAAGGGACTTTACCGTCAGTGTATACGTGGCAAGGAACAGCTGCAACTACTCATG
CCTCTTAAGGCACCAAAAGAAGTCACCTTTCTTGAAGGTGATTCACATGACACAGTACTT
ACCTCTGAGGAGGTTGTTCTCAAGAACGGTGAACTCGAAGCACTCGAGACGCCTGTTGAT
AGCTTCACAAATGGAGCTGTCGTTGGCACACCAGTCTGTGTAAATGGCCTCATGCTCTTA
GAGATCAAGGATAAAGAACAATACTGTGCATTGTCTCCTGGTTTACTGGCTACAAACAAT
GTCTTTCGCCTAAAAGGGGGCTCACCAATTAAAGGTGTAACCTTTGGAGAAGACACTGTT
TTGGAAGTTCAAGGTTACAAGAATGTGAGAATCACATTTGAGCTTGATGAACGTGTAGAC
AAAGTGCTTAATGAAAAGTGCTCTGTCTACACTGTTGAATCCGGTACCGAAGTTACTGAG
TTTGCATGTGTTGTAGCAGAGGCTGTTGTGAAGACTTTACAACCAGTTTCTGATCTTCTT
ACCAATATGGGTATTGATCTTGATGAATGGAGTGTGGCTACATTCTATTTGTTTGATGAT
GCTGGTGAAGAAAAACTTTCTTCACGTATGTACTGTTCCTTCTATCCTCCTGATGATGAG
GAGGATTGTGATGAGTATGAGGAAGAAGAGGAAGTCCCGGAAGAATCCTGTGCGCATGAA
TACGGTACAGAAGAAGACTACCAAGGTCTTCCACTGGAATTTGGTGCCTCAACTGAAA--
-TGCAAGTTGAAGAAGAAGAAGAAGAGGACTGGCTTGGTGATGCTACTGAATTATCGGAG
CATGAACCAGAACCAGAACTAACACCTGAAGAACCAGTTAACCAGTTTACTGGTTATTTA
AAACTTACTGACAATGTTGCCATTAAGTGTGTGGACATCGTGAAGGAGGCGCAAAACGCT
AACCCCACGGTGATTGTAAATGCTGCTAACATACATCTGAAACATGGTGGTGGTGTAGCA
GGTGCACTCAACAAGGCAACCAACGGTGCCATGCAAAAAGAGAGCGATGATTACATTAAG
CTAAATGGCCCTCTCACAGTGGGAGGTTCATGTTTGCTTTCTGGACATAATCTTGCTAAG
AAGTGTCTGCATGTTGTTGGACCTAACCTAAATGCAGGTGAGGACATCCAGCTTCTTAAG
GCAGCATATGAAAATTTCAATTCACAGGACACCTTACTTGCACCATTGTTGTCAGCAGGC
ATATTTGGTGCTAAACCACTTCATTCTTTACAAGTGTGCGTGCAGACAGTTCGTACACAG
GTTTATATTGCAGTCAATGACAAAGCTCTTTATGAGCAGGTTGTCATGGATTACCTTGAT
AGCCTGAAGCCCAGAGTGGAAGCACCTAAACAAGAGGAGCCACCAAAGACAGAAGATCCT
AAAATTGAGGAGAAATCTGTCGTACAGAAGCCTGTCGATGTGAAGCCAAAAATTAAGGCT
TGCATTGATGAGGTTACCACAACACTGGAAGAAACTAAGTTTCTTACCAATAAGTTACTC
TTGTTTGCTGACATCAATGGTAAGCTTTACCATGATTCTCAAAACATGCTTAGAGGTGAA
GATATGTCTTTCCTTGAGAAGGATGCACCTTACATGGTAGGTGATGTTATCACTAGTGGT
GATATCACTTGTGTTGTAATACCCTCCAAAAAGGCTGGTGGCACTACAGAGATGCTCTCA
AGAGCTTTGAAGAAAGTGCCAGTTGATGAGTATATAACCACATACCCTGGACAAGGATGT
GCTGGTTATACACTTGAGGAAGCTAAGACTGCTCTTAGGAAATGCAAATCTGCATTTTAC
GTGTTACCTTCAGAAACACCTAATGCTAAGGAAGAGATTCTAGGAACTGTATCCTGGAAT
TTGAGAGAGATGCTTGCTCATGCTGAAGAGACAAGAAAATTAATGCCTATCTGCATGGAT
GTTAGAGCCATAATGGCCACCATCCAACGCAAGTACAAAGGAATTAAAATTCAAGAAGGT
ATTGTTGACTATGGAGTCCGATTCTTCTTTTATACTAGTAAAGAACCTGTAGCTTCTATC
ATTACGAAGTTGAACTCTCTAAATGAGCCACTTGTCACAATGCCAATTGGTTATGTGACA
CATGGTTTTAATCTTGAAGAGGCTGCGCGTTGTATGCGTTCTCTTAAAGCTCCTGCCGTA
GTGTCAGTATCATCGCCAGATGCTGTTACTACATATAATGGATACCTCACTTCGTCATCA
AAGACGTCTGAGGAGCACTTTGTGGAAACAGTTTCTTTGGCTGGCTCTTACAGAGATTGG
TCCTATTCAGGACAGCGTACAGAGTTAGGTGTTGAATTTCTTAAGCGTGGTGACAAAATT
GTGTACCACACTTTAGAGAGCCCCGTCGAGTTTCATCTTGACGGTGAGGTTCTTCCACTT
GACAAACTAAAGAGTCTTTTATCCCTGCGGGAGGTTAAGACTATAAAAGTGTTCACAACT
GTGGACAACACTAATCTCCACACACAGCTTGTGGATATGTCTATGACATATGGACAGCAG
TTTGGTCCAACATACTTGGATGGTGCTGATGTTACAAAAATTAAACCCCATGTAAATCAT
GAGGGTAAGACTTTCTTTGTACTACCTAGTGATGACACACTACGTAGTGAAGCTTTCGAG
TACTACCACACTCTTGATGAGAGTTTTCTTGGTAGGTACATGTCTGCGTTAAACCACACA
AAGAAATGGAAATTTCCTCAAGTTGGTGGTTTAACTTCAATTAAATGGGCTGATAACAAT
TGTTATTTGTCTAGTGTTTTATTAGCACTTCAACAGATTGAAGTCAAATTCAATGCACCA
GCACTTCAAGAGGCTTATTATAGAGCCCGTGCTGGTGATGCTGCTAACTTTTGTGCACTC
ATACTCGCTTACAGTAATAAAACTGTTGGCGAGCTCGGTGATGTCAGAGAAACTATGACC
CATCTTCTACAGCATGCTAATTTGGAATCCGCAAAGCGAGTTCTTAATGTGGTGTGTAAA
CATTGCGGTCAGAAAACTACCACCTTAACGGGTGTAGAAGCCGTGATGTATATGGGTACT
CTATCTTATGATAATCTTAAGACAGGTGTTTCCATTCCATGTGTGTGTGGTCGTGATGCT
ACACAATATCTAGTACAACAAGAGTCTTCTTTTGTTATGATGTCTGCACCACCTGCTGAA
TATAAATTACAGCAAGGTACATTTTTATGTGCGAATGAGTACACTGGTAACTATCAGTGT
GGTCATTACACTCATATAACTGCTAAGGAGACCCTCTATCGTATTGATGGAGCTCACCTT
ACAAAGATGTCAGAGTACAAAGGACCAGTGACTGATGTTTTCTATAAGGAAACATCTTAC
ACTACAACCATCAAGCCTGTGTCATATAAACTCGATGGAGTTACTTACACAGAGATTGAA
CCAAAATTGGATGGGTATTATAAAAAGGATAATGCTTACTATACAGAGCAGCCTATAGAC
CTTGTACCAACTCAACCACTACCAAATGCGAGTTTTGACAATTTCAAACTCACATGTTCT
AATACAAAATTCGCTGATGACTTAAATCAAATGACAGGCTTCACAAAGCCAGCTTCACGA
GAGCTATCTGTCACATTCTTCCCAGACTTGAATGGCGATGTAGTGGCTATTGACTATAGA
CACTATTCAGCGAGTTTCAAGAAAGGTGCTAAATTACTGCATAAGCCAATTGTTTGGCAC
ATTAATCAGGCTACAACCAAGACAACGTTTAAACCAAACACTTGGTGTTTACGTTGTCTT
TGGAGTACAAAGCCAGTAGATACTTCAAATTCATTTGAAGTTCTGGCAGTAGAAGACACA
CAAGGAATGGACAATCTTGCTTGTGAAAGTCAACAACCCACCTCTGAAGAAGTAGTGGAA
AATCCTACCATACAGAAGGAAGTCCTAGAGTGTGACGTGAAAACTACCGAAGTTGTAGGC
AATGTCATACTTAAACCATCAGATGAAGGTGTTAAAGTAACACAAGAGTTAGGTCATGAG
GATCTTATGGCTGCTTATGTGGAAAACACAAGCATTACCATTAAGAAACCTAATGAGCTT
TCACTAGCCTTAGGTTTAAAAACAATTGCCACTCATGGTATTGCTGCAATTAATAGTGTT
CCTTGGAGTAAAATTTTGGCTTATGTCAAACCATTCTTAGGACAGGCAGCAATTACAACA
TCAAATTGTGCTAAGAGATTAGCACAATGTGTGTTTAACAATTATATGCCTTATGTGCTT
ACACTATTGTTTCAATTGTGTACTTTTACAAAAAGTACAAATTCTAGAATTAGAGCTTCG
CTACCTACGACTATTGCTAAAAATAGTGTTAAGGGTGTAGCTAGATTATGTTTGGATGCT
GGCATCAATTATGTAAAGTCACCCAAATTTTCTAAATTGTTCACTATTGCAATGTGGCTA
TTATTGTTAAGCATTTGCTTAGGTTCACTAATCTATGTAACTGCAGCTTTAGGTGTATTA
TTGTCCAACTTTGGAGCTCCTTCTTATTGTAGTGGCGTTAGAGAATCGTACCTCAATTCC
TCTAATGTTACTACTATGGATTTCTGTGAAGGTTCTTTTCCTTGCAGTGTTTGTTTAAGT
GGATTAGATTCGCTTGATTCCTATCCAGCTCTTGAAACCATTCAGGTGACGATCTCATCG
TACAAGCTAGACTTGACAATTTTAGGTCTGGCTGCTGAGTGGTTTTTGGCATATATGTTG
TTTACAAAATTCTTTTATTTACTAGGTCTTTCAGCTATAATGCAGGTGTTCTTTGGCTAT
TTTGCTAGTCATTTCATCAGCAATTCTTGGCTCATGTGGTTTATCATTAGCATTGTACAA
ATGGCACCCGTTTCTGCAATGGTTAGGATGTACATCTTCTTTGCTTCTTTTTACTACATA
TGGAAGAGCTATGTTCATATTATGGATGGTTGTACCTCTTCGACTTGCATGATGTGCTAT
AAGCGCAATCGTGCCACACGCGTTGAGTGTACAACTATTGTTAATGGCATGAAGAGATCT
TTCTATGTCTATGCAAATGGAGGCCGTGGCTTCTGCAAGACTCACAATTGGAATTGTCTC
AATTGTGACACATTTTGCACTGGTAGTACATTCATTAGTGATGAAGTTGCTCGTGATTTG
TCACTCCAGTTTAAAAGACCAATTAACCCTACTGACCAGTCATCGTATATTGTTGATAGT
GTTGCTGTGAAAAATGGCGCACTTCACCTCTACTTTGACAAGGCTGGTCAAAAGACTTAT
GAGAGACACCCACTCTCCCATTTTGTCAATTTAGACAATTTGAGAGCTAACAACACTAAA
GGTTCACTACCTATTAATGTCATAGTCTTTGATGGCAAGTCCAAATGCGACGAGTCTGCT
GCTAGGTCTGCATCTGTGTACTACAGTCAGCTAATGTGCCAACCTATTCTGTTGCTTGAC
CAAGCTCTCGTATCAGATGTTGGAGATAGTACTGAAGTTTCTGTTAAGATGTTTGATGCT
TATGTCGACACCTTTTCAGCAACTTTTAGTGTTCCTATGGAAAAACTTAAGGTACTCGTT
GCTACAGCTCATAGCGAGCTGGCAAAGGGTGTAGCTTTAGATGGTGTCCTTTCTACATTT
GTGTCAGCTGCTCGTCAAGGTGTTGTTGATACTGATGTTGACACAAAGGATGTCATTGAA
TGTCTCAAACTTTCACATCACTCCGACTTGGAAGTGACAGGTGACAGTTGTAACAACTTC
ATGCTCACCTATAACAAAGTTGAAAACATGACGCCTAGAGATCTTGGCGCATGTATTGAT
TGTAATGCAAGGCATATTAATGCTCAAGTAGCAAAAAGTCACAATGTTTCACTCATCTGG
AATGTAAAAGACTATATGTCTTTATCTGAACAGCTGCGTAAACAAATTCGTAGTGCTGCT
AAGAAGAACAACATACCTTTTAGACTAACTTGTGCTACAACTAGACAGGTTGTCAATGTC
ATAACTACTAAAATCTCACTCAAGGGTGGTAAGATTGTTAGTACTTGGTTTAAACTTATG
CTTAAGGCCACATTATTGTGCGTTTTTGCTGCATTGGTCTGTTACATCGTTATGCCAGTA
CATACATTGTCTGCTCATGATGGTTATACAAATGAAATCATTGGTTACAAAGCCATTCAG
GATGGTGTCACTCGTGACATCGTTTCTACTGATGATTGTTTTGCAAACAAACATGCTGGT
TTTGACTCATGGTTTAGCCAGCGTGGTGGTTCATACAAAAATGACAAAAGCTGCCCTGTA
GTAGCTGCTATCATTACAAGAGAGATTGGTTTCATAGTGCCTGGCTTACCAGGTACTGTG
TTGAGAGCAATCAATGGTGACTTCTTGCATTTTCTACCTCGTGTCTTTAGTGCTGTTGGC
AACATTTGCTACACACCTTCCAAACTCATTGAGTATAGTGATTTTGCTACCTCTGCTTGC
GTTCTTGCTGCTGAGTGTACAATTTTTAAGGATGCTAAGGGCAAACCTGTGCCATATTGT
TATGACACTAATTTGCTAGAGGGTTCTATTTCTTATAGTGAGCTTCGTCCAGACACTCGT
TATGTCCTTATGGATGGTTCCATCATACAGTTTCCTAACACTTACCTGGAGGGTTCTGTT
AGAGTGGTAACAACTTTTGATGCTGAGTACTGTAGACATGGTACATGCGAAAGGTCAGAA
GCTGGTATTTGCTTATCTACCAGTGGTAGATGGGTTCTTAATAATGAACATTATAGAGCT
CTACCTGGAGTATTCTGTGGTGTTGATGCAATGAATCTTATAGCAAACATCTTTACTCCC
CTTGTGCAACCTGTGGGTGCTTTAGATGTGTCTGCTTCAGTAGTGGCTGGTGGTATTATT
GCCATATTGGTGACTTGTGCTGCCTACTACTTTATGAAATTCAGACGTGCTTTTGGTGAG
TACAATCATGTTGTTGCTGCTAATGCACTTTTGTTTTTGATGTCTTTCACTATACTCTGC
CTGACACCAGCTTATAGCTTTTTGCCAGGAGTCTACTCAGTCTTTTACTTGTACTTGACA
TTCTATTTCACTAATGATGTTTCATTCTTGGCTCACCTTCAGTGGTTTGCCATGTTTTCT
CCTATTGTGCCTTTTTGGATAACAGCAATCTATGTATTCTGTATTTCTCTGAAGCACTGC
CATTGGTTCTTTAACAACTATCTTAGGAAAAGAGTCATGTTTAATGGAGTTACATTTAGT
ACCTTCGAGGAGGCTGCTTTGTGTACCTTTTTGCTCAATAAGGAAATGTACCTAAAATTG
CGTAGTGAGACACTGTTGCCACTTACACAGTACAACAGGTATCTTGCTCTATATAACAAG
TACAAGTATTTCAGTGGAGCCTTAGATACTACCAGCTATCGTGAAGCAGCTTGCTGCCAC
TTAGCAAAGGCTCTAAATGACTTTAGCAATTCAGGTGCTGATGTTCTCTACCAACCACCA
CAGACATCAATCACTTCTGCTGTTTTGCAGAGTGGTTTTAGGAAAATGGCATTCCCATCA
GGCAAAGTTGAAGGGTGCATGGTACAAGTAACCTGTGGAACTACAACTCTTAATGGATTG
TGGTTAGATGACACAGTATACTGTCCAAGACATGTCATTTGCACAGCAGAGGACATGCTT
AACCCTAACTATGAAGATCTGCTCATTCGCAAATCTAACCATAGCTTCCTTGTTCAGGCT
GGCAATGTACAACTCCGAGTTATCGGCCATTCTATGCAAAATTGTCTGCTTAGGCTTAAA
GTTGATACCTCTAACCCTAAGACACCCAAGTATAAATTTGTCCGTATTCAACCTGGTCAA
ACATTCTCAGTTTTAGCATGCTACAATGGTTCACCATCTGGTGTTTATCAGTGTGCCATG
AGACCTAACCATACCATTAAAGGTTCTTTCCTTAATGGATCATGTGGTAGTGTTGGTTTT
AACATTGATTATGATTGCGTGTCTTTCTGCTATATGCATCACATGGAGCTTCCAACAGGA
GTACACGCTGGTACTGACTTAGAAGGTAAATTCTATGGTCCATTTGTTGACAGACAAACT
GCACAGGCTGCAGGTACAGACACAACCATAACATTAAATGTTTTGGCATGGCTGTATGCT
GCTGTTATCAATGGTGATAGGTGGTTTCTTAATAGATTCACCACTACTTTGAATGACTTT
AACCTTGTGGCAATGAAGTACAACTATGAACCTTTGACACAAGATCATGTTGACATATTG
GGACCTCTTTCTGCTCAAACAGGAATTGCTGTCTTAGATATGTGTGCTGCTTTGAAAGAG
CTGCTGCAGAATGGTATGAATGGTCGTACTATCCTTGGTAGCACTATTTTAGAAGATGAG
TTTACACCATTTGATGTTGTTAGACAATGCTCTGGTGTTACCTTCCAAGGTAAGTTCAAG
AAGATTGTTAAGGGCACTCATCATTGGATGCTTTTAACTTTCTTGACATCACTATTGATT
CTTGTCCAAAGTACTCAGTGGTCGCTGTTTTTCTTTGTTTACGAGAATGCTTTCTTGCCA
TTTACTCTTGGTATTATGGCAATTGCTGCATGTGCTATGCTGCTTGTTAAGCATAAGCAC
GCATTCTTGTGCTTGTTTCTGTTACCTTCTCTTGCAACAGTTGCTTACTTTAATATGGTC
TACATGCCTGCTAGCTGGGTGATGCGTATTATGACATGGCTTGAATTGGCTGACACTAGC
TTGTCTGGTTATCGGCTTAAGGACTGTGTTATGTATGCTTCAGCTTTAGTTTTGCTTATT
CTCATGACAGCTCGCACTGTTTATGATGATGCTGCTAGACGTGTTTGGACACTGATGAAT
GTCATTACACTTGTTTACAAAGTCTACTATGGTAATGCTTTAGATCAAGCTATTTCCATG
TGGGCCTTAGTTATTTCTGTAACCTCTAACTATTCTGGTGTCGTCACGACTATCATGTTT
TTAGCTAGAGCTATAGTGTTTGTGTGTGTTGAGTATTACCCATTGTTATTTATTACTGGT
AACACCTTACAGTGTATCATGCTTGTTTATTGTTTCTTAGGTTATTGTTGCTGCTGCTAC
TTTGGCCTTTTCTGTTTACTCAACCGTTACTTCAGGCTTACTCTTGGTGTTTATGACTAC
TTGGTCTCTACACAAGAATTTAGGTATATGAACTCCCAGGGGCTTTTGCCTCCTAAGAGT
AGTATTGATGCTTTCAAGCTTAACATTAAGTTGTTGGGTATTGGAGGTAAACCATGTATC
AAGGTTGCTACTGTACAGTCTAAAATGTCTGACGTAAAGTGCACATCTGTGGTACTGCTC
TCGGTTCTTCAACAACTTAGAGTAGAGTCATCTTCTAAATTGTGGGCACAATGTGTACAA
CTCCACAATGATATTCTTCTTGCAAAAGACACAACTGAAGCTTTCGAGAAGATGGTTTCT
CTTTTGTCTGTTTTGCTATCCATGCAGGGTGCTGTAGACATTAACAAGTTGTGCGAGGAA
ATGCTCGACAACCGTGCTACTCTTCAGGCTATTGCTTCAGAATTTAGTTCTTTACCATCA
TATGCCGCCTATGCCACTGCCCAAGAGGCCTATGAGCAGGCTGTAGCTAATGGTGATTCT
GAAGTCGTTCTCAAAAAGTTAAAGAAATCTTTGAATGTGGCTAAATCTGAGTTTGACCGT
GATGCTGCCATGCAACGCAAGTTGGAAAAGATGGCAGATCAGGCTATGACCCAAATGTAC
AAACAGGCAAGATCTGAGGACAAGAGGGCAAAAGTAACTAGTGCTATGCAAACAATGCTT
TTCACTATGCTTAGGAAGCTTGATAATGATGCACTTAACAACATTATCAACAATGCGCGT
GATGGTTGTGTTCCACTCAACATCATACCATTGACTACAGCAGCCAAACTTATGGTTGTT
GTCCCTGATTATGGTACCTACAAGAACACTTGTGATGGTAACACCTTTACATATGCCTCT
GCACTCTGGGAAATCCAGCAAGTTGTTGATGCAGATAGTAAGATTGTTCAACTTAGTGAA
ATTAACATGGATAATTCATCAAATTTGGCTTGGCCTCTTATTGTTACAGCTCTAAGAGCC
AACTCAGCTGTCAAACTACAGAATAATGAACTAAGTCCGGTAGCACTACGACAGATGTCC
TGTGCGGCTGGTACCACACAAACAGCTTGTACTGATGACAATGCACTTGCCTACTATAAC
AATTCGAAGGGAGGTAGGTTTGTGCTGGCATTATTATCAGACCACCAAGATCTCAAATGG
GCTAGATTCCCTAAGAGTGATGGTACAGGTACAATTTATACAGAACTGGAACCACCTTGT
AGGTTTGTTACAGACACACCAAAAGGGCCTAAAGTGAAATACTTGTATTTCATCAAGGGC
TTAAATAACCTAAATAGAGGTATGGTGCTGGGCAGTTTAGCTGCTACAGTACGTCTTCAG
GCTGGAAATGCTACAGAAGTACCTGCCAATTCAACTGTGCTTTCTTTCTGTGCTTTTGCA
GTGGACCCTGCTAAAGCATATAAGGACTACCTAGCAAGTGGAGGACAACCAATCACCAAC
TGCGTGAAGATGTTGTGCACACACACTGGTACGGGACAGGCAATTACTGTAACACCAGAA
GCCAACATGGACCAAGAGTCCTTTGGTGGTGCTTCATGCTGTCTGTATTGTAGGTGCCAC
ATTGACCATCCAAATCCTAAAGGATTTTGTGACTTGAAAGGTAAGTACGTCCAAATACCT
ACCACTTGTGCTAATGACCCAGTGGGTTTTACACTTAGAAACACAGTCTGTACCGTCTGC
GGAATGTGGAAAGGTTATGGCTGTAGTTGTGATCAACTCCGCGAACCCATGATGCAGTCT
GCGGATGCGTCAACGTTTTTAAACGGGTTTGCGGTGTAAGTGCAGCCCGTCTTACACCGT
GCGGCACAGGCACTAGCACTGATGTCGTCTACAGGGCTTTTGATATTTACAACGAAAAAG
TTGCTGGTTTTGCAAAGTTCCTAAAAACTAATTGCTGCCGCTTCCAGGAAAAGGATGAGG
AAGGCAATTTATTAGACTCTTACTTTGTAGTTAAGAGGCATACTATGTCTAACTACCAAC
ATGAAGAGACTATTTATAACTTGGTTAAAGATTGTCCAGCGGTTGCTGTTCATGACTTTT
TCAAGTTTAGAGTAGATGGTGACATGGTACCACATATATCACGTCAGCGTCTAACTAAAT
ACACAATGGCTGATTTAGTCTATGCTCTACGTCATTTTGATGAGGGTAATTGTGATACAT
TAAAGGAAATACTCGTCACATACAATTGTTGTGATGATGATTATTTCAATAAGAAGGATT
GGTATGATTTCGTAGAGAATCCTGACATCTTACGCGTATATGCTAACTTAGGTGAGCGTG
TACGCCAAGCATTATTAAAGACTGTACAATTCTGCGATGCTATGCGTGATGCAGGCATTG
TAGGCGTACTGACATTAGATAATCAGGATCTTAATGGGAATTGGTACGATTTCGGTGATT
TCGTACAAGTAGCACCAGGCTGCGGAGTTCCTATTGTGGATTCATATTACTCATTGCTGA
TGCCCATCCTCACTCTGACTAGGGCATTGGCTGCTGAGTCCCATATGGATGCTGATCTCG
CAAAACCACTTATTAAGTGGGATTTGCTGAAATATGACTTTACGGAAGAGAGACTTTGTC
TCTTTGACCGTTATTTTAAATATTGGGACCAGACATACCATCCCAATTGTATTAACTGTT
TGGATGATAGGTGTATCCTTCATTGTGCAAACTTTAATGTGTTATTTTCTACTGTGTTTC
CACCTACAAGTTTTGGACCACTAGTAAGAAAAATATTTGTAGATGGTGTTCCTTTTGTTG
TTTCAACTGGATACCATTTTCGTGAGTTAGGAGTTGTACATAATCAGGATGTAAACTTAC
ATAGCTCGCGTCTCAGTTTCAAGGAACTTTTAGTGTATGCTGCTGATCCAGCCATGCATG
CAGCTTCTGGCAATTTATTGCTAGATAAACGCACTACATGCTTTTCAGTGGCTGCACTAA
CAAACAATGTTGCTTTTCAAACTGTCAAACCCGGTAATTTTAACAAAGACTTTTATGACT
TTGCTGTGTCTAAAGGTTTCTTTAAAGAGGGAAGTTCTGTTGAACTAAAACACTTCTTCT
TTGCTCAGGATGGCAATGCTGCTATCAGTGATTATGACTATTATCGTTATAATCTGCCAA
CAATGTGTGATATCAGACAACTCCTATTCGTAGTTGAAGTTGTTGATAAATACTTTGATT
GTTACGATGGTGGCTGTATTAATGCCAACCAAGTAATCGTTAACAATCTGGACAAATCAG
CTGGTTTCCCATTTAATAAATGGGGTAAGGCTAGACTTTATTATGACTCAATGAGTTATG
AGGATCAAGATGCACTTTTCGCGTATACTAAGCGTAATGTCATCCCTACTATAACTCAAA
TGAATCTTAAGTATGCCATTAGTGCAAAGAATAGAGCTCGCACCGTAGCTGGTGTCTCTA
TCTGTAGTACTATGACAAATAGACAGTTTCATCAGAAATTATTGAAGTCAATAGCCGCCA
CTAGAGGAGCTACTGTGGTAATTGGAACAAGCAAATTTTACGGTGGCTGGCATAACATGT
TAAAAACTGTTTACAGTGATGTAGAAACTCCACACCTTATGGGTTGGGATTATCCAAAAT
GTGACAGAGCCATGCCTAACATGCTTAGGATAATGGCCTCTCTTGTTCTTGCTCGCAAAC
ATAGCACTTGCTGTAACTTGTCACACCGCTTCTACAGGTTAGCTAATGAGTGTGCGCAGG
TGTTAAGTGAGATGGTCATGTGTGGCGGCTCACTATATGTTAAACCAGGTGGAACATCAT
CAGGTGATGCTACAACTGCTTATGCTAATAGTGTCTTTAACATTTGTCAAGCTGTTACAG
CCAATGTAAATGCACTTCTTTCAACTGATGGTAACAAGATAGCTGACAAGTATGTCCGCA
ATCTACAACACAGGCTTTATGAGTGTCTCTATAGAAATAGGGATATTGATCATGAATTCG
TGGATGAGTTTTACGCTTACCTGCGTAAACATTTCTCCATGATGATTCTTTCTGATGATG
CCGTTGTGTGCTATAACAGTAACTATGCGGCTCAAGGTTTAGTAGCTAGCATTAAGAACT
TTAAGGCAGTTCTTTATTATCAAAATAATGTGTTCATGTCTGAGGCAAAATGTTGGACTG
AGACTGACCTTACTAAAGGACCTCACGAATTTTGCTCACAGCATACAATGCTAGTTAAAC
AAGGAGATGATTACGTGTACCTGCCTTACCCAGACCCATCAAGAATATTAGGCGCAGGCT
GTTTTGTCGATGATATTGTCAAAACAGATGGTACACTTATGATTGAGAGGTTTGTGTCAT
TAGCTATTGATGCCTACCCCCTTACTAAACATCCTAATCAGGAGTATGCTGATGTCTTTC
ACTTGTATTTACAATACATTAGGAAGTTACATGATGAGCTTACTGGTCACATGCTAGACA
TGTATTCTGTAATGCTAACTAATGATAACACCTCACGGTATTGGGAACCTGAGTTTTATG
AAGCTATGTACACACCACACACAGTCTTGCAGGCTGTAGGTGCTTGTGTATTGTGTAATT
CACAGACTTCACTTCGTTGCGGCGCCTGCATTAGGAGACCATTCCTGTGTTGCAAGTGCT
GCTATGATCATGTCATTTCAACATCACATAAATTAGTGTTGTCTGTTAATCCCTATGTTT
GCAATGCACCAGGTTGTGATGTCACTGACGTGACACAACTATATCTAGGAGGTATGAGCT
ATTACTGCAAGTCACATAAGCCTCCCATTAGTTTTCCATTGTGTGCTAATGGTCAGGTTT
TTGGTTTATACAAGAACACATGTGTAGGTAGTGACAATGTCACTGACTTCAATGCGATAG
CAACATGTGATTGGACTAATGCTGGCGATTACATACTTGCCAACACTTGTACTGAGAGAC
TCAAGCTCTTTGCAGCAGAAACGCTCAAAGCTACTGAGGAAACATTCAAGCTGTCATATG
GTATTGCCACTGTACGTGAAGTACTCTCTGACAGAGAATTGCATCTTTCATGGGAGGTTG
GAAAACCTAGACCACCATTGAATAGAAATTATGTCTTTACTGGTTACCGTGTAACTAAAA
ATAGTAAAGTACAGATTGGAGAGTACACTTTTGAAAAGGGTGACTACGGTGACGCTGTTG
TGTACAGAGGTACTACAACATACAAATTGAATGTTGGTGATTACTTTGTGTTAACATCTC
ACACTGTAATGCCACTCAGTGCACCTACTCTAGTGCCACAAGAGCACTATGTTAGAATTA
CTGGCTTGTACCCAACACTCAACATCTCAGATGAGTTTTCTAGCAATGTTGCAAATTACC
AAAAGGTCGGTATGCAAAAGTACTCTACACTTCAAGGACCACCAGGTACTGGTAAGAGTC
ATTTTGCCATTGGACTTGCTCTCTACTACCCATCTGCTCGCATAGTGTATACAGCTTGCT
CCCATGCAGCTGTTGATGCCCTATGCGAAAAGGCATTAAAATACTTGCCTATAGATAAAT
GTAGTAGGATTATACCTGCGCGTGCGCGCGTAGAGTGTTTTGACAAATTCAAAGTGAATT
CAACACTAGAACAGTACGTTTTCTGCACTGTAAATGCATTGCCAGAAACAACTGCTGACA
TTGTAGTCTTTGATGAAATCTCTATGGCTACCAATTATGACTTGAGTGTCGTCAATGCTA
GACTTCGTGCAAAACACTATGTCTACATTGGTGATCCTGCTCAACTACCAGCTCCTCGCA
CGTTGCTAACTAAGGGCACACTAGAACCAGAATATTTCAATTCAGTGTGCAGACTTATGA
AAACAATAGGTCCAGACATGTTCCTTGGAACTTGTCGCCGTTGTCCTGCTGAAATTGTCG
ACACTGTGAGTGCTTTAGTTTATGATAATAAGCTAAAAGCACACAAGGAGAAGTCAGCTC
AATGCTTCAAAATGTTTTACAAAGGTGTTATTACACATGATGTTTCATCTGCAATTAATA
GACCTCAAATAGGCGTTGTAAGAGAATTTCTTACACGCAACCCTGCTTGGAGAAAAGCTG
TTTTTATCTCACCTTACAATTCACAGAATGCTGTAGCTTCAAAAATCTTAGGATTGCCTA
CGCAGACTGTTGATTCTTCCCAGGGTTCTGAGTATGACTATGTCATATTCACACAAACTA
CTGAAACAGCACACTCTTGCAATGTCAACCGCTTTAATGTGGCTATCACAAGAGCAAAAA
TTGGCATTTTGTGCATAATGTCCGATAGAGATCTTTATGACAAACTGCAATTCACAAGTC
TAGAAGTACCACGCCGTAATGTGGCTACATTACAAGCAGAAAATGTAACTGGACTTTTTA
AGGACTGTAGTAAGATCATTACCGGTCTTCATCCAACACAGGCACCTACACACCTCAGCG
TTGATACAAAATTCAAGACTGAGGGACTATGTGTTGACATACCAGGCATACCAAAGGACA
TGACCTACCGTAGACTCATCTCTATGATGGGTTTCAAAATGAATTACCAAGTCAATGGTT
ACCCTAACATGTTTATCACCCGCGAAGAAGCTATTCGTCACGTTCGTGCATGGATTGGCT
TCGACGTAGAGGGTTGTCATGCAACTAGAGATGCTGTGGGTACTAACCTACCTCTCCAGC
TAGGATTTTCTACAGGTGTTAACTTAGTAGCTGTACCGACTGGCTATGTTGACACTGAAA
ATAACACAGAATTCACCAGAGTTAATGCAAAACCTCCACCAGGTGACCAGTTTAAACATC
TTATACCACTCATGTACAAAGGCTTGCCTTGGAATGTAGTGCGTATTAAGATAGTACAAA
TGCTTAGTGATACACTGAAAGGATTGTCAGACAGAGTCGTGTTTGTCCTTTGGGCGCATG
GCTTTGAGCTTACATCAATGAAGTACTTTGTCAAGATTGGACCTGAAAGAACGTGTTGTC
TATGTGACAAACGTGCAACTTGCTTTTCTACTTCATCAGACACTTATGCCTGCTGGAATC
ATTCTGTGGGTTTTGACTATGTCTATAACCCATTTATGATTGATGTTCAGCAGTGGGGTT
TTACGGGTAACCTTCAGAGTAACCATGACCAACATTGCCAGGTGCATGGAAATGCACATG
TGGCTAGTTGTGATGCTATCATGACTAGATGCTTGGCAGTCCATGAGTGCTTTGTTAAGC
GCGTTGACTGGTCTGTTGAATACCCTATTATAGGAGATGAACTGAAGATTAATTCCGCTT
GCAGAAAAGTACAGCATATGGTTGTAAAGTCTGCATTGCTTGCTGATAAGTTTCCAGTTC
TTCATGACATTGGAAATCCAAAGGCTATTAAGTGTGTACCTCAGGCTGAAGTAGAATGGA
AGTTCTATGATGCTCAGCCATGCAGTGACAAAGCCTATAAAATAGAGGAACTTTTCTATT
CTTATGCTACACATCATGATAAATTCACTGATGGTGTTTGTTTGTTTTGGAACTGTAACG
TTGATCGTTACCCAGCCAATGCAATTGTGTGTAGGTTTGACACGAGAGTTTTGTCAAACT
TAAACTTACCAGGTTGCGATGGTGGTAGTTTGTATGTGAATAAGCATGCATTCCACACTC
CAGCTTTTGATAAAAGTGCATTCACTAATTTAAAGCAATTGCCTTTCTTTTATTATTCTG
ATAGTCCTTGTGAGTCTCATGGCAAACAAGTAGTGTCAGATATTGACTATGTACCACTTA
AATCTGCTACGTGTATTACACGGTGCAATTTGGGAGGTGCTGTTTGCAGACACCATGCAA
ATGAGTACCGACAGTATTTAGATGCATACAATATGATGATTTCTGCTGGGTTTAGCCTAT
GGATTTACAAACAGTTTGACACTTATAACCTGTGGAATACATTTACCAGGTTACAAAGTC
TAGAAAATGTGGCTTACAACGTTGTTAACAAAGGACACTTTGATGGACAAGCTGGCGAAG
CACCTGTTTCCATCATTAATAATGCTGTTTACACAAAGGTAGATGGTATTGATGTGGAGA
TCTTTGAGAATAAGACAACACTTCCTGTTAATGTTGCATTTGAGCTTTGGGCTAAGCGTA
ACATTAAACCAGTGCCAGAGATTAAGATACTCAATAATTTGGGTGTCGATATCGCTGCTA
ATACTGTAATCTGGGACTACAAGAGAGAAGCACCAGCACATATGTCAACAATAGGTGTCT
GCACAATGACTGACATTGCCAAGAAACCTACTGAGAGTGCTTGTTCCTCGCTTACTGTCT
TATTTGATGGTAGAGTGGAAGGACAGGTAGACCTTTTTAGAAATGCCCGTAATGGTGTTT
TAATAACAGAAGGTTCAGTTAAAGGTTTAATACCTTCAAAGGGACCAGTACAAGCCAGTG
TCAATGGAGTCACATTAATTGGAGAATCAGTAAAAACACAGTTCAACTATTTTAAGAAAG
TAGATGGCATTATTCAACAGTTGCCTGAAACCTACTTTACTCAAAGCAGAGACCTAGAAG
ATTTTAAGCCCAGATCACAAATGGAAACTGACTTTCTCGAGCTCGCTATGGATGAATTCA
TACAACGGTATAAGTTAGAGGGTTATGCCTTCGAGCATATCGTTTATGGGGATTTCAGTC
ATGGACAACTTGGCGGCCTTCATTTAATGATTGGTTTAGCCAAGCGTTCACAAGATTCAC
CGCTCAAATTAGAGGATTTTATCCCTATGGATAGCACAGTGAAAAATTATTTCATAACGG
ATGCACAAACAGGTTCATCAAAATGTGTGTGTTCTGTCATTGACCTCTTGCTTGACGACT
TTGTTGAGATAATAAAGTCACAGGATTTGTCAGTAATCTCTAAGGTAGTCAAGGTTACAA
TTGACTACGCTGAGATTTCATTCATGCTTTGGTGTAAAGATGGTCATGTCGAAACCTTCT
ACCCAAAATTACAGGCAAGTCAAGCATGGCAACCGGGAGTTGCGATGCCTAATTTGTATA
AGATGCAAAGAATGCTTCTTGAAAAATGTGACCTTCAGAATTATGGTGAAAATGCTGTCA
TACCAAAAGGAATAATGATGAATGTCGCAAAATACACTCAACTGTGTCAATATTTAAATA
CACTTACTTTAGCTGTACCCTACAACATGAGAGTTATGCACTTTGGTGCTGGCTCTGATA
AAGGAGTTGCACCAGGTACAGCTGTACTCAGACAATGGTTGCCAACGGGCACACTACTTG
TCGATTCAGACCTTAATGACTTCGTCTCTGACGCGGATTCTACCTTAATTGGAGACTGTG
CAACAGTACATACGGCTAATAAATGGGATCTCATTATTAGTGACATGTATGACCCTAAAA
CCAAACATGTGACAAGAGAGAATGACTCAAAAGAAGGGTTTTTCACTTACCTGTGTGGGT
TTATAAAGCAAAAGCTAGCCCTGGGTGGCTCTGTGGCTGTGAAGATAACAGAGCATTCTT
GGAATGCTGATCTTTACAAGCTTATGGGACATTTCTCATGGTGGACAGCTTTTGTTACTA
ATGTAAATGCGTCATCATCAGAAGCATTTCTAATTGGAGCTAACTATCTTGGTAAGCCGA
AGGAACAAATTGATGGCTATACCATGCATGCTAACTACATCTTTTGGAGGAACACAAATC
CTATTCAATTGTCTTCCTATTCACTTTTTGACATGAGCAAATTTCCCCTCAAATTAAGAG
GGACTGCTGTTATGTCTTTAAAAGAGAATCAAATCAACGATATGATTTATTCCCTGCTTG
AAAAAGGTAGACTTATCATTAGAGAAAACAACAGAGTTGTGGTCTCAAGTGATATTCTTG
TTAATAACTAAAACGAACATGTTTATTTTCTTATTCTTTCTCACTCTCACTAGTGGTAGT
GACCTTGAGAGTTGTACCACTTTTGATGATGTTCAAGCCCCTAATTACCCTCAACACTCT
TCATCCAGGAGAGGGGTTTATTATCCTGATGAAATCTTTAGATCAGACACTCTTTATTTA
ACTCAGGATCTATTTCTTCCATTCTATTCTAATGTCACAGGGTTTCATACTATTAATCAT
AGG------------------TTTGACAACCCTGTCATACCTTTTAAGGATGGTGTTTAT
TTTGCTGCCACTGAGAAATCAAATGTTGTCCGTGGTTGGGTTTTTGGCTCTACCATGAAC
AACAAGTCTCAGTCGGTGATTATCATCAATAATTCTACTAATGTTGTTATACGAGCATGT
AATTTTGAGTTGTGTGACAACCCTTTCTTTGCTGTCTCTAAACCTACGGGAACACAGACA
CACACTATGATATTCGACAATGCATTTAATTGCACTTTCGAATACATATCAGACTCCTTT
TCGCTCGATGTTGCTGAAAAGTCAGGTAATTTTAAACACTTACGAGAGTTTGTGTTTAAA
AATAAGGATGGGTTTCTCTATGTTTACAAGGGTTATCAACCTATAGACGTAGTCCGTGAT
CTACCATCTGGCTTTAATATTTTGAAACCTATTTTTAAGTTACCTCTTGGTATTAACATT
ACAAATTTTAGAGCCATTCTTACAGCATTTTTGCCTGCTCAAGACACTTGGGGTACATCA
GCTGCTGCTTATTTTGTTGGCTATTTAAAGCCAGCTACATTCATGCTTAAGTATGATGAA
AATGGTACAATCACAGATGCTGTTGATTGTTCTCAAAATCCCCTTGCTGAACTCAAATGT
TCTGTTAAAAGTTTTGAGATTGATAAAGGAATTTACCAAACCTCCAATTTTAGGGTAGCA
CCCTCAAAGGAAGTTGTGAGGTTCCCTAATATTACAAACCTGTGTCCTTTTGGGGAGGTT
TTTAATGCTACTACATTTCCTTCTGTCTATGCATGGGAGAGGAAAAGAATTTCTAATTGT
GTTGCTGATTACTCTGTACTCTACAACTCAACATCTTTTTCAACTTTTAAGTGTTATGGC
GTTTCTGCCACTAAGCTGAATGACCTTTGCTTCTCCAACGTCTATGCAGATTCATTCGTA
GTCAAAGGAGATGATGTAAGGCAAATAGCACCAGGACAGACCGGTGTTATTGCTGATTAT
AATTACAAATTACCAGATGACTTCTTGGGTTGTGTCCTAGCATGGAACACCAATTCTAAA
GATTCTTCCACTTCCGGTAATTATAATTATTTATATAGATGGGTTAGAAGGTCTAAGCTT
AACCCTTATGAGCGCGACTTATCTAACGACATCTATTCACCTGGAGGTCAGTCTTGCTCA
GCTATAGGTCCTAATTGTTATAACCCCTTACGTCCATATGGCTTTTTTACAACAGCTGGT
GTTGGACACCAACCTTATAGAGTTGTAGTACTTTCTTTTGAACTTTTAAATGCACCCGCT
ACAGTCTGTGGACCAAAATTATCCACTGACCTTATTAAAAACCAGTGTGTCAATTTTAAC
TTTAATGGACTCACTGGTACTGGTGTGTTAACTTCTTCCTCAAAGAGATTTCAACCATTT
CAACAATTTGGTCGTGATGTTTCGGATTTCACTGATTCAGTTCGAGACCCGAAGACATCT
GAAATATTAGACATTTCACCTTGCTCTTTTGGCGGTGTAAGTGTAATTACACCTGGAACA
AATACTTCATCAGAAGTTGCTGTTCTATATCAAGATGTTAATTGCACTGATGTTCCTGTA
GCAATCCATGCAGACCAACTCACACCTGCTTGGCGCATATACTCTACTGGAAATAATGTA
TTTCAAACTCAGGCAGGCTGTCTTATAGGAGCTGAGCATGTCGACACTTCTTATGAGTGC
GACATTCCTATTGGAGCTGGCATTTGTGCTAGTTACCACACAGTTTCTTCACTACGTAGT
ACTAGCCAAAAATCTATTGTGGCTTATACTATGTCTTTAGGTGCTGATAGTTCAATTGCT
TACTCTAATAACACCATTGCTATACCTACTAATTTTTCAATTAGCATTACTACAGAAGTA
ATGCCTGTTTCTATGGCTAAAACCTCCGTAGATTGTAATATGTACATCTGCGGCGATTCT
ACTGAATGTGCTAATTTGCTTCTCCAATATGGTAGCTTTTGCACACAATTAAATCGTGCA
CTCTCAGGTATCGCTGTCGAACAGGACCGCAACACGCGTGAAGTGTTCGCTCAAGTGAAA
CAGATGTACAAAACCCCAGCTTTGAAAGATTTCGGTGGTTTTAATTTTTCACAAATATTA
CCTGACCCTCTAAAGCCAACTAAGAGATCTTTTATTGAGGACTTGCTCTTTAATAAGGTG
ACACTCGCTGATGCTGGCTTTATGAAGCAATATGGCGAATGCCTAGGTGATGTTAATGCT
AGAGATCTCATTTGTGCGCAGAAGTTCAATGGACTTACAGTGTTGCCACCTCTGCTCACT
GATGATATGATTGCTGCCTACACTGCTGCTCTAGTTAGTGGTACTGCCACTGCTGGATGG
ACATTTGGTGCTGGCGCTGCTCTTCAAATACCTTTTGCTATGCAAATGGCATATAGGTTC
AATGGCATTGGAGTTACCCAAAATGTTCTCTATGAGAACCAAAAACAAATCGCCAATCAA
TTTAATAAGGCGATTAGCCAAATTCAAGAATCACTTACAACTACATCCACTGCATTGGGC
AAGCTGCAAGACGTTGTTAACCAGAATGCTCAAGCATTAAACACACTTGTTAAACAACTT
AGCTCCAATTTTGGTGCTATTTCAAGTGTGTTAAATGATATCCTTTCGCGACTTGATAAA
GTCGAGGCGGAGGTACAAATTGACAGGTTAATTACAGGCAGACTGCAAAGCCTGCAAACC
TATGTAACACAACAACTAATCAGGGCTGCTGAAATCAGGGCTTCTGCTAATCTTGCTGCT
ACTAAAATGTCTGAGTGTGTTCTTGGACAATCAAAAAGAGTTGACTTTTGCGGAAAAGGC
TACCATCTCATGTCCTTCCCGCAAGCAGCCCCGCATGGTGTTGTCTTCCTACATGTCACA
TGTGTGCCATCCCAAGAGAGAAACTTCACCACTGCGCCAGCAATTTGTCACGAAGGCAAA
GCATACTTCCCGCGTGAAGGTGTTTTTGTTTTTAATGGCACTTCTTGGTTTATTACACAG
AGGAACTTCTTTTCTCCACAAATAATTACTACAGACAATACATTTGTCTCTGGGAGTTGT
GATGTCGTAATTGGCATCATTAACAACACAGTTTATGATCCTCTGCAACCTGAGCTTGAC
TCATTCAAAGAAGAGCTGGACAAGTACTTCAAAAATCACACATCACCAGATGTTGATCTC
GGCGACATTTCAGGCATTAACGCTTCCGTCGTCAATATTCAGAAAGAAATTGACCGCCTC
AATGAGGTCGCCAAAAATTTAAATGAATCACTCATTGACCTTCAAGAATTGGGAAAATAT
GAGCAATACATTAAATGGCCTTGGTATGTTTGGCTCGGCTTCATTGCTGGACTAATTGCC
ATCGTCATGGTTACAATCTTGCTTTGCTGCATGACTAGTTGTTGCAGTTGCCTCAAGGGT
GCATGCTCTTGTGGTTCTTGCTGCAAATTTGATGAGGATGACTCTGAGCCGGTTCTCAAG
GGTGTCAAATTACATTACACATAAACGAACTT-ATGGATTTGTTTATGAGAATTTTTACT
CTTGGATCAATTACTGCACAGTCAGGAAAAATTGACAATGCTTCTCCTGCAAGTACTGTT
CATGCTACAGCAACGATACCGCTACAGGCCTCACTCCCTTTCGGATGGCTTGTTATTGGC
GTTGCATTTCTTGCTGTTTTTCAGAGCGTTACCAAAATAATTGCGCTCAATAAAAGATGG
CAGCTAGCCCTTTATAAGGGCTTCCAGTTCATTTGCAATTTACTGCTGCTATTTGTTACC
ATCTATTCACATCTTTTGCTTGTCGCTGCGGGTATGGAGGCGCAATTTTTGTACCTCTAT
GCCTTGATATATTTTCTACAATGCATCAACGCATGTAGAATTATCATGAGATGTTGGCTT
TGTTGGAAGTGCAAATCCAAGAACCCATTACTCTATGATGCCAACTACTTTGTTTGCTGG
CATACACATAACTATGACTACTGTATACCATATAACAGTGTCACAGATACAATCGTCGTT
ACTGCAGGTGACGGCATTTCAACACCAAAACTCAAAGAAGACTACCAAATTGGTGGTTAT
TCTGAGGATTGGCACTCAGGTGTTAAAGACTATGTCGTTGTACATGGCTATTTCACCGAA
GTTTACTACCAGCTTGAGTCTACACAAATTACTACAGACACTGGTATTGAAAATGCTACA
TTCTTCATCTTTAACAAGCTTGTTAAAGATCCACAGAATGTGCAAATACACACAATCGAC
GGCTCTTCAGGAGTTGTAAATCCAGCAATGGATCCAATTTATGATGAGCCGACGACGACT
ACTAGCGTGCCTTTGTAAGCACAAGAAAGTGAGTACGAACTTATGTACTCATTCGTTTCG
GAAGAAACAGGTACGTTAATAGTTAATAGCGTACTTCTTTTTCTTGCTTTCGTGGTATTT
TTGCTAGTCACACTAGCCATCCTTACTGCGCTTCGATTGTGTGCGTACTGCTGCAATATT
GTTAACGTGAGTTTAGTAAAACCAACGGTTTACGTCTACTCGCGTGTCAAAAATCTGAAC
TCTGCTGAAGGAGTTCCTGATCTTCTGGTCTAAACGAACTAACTATTATTATTATTCTGT
TTGGAACTTTAACATTGCTTGTCATGGCAGACAACGGTACTATTACTGTTGAGGAGCTTA
AACAACTCCTGGAACAATGGAACCTAGTAATAGGTTTCCTATTCCTCGCCTGGATTATGT
TACTACAATTTGCCTATTCTAACCGGAACAGGTTTTTGTACGTAATAAAGCTTGTTTTTC
TCTGGCTCTTGTGGCCAGTAACACTTGCTTGCTTTGTGCTTGCTGCTGTTTACAGAATTA
ATTGGGTGACTGGCGGGATTGCGATTGCAATGGCTTGTATCGTAGGCTTGATGTGGCTTA
GCTACTTCGTTGCTTCCTTCAGGCTGTTTGCTCGCACCCGCTCAATGTGGTCATTCAATC
CAGAAACAAATATTCTTCTCAATGTGCCTCTCAGGGGGACAATTGTGACCAGACCGCTCA
TGGAAAGTGAACTTGTCATTGGTGCTGTGATCATTCGTGGTCACTTGCGAATGGCTGGAC
ACTCCCTGGGGCGCTGTGACATTAAGGACCTGCCGAAAGAGATCACTGTGGCTACATCAC
GAACGCTTTCTTATTATAAATTAGGAGCGTCGCAGCGTGTAGGCATTGATTCAGGTTTTG
CTGCATACAACCGCTACCGTATTGGAAATTACAAATTAAATACAGACCACGCCGGTAGCA
ACGACAATATTGCTTTGCTAGTACAGTAAGTGACAACAGATGTTTCATCTTGTTGACTTC
CAGGTTACAATAGCAGAGATATTGATTATCATTATGAGGACTTTCAGGATTGCCATATGG
AATCTTGATATGATAATAAGTTCAATAGTGAGACAATTATTTAAGCCTCTAACTAAGAAG
AATTATCCTGAGTTAGATGATGAAGAACCTATGGAGTTAGATTATCCATAAAACGAACAT
GAAAATTATTCTCTTCCTGACATTGATTGCACTTGCATCTTGCGAGCTATATCACTATCA
GGAGTGTGTTAGAGGTACAACTGTACTACTAAAAGAACCTTGCCCATCTGGAACCTACGA
GGGCAATTCACCATTTCATCCTCTTGCTGATAACAAATTTGCACTAACTTGCACTAGCAC
CCACTTTGCTTTTGCTTGTGCTGACGGTACTAGACATACCTATCAGCTTCGTGCAAGATC
AGTTTCACCAAAACTTTTCATCAGACAAGAGGAAGTTCACCAGGAGCTCTACTCACCGCT
TTTTCTCATTGTTGCTGCTCTAGTATTTATAATACTTTGCTTCACCATTAAGAGAAAGAC
AGAATGAATGAGCTCACTTTAATTGACTTCTATTTGTGCTTTTTAGCCTTTCTGCTATTC
CTTGTTCTAATAATGCTTATTATATTTTGGTTTTCACTTGAACTCCAGGATATAGAAGAA
CCTTGTAACAAAGTCTAAACGAACATGAAACTTCTCATTGTTTTAGGACTCTTAACATCA
GTGTATTGCATGCATAAAGAATGCAGTATACAAGAATGTTGTGAA---AATCAACCATTC
CAACCTGAAGACCCATGTCC-----------------------------AATACATTATT
ATTCGGACTGGTTTGTAAAAATTGGACCTCGCAAGTCTGCTCGCCTAGTACAACTTTGTG
CTGGTGAATATGGACACAGAGTTCCAATACATTATGAAATGTTTGGCAATTATACTATTT
CATGTGAACCACTTG---AAATAAATTGTCAAAACCCACCAGTTGGAAGTCTCATTGTAC
GTTGTTCATATGATGTTGACTTTATGGAGTATCACGACGTTCGTGTTGTTCTAG--ATTT
CATCTAAACGAACAAACTAAAATGTCTGATAATGGACCCCAACCAAATCAGCGTAGTGCC
CCCCGCATTACATTTGGTGGACCCACAGATTCAACTGACAATAACCAGAATGGAGGACGC
AATGGGGCAAGGCCAAAACAGCGCCGACCCCAAGGTTTACCCAATAATACTGCGTCTTGG
TTCACAGCTCTCACTCAGCATGGCAAGGAGGAACTTAGATTCCCTCGAGGCCAGGGCGTT
CCAATCAACACCAATAGTGGTCCAGATGACCAAATTGGCTACTACCGACGAGCTACCCGA
CGAGTTCGTGGTGGTGACGGCAAAATGAAAGAGCTCAGCCCCAGATGGTACTTCTATTAC
CTAGGAACTGGCCCAGAAGCTTCACTTCCCTACGGCGCTAACAAAGAAGGCATCATATGG
GTCGCAACTGAGGGAGCCTTGAATACACCGAAAGATCACATCGGCACCCGCAATCCTAAT
AACAATGCTGCCACCGTGCTACAACTTCCTCAAGGAACAACATTGCCAAAAGGCTTCTAC
GCAGAGGGGAGCAGAGGCGGCAGTCAAGCCTCTTCTCGCTCTTCGTCACGTAGTCGCGGT
AATTCAAGAAATTCAACTCCTGGCAGCAGTAGGGGAAATTCTCCTGCTCGAATGGCTAGC
GGAGGTGGTGAAACTGCCCTCGCGCTATTGCTGCTAGACAGATTGAACCAGCTTGAGAGC
AAAGTTTCTGGTAAAGGCCAACAACAACAAGGCCAAACTGTCACTAAGAAATCTGCTGCT
GAGGCATCTAAAAAGCCTCGCCAAAAACGTACTGCTACAAAACAGTACAACGTCACTCAA
GCATTTGGGAGACGTGGTCCAGAACAAACCCAAGGAAACTTCGGGGACCAAGACCTAATC
AGACAAGGAACTGATTATAAACATTGGCCGCAAATTGCACAATTTGCTCCAAGTGCCTCT
GCATTCTTCGGAATGTCACGCATTGGCATGGAAGTCACACCTTCGGGAACATGGCTGACT
TATCATGGAGCCATTAAATTGGATGACAAAGATCCACAATTCAAAGACAACGTCATACTG
CTGAATAAGCACATTGACGCATACAAAACATTCCCACCAACAGAGCCTAAAAAGGACAAA
AAGAAAAAGACTGATGAAGCTCAGCCTTTACCGCAGAGACAAAAGAAGCAGCCCACTGTG
ACTCTTCTTCCTGCGGCTGACATGGATGATTTCTCCAGACAACTTCAAAATTCCATGAGT
GGAGCTTCTGCTGATTCAACTCAGGCATAAACACTCATGATGACCACACAAGGCAGATGG
GCTATGTAAACGTTTTCGCAATTCCGTTTACGATACATAGTCTACTCTTGTGCAGAATGA
ATTCTCGTAGCTAAACAGCACAAGTAGGTTTAGTTAACTTTAATCTCACATAGCAATCTT
TAATCAATGTGTAACATTAGGGAGGACTTGAAAGAGCCACCACATTTTCACCGAGGCCAC
GCGGAGTACGATCGAGGGTACAGTGAATAATGCTAGGGAGAGCTGCCTATATGGAAGAGC
CCTAATGTGTAAAATTAATTTTAGTAGTGCTATCCCCATGTGATTTTAATAGCTTCTTAG
GAGAATGACAAAAAAAAAAAAAAA---------
