# Supplementary material for: Excessive G–U transversions in novel allele variants in SARS-CoV-2 genomes
Source: PeerJ. 2020 Jul 28;8:e9648. doi: 10.7717/peerj.9648 (PMC7394058; doi:10.7717/peerj.9648)
Supplement: Supplemental Information 3 — Two perl scripts used to calculate the number of mutations and substitutions in the multiple alignments. [file peerj-08-9648-s003.zip]

Archive with 2 entries (2 files):
- mutations_de_novo.pl
- trio.pl
