# Supplementary material for: Excessive G–U transversions in novel allele variants in SARS-CoV-2 genomes
Source: PeerJ. 2020 Jul 28;8:e9648. doi: 10.7717/peerj.9648 (PMC7394058; doi:10.7717/peerj.9648)
Supplement: Supplemental Information 3 — Two perl scripts used to calculate the number of mutations and substitutions in the multiple alignments. [file peerj-08-9648-s003.zip › mutations_de_novo.pl]

##This is a perl script that takes a multiple alignment in fasta format from input.fasta and calculates the number of mutations that differ from the consensus. This is placed in the outputmutations.txt file. The mutcoordinates.txt file will contain the positions of G to T mutations.

use strict;
use warnings;

my %seqs;
my @ratg;
open VHOD, "input.fasta";
my $current = "";
my $counter = 0;

while(<VHOD>) {
  chomp;
  my $s = $_;
  if($s =~ "\>") {
    $current = $s;
    $counter = 0;
  }
  if($s !~ "\>") {
    my @s = split(//, $s);
    if($counter == 0) {
      push @{$seqs{$current}}, @s;
    }
  }
}
close VHOD;

my %A;
my %T;
my %G;
my %C;
my %gap;

foreach my $k(keys %seqs) {
  for(my $N = 0; $N < 32000; $N++) {
    if(exists $seqs{$k}[$N]) {
      if($seqs{$k}[$N] eq "A") {
        $A{$N}++;
      }
      if($seqs{$k}[$N] eq "T") {
        $T{$N}++;
      }
      if($seqs{$k}[$N] eq "G") {
        $G{$N}++;
      }
      if($seqs{$k}[$N] eq "C") {
        $C{$N}++;
      }
      if($seqs{$k}[$N] eq "\-") {
        $gap{$N}++;
      }
    }
  }
}


open VYHOD, ">mutcoordinates.txt";
my %mut;
my %consensus;
my $N1 = 0;
while($N1 < 32000) {
  if(!exists $A{$N1}) {
    $A{$N1} = 0;
  }
  if(!exists $T{$N1}) {
    $T{$N1} = 0;
  }
  if(!exists $G{$N1}) {
    $G{$N1} = 0;
  }
  if(!exists $C{$N1}) {
    $C{$N1} = 0;
  }
  if(!exists $gap{$N1}) {
    $gap{$N1} = 0;
  }

  if($A{$N1} > $T{$N1} && $A{$N1} > $G{$N1} && $A{$N1} > $C{$N1} && $A{$N1} > $gap{$N1}) {
    $consensus{$N1} = "A";
    if($T{$N1} > 0) {
      $mut{"A to T"}++;
    }
    if($G{$N1} > 0) {
      $mut{"A to G"}++;
    }
    if($C{$N1} > 0) {
      $mut{"A to C"}++;
    }
  }

  if($T{$N1} > $A{$N1} && $T{$N1} > $G{$N1} && $T{$N1} > $C{$N1} && $T{$N1} > $gap{$N1}) {
    $consensus{$N1} = "T";
    if($A{$N1} > 0) {
      $mut{"T to A"}++;
    }
    if($G{$N1} > 0) {
      $mut{"T to G"}++;
    }
    if($C{$N1} > 0) {
      $mut{"T to C"}++;
    }
  }

  if($C{$N1} > $A{$N1} && $C{$N1} > $G{$N1} && $C{$N1} > $T{$N1} && $C{$N1} > $gap{$N1}) {
    $consensus{$N1} = "C";
    if($A{$N1} > 0) {
      $mut{"C to A"}++;
    }
    if($G{$N1} > 0) {
      $mut{"C to G"}++;
    }
    if($T{$N1} > 0) {
      $mut{"C to T"}++;
    }
  }

  if($G{$N1} > $A{$N1} && $G{$N1} > $C{$N1} && $G{$N1} > $T{$N1} && $G{$N1} > $gap{$N1}) {
    $consensus{$N1} = "G";
    if($A{$N1} > 0) {
      $mut{"G to A"}++;
    }
    if($C{$N1} > 0) {
      $mut{"G to C"}++;
    }
    if($T{$N1} > 0) {
      $mut{"G to T"}++;
      print VYHOD "$N1\n";
    }
  }
  $N1++;
}
close VYHOD;


open VYHOD, ">outputmutations.txt";
foreach my $k(keys %mut) {
  print VYHOD "$k\t$mut{$k}\n";
}
close VYHOD;
