# Supplementary material for: Excessive G–U transversions in novel allele variants in SARS-CoV-2 genomes
Source: PeerJ. 2020 Jul 28;8:e9648. doi: 10.7717/peerj.9648 (PMC7394058; doi:10.7717/peerj.9648)
Supplement: Supplemental Information 3 — Two perl scripts used to calculate the number of mutations and substitutions in the multiple alignments. [file peerj-08-9648-s003.zip › trio.pl]

#this is a perl script that takes a fasta alignment file of 3 sequences from input.fasta and counts the number of substitutions in each sequence comparing to the other two.

use strict;
use warnings;

open VHOD, "input.fasta";
my $counter;
my @seq1;
my @seq2;
my @seq3;
while(<VHOD>) {
  chomp;
  my $s = $_;
  my @s = split(//, $s);
  if($s =~ "\>") {
    $counter++;
  }
  else {
    if($counter == 1) {
      push @seq1, @s;
    }
    if($counter == 2) {
      push @seq2, @s;
    }
    if($counter == 3) {
      push @seq3, @s;
    }
  }
}
close VHOD;

my $N = 0;
my %mutations1;
my %mutations2;
my %mutations3;
while(exists $seq1[$N]) {
  if("ATGC" =~ $seq1[$N] && "ATGC" =~ $seq2[$N] && "ATGC" =~ $seq3[$N]) {
    if($seq2[$N] eq $seq3[$N] && $seq2[$N] ne $seq1[$N]){  
      $mutations1{"$seq2[$N] to $seq1[$N]"}++;
    }
    if($seq1[$N] eq $seq3[$N] && $seq1[$N] ne $seq2[$N]){  
      $mutations2{"$seq1[$N] to $seq2[$N]"}++;
    }
    if($seq1[$N] eq $seq2[$N] && $seq2[$N] ne $seq3[$N]){  
      $mutations3{"$seq1[$N] to $seq3[$N]"}++;
    }

  }
  $N++;
}

open VYHOD, ">output.txt";
foreach my $k(keys %mutations1) {
  print VYHOD "$k\t$mutations1{$k}\t$mutations2{$k}\t$mutations3{$k}\n";
}
close VYHOD;
